# Supplementary material for: A comprehensive thermodynamic model for RNA binding by the Saccharomyces cerevisiae Pumilio protein PUF4
Source: Nat Commun. 2022 Aug 4;13:4522. doi: 10.1038/s41467-022-31968-z (PMC9352680; doi:10.1038/s41467-022-31968-z)
Supplement: Supplementary file 4 — Source Data [file 41467_2022_31968_MOESM4_ESM.xlsx]

## Sheet: Legend
LIBRARY DESCRIPTION
Sublibrary	Description
Ia	Single mutants*
Ib	Double mutants
Ic	Randomized sequences downstream from the UGUA core (PUM2: residues 5–8; Puf4: residues 5–9; Puf5: residues 5–10)
Id_i	Variants of residues upstream (positions –3 to –1) from the PUM2 consensus and upstream from UGUA core variants (UAUA, ACAC)
Id_ii	Variants of residues flanking the PUM2, Puf4, Puf5 consensus (positions –2, –1, +1, +2) and flanking the UAUA and ACAC variants of the UGUA core
Id_iii	Variants of residues flanking the PUM2, Puf4, Puf5 consensus (positions –3, –2, –1, +1, +2) and flanking the UAUA and ACAC variants of the UGUA core
Ie	Insertions
If	Consensus sequences and UGUA core variants (UAUA, ACAC)
*	All perturbations were applied to PUM2, Puf4 and Puf5 consensus motifs, unless otherwise noted
SEQUENCE NAMING CONVENTION										SCAFFOLDS
Name	Type	Sequence	Name	Type	Sequence	Name	Type	Sequence		Name	Scaffold sequence 5ʹ of site	Scaffold sequence 3ʹ of site
PUM2* (P2E)			PUF4 (P4E)			PUF5 (P5E)				S1a	TCTCTT	TCTCTT
										S1b	ACAAAC	ACAAAC
C3.1	Cap		C4.1	Cap		C5.1	Cap			S2a	TTTGATTAATATGATATCGTTCTTTCT	TTCTTTCTCGATATCATATTAATCTTT
C3.2	Cap	CT	C4.2	Cap	CT	C5.2	Cap	CT		S2b	TTTGACAACTGATCGTTCTTTCT	TTCTTTCTCGATCAGTTGTCTTT
C3.3	Cap	TCT	C4.3	Cap	TCT	C5.3	Cap	TCT
H3.1	Head	TGTA	H4.1	Head	TGTA	H5.1	Head	TGTA
H3.2	Head	TATA	H4.2	Head	TATA	H5.2	Head	TATA
H3.3	Head	ACAC	H4.3	Head	ACAC	H5.3	Head	ACAC
A3.1	Abdomen	TA	A4.1	Abdomen	TAT	A5.1	Abdomen	TTA
A3.2	Abdomen	AA	A4.2	Abdomen	TTT	A5.2	Abdomen	ATA
F3.1	Feet	TA	F4.1	Feet	TA	F5.1	Feet	TTA
F3.2	Feet	AA	F4.2	Feet	AA	F5.2	Feet	AAA
T3.1	Tail		T4.1	Tail		T5.1	Tail
T3.2	Tail	TA	T4.2	Tail	GT	T5.2	Tail	TA
K3.1	Kernel	H3.1, A3.1, F3.1	K4.1	Kernel	H4.1, A4.1, F4.1	K5.1	Kernel	H5.1, A5.1, F5.1
K3.2	Kernel	H3.2, A3.1, F3.1	K4.2	Kernel	H4.2, A4.1, F4.1	K5.2	Kernel	H5.2, A5.1, F5.1
K3.2	Kernel	H3.3, A3.1, F3.1	K4.2	Kernel	H4.3, A4.1, F4.1	K5.2	Kernel	H5.3, A5.1, F5.1
K3.4	Kernel	H3.1, A3.2, F3.1	K4.4	Kernel	H4.1, A4.2, F4.1	K5.4	Kernel	H5.1, A5.2, F5.1
K3.5	Kernel	H3.1, A3.2, F3.2	K4.5	Kernel	H4.1, A4.2, F4.2	K5.5	Kernel	H5.1, A5.2, F5.2
P2E.1	Entire	C3.1, K3.1, T3.1	P4E.1	Entire	C4.1, K4.1, T4.1	P5E.1	Entire	C5.1, K5.1, T5.1
P2E.2	Entire	C3.2, K3.1, T3.2	P4E.2	Entire	C4.2, K4.1, T4.2	P5E.2	Entire	C5.2, K5.1, T5.2
P2E.3	Entire	C3.2, K3.2, T3.2	P4E.3	Entire	C4.2, K4.2, T4.2	P5E.3	Entire	C5.2, K5.2, T5.2
P2E.4	Entire	C3.2, K3.3, T3.2	P4E.4	Entire	C4.2, K4.3, T4.2	P5E.4	Entire	C5.2, K5.3, T5.2
P2E.5	Entire	C3.3, K3.1, T3.2	P4E.5	Entire	C4.3, K4.1, T4.2	P5E.5	Entire	C5.3, K5.1, T5.2
P2E.6	Entire	C3.3, K3.2, T3.2	P4E.6	Entire	C4.3, K4.2, T4.2	P5E.6	Entire	C5.3, K5.2, T5.2
P2E.7	Entire	C3.3, K3.3, T3.2	P4E.7	Entire	C4.3, K4.3, T4.2	P5E.7	Entire	C5.3, K5.3, T5.2
P2E.8	Entire	C3.3, K3.4, T3.2	P4E.8	Entire	C4.3, K4.4, T4.2	P5E.8	Entire	C5.3, K5.4, T5.2
P2E.9	Entire	C3.3, K3.5, T3.2	P4E.9	Entire	C4.3, K4.5, T4.2	P5E.9	Entire	C5.3, K5.5, T5.2
P2E.10	Entire	C3.2, K3.1, T3.1	P4E.10	Entire	C4.2, K4.1, T4.1	P5E.10	Entire	C5.2, K5.1, T5.1

## Sheet: Binding_Data
	Library	Name	Sequence	Scaffold	Scaffold_5prime_sequence	Scaffold_3prime_sequence	PUF_ENTIRE	PUF_KERNEL	PUF_CAP	PUF_HEAD	PUF_ABDOMEN	PUF_FEET	PUF_TAIL	PUF_KERNEL_SEQ	PUF_CAP_SEQ	PUF_HEAD_SEQ	PUF_ABDOMEN_SEQ	PUF_FEET_SEQ	PUF_TAIL_SEQ	PUF_MUTATIONS	PUF_INSERTIONS	dG_fold [kcal/mol]	PUF4_dG [kcal/mol]	PUF4_dG_error [kcal/mol]	PUF4_ddG [kcal/mol]
1	Ia	Ia_S1_P3E.1_K3.1_C3.1_H3.1_A3.1_F3.1_[T7C]_T3.1	TCTCTTTGTATACATCTCTT	S1a	TCTCTT	TCTCTT	P3E.1	K3.1	C3.1	H3.1	A3.1	F3.1_[T7C]	T3.1	TGTATACA		TGTA	TA	CA		1	0	-0.0777474	-10.0277	0.543589	1.59056
2	Ia	Ia_S1_P3E.1_K3.1_C3.1_H3.1_A3.1_F3.1_[T7A]_T3.1	TCTCTTTGTATAAATCTCTT	S1a	TCTCTT	TCTCTT	P3E.1	K3.1	C3.1	H3.1	A3.1	F3.1_[T7A]	T3.1	TGTATAAA		TGTA	TA	AA		1	0	-0.0542251	-9.95534	0.699944	1.66291
3	Ia	Ia_S1_P3E.1_K3.1_C3.1_H3.1_A3.1_F3.1_[A8G]_T3.1	TCTCTTTGTATATGTCTCTT	S1a	TCTCTT	TCTCTT	P3E.1	K3.1	C3.1	H3.1	A3.1	F3.1_[A8G]	T3.1	TGTATATG		TGTA	TA	TG		1	0	-0.0427385	-10.6005	0.239894	1.01778
4	Ia	Ia_S1_P3E.1_K3.1_C3.1_H3.1_A3.1_F3.1_[A8C]_T3.1	TCTCTTTGTATATCTCTCTT	S1a	TCTCTT	TCTCTT	P3E.1	K3.1	C3.1	H3.1	A3.1	F3.1_[A8C]	T3.1	TGTATATC		TGTA	TA	TC		1	0	-0.0467372	-10.6838	0.224977	0.934453
5	Ic	Ic_S1_P3E.1_K3.1_C3.1_H3.1_A3.1_F3.1_[A8T]_T3.1	TCTCTTTGTATATTTCTCTT	S1a	TCTCTT	TCTCTT	P3E.1	K3.1	C3.1	H3.1	A3.1	F3.1_[A8T]	T3.1	TGTATATT		TGTA	TA	TT		1	0	-0.0343634	-11.3751	0.257311	0.243183
6	Ia	Ia_S1_P3E.1_K3.1_C3.1_H3.1_[T1G]_A3.1_F3.1_T3.1	TCTCTTGGTATATATCTCTT	S1a	TCTCTT	TCTCTT	P3E.1	K3.1	C3.1	H3.1_[T1G]	A3.1	F3.1	T3.1	GGTATATA		GGTA	TA	TA		1	0	-0.465019	-7.69508	0.634933	3.92317
7	Ia	Ia_S1_P3E.1_K3.1_C3.1_H3.1_[T1C]_A3.1_F3.1_T3.1	TCTCTTCGTATATATCTCTT	S1a	TCTCTT	TCTCTT	P3E.1	K3.1	C3.1	H3.1_[T1C]	A3.1	F3.1	T3.1	CGTATATA		CGTA	TA	TA		1	0	-0.024959	-8.08565	0.575249	3.5326
8	Ia	Ia_S1_P3E.1_K3.1_C3.1_H3.1_[T1A]_A3.1_F3.1_T3.1	TCTCTTAGTATATATCTCTT	S1a	TCTCTT	TCTCTT	P3E.1	K3.1	C3.1	H3.1_[T1A]	A3.1	F3.1	T3.1	AGTATATA		AGTA	TA	TA		1	0	-0.0908632	-8.3624	0.617003	3.25585
9	Ia	Ia_S1_P3E.1_K3.1_C3.1_H3.1_[G2C]_A3.1_F3.1_T3.1	TCTCTTTCTATATATCTCTT	S1a	TCTCTT	TCTCTT	P3E.1	K3.1	C3.1	H3.1_[G2C]	A3.1	F3.1	T3.1	TCTATATA		TCTA	TA	TA		1	0	-0.00294241	-7.48961	0.747058	4.12864
11	Ia	Ia_S1_P3E.1_K3.1_C3.1_H3.1_[G2A]_A3.1_F3.1_T3.1	TCTCTTTATATATATCTCTT	S1a	TCTCTT	TCTCTT	P3E.1	K3.1	C3.1	H3.1_[G2A]	A3.1	F3.1	T3.1	TATATATA		TATA	TA	TA		1	0	-0.00561137	-8.45271	0.403399	3.16554
13	Ia	Ia_S1_P3E.1_K3.1_C3.1_H3.1_[T3C]_A3.1_F3.1_T3.1	TCTCTTTGCATATATCTCTT	S1a	TCTCTT	TCTCTT	P3E.1	K3.1	C3.1	H3.1_[T3C]	A3.1	F3.1	T3.1	TGCATATA		TGCA	TA	TA		1	0	-0.0168092	-7.41233	0.950331	4.20593
16	Ia	Ia_S1_P3E.1_K3.1_C3.1_H3.1_[A4C]_A3.1_F3.1_T3.1	TCTCTTTGTCTATATCTCTT	S1a	TCTCTT	TCTCTT	P3E.1	K3.1	C3.1	H3.1_[A4C]	A3.1	F3.1	T3.1	TGTCTATA		TGTC	TA	TA		1	0	-0.0338086	-8.09199	0.736773	3.52626
17	Ia	Ia_S1_P3E.1_K3.1_C3.1_H3.1_[A4T]_A3.1_F3.1_T3.1	TCTCTTTGTTTATATCTCTT	S1a	TCTCTT	TCTCTT	P3E.1	K3.1	C3.1	H3.1_[A4T]	A3.1	F3.1	T3.1	TGTTTATA		TGTT	TA	TA		1	0	-0.0369583	-8.62324	0.651174	2.99501
19	Ic	Ic_S1_P3E.1_K3.1_C3.1_H3.1_A3.1_[T5C]_F3.1_T3.1	TCTCTTTGTACATATCTCTT	S1a	TCTCTT	TCTCTT	P3E.1	K3.1	C3.1	H3.1	A3.1_[T5C]	F3.1	T3.1	TGTACATA		TGTA	CA	TA		1	0	-0.0352217	-11.2283	0.370415	0.389987
20	Ic	Ic_S1_P3E.1_K3.1_C3.1_H3.1_A3.1_[T5A]_F3.1_T3.1	TCTCTTTGTAAATATCTCTT	S1a	TCTCTT	TCTCTT	P3E.1	K3.1	C3.1	H3.1	A3.1_[T5A]	F3.1	T3.1	TGTAAATA		TGTA	AA	TA		1	0	-0.0397618	-10.3035	0.252448	1.31477
21	Ic	Ic_S1_P3E.1_K3.1_C3.1_H3.1_A3.1_[A6G]_F3.1_T3.1	TCTCTTTGTATGTATCTCTT	S1a	TCTCTT	TCTCTT	P3E.1	K3.1	C3.1	H3.1	A3.1_[A6G]	F3.1	T3.1	TGTATGTA		TGTA	TG	TA		1	0	-0.065801	-9.79169	0.309073	1.82656
22	Ic	Ic_S1_P3E.1_K3.1_C3.1_H3.1_A3.1_[A6C]_F3.1_T3.1	TCTCTTTGTATCTATCTCTT	S1a	TCTCTT	TCTCTT	P3E.1	K3.1	C3.1	H3.1	A3.1_[A6C]	F3.1	T3.1	TGTATCTA		TGTA	TC	TA		1	0	-0.0356978	-9.97734	0.415438	1.64091
23	Ia	Ia_S1_P3E.1_K3.1_C3.1_H3.1_A3.1_[A6T]_F3.1_T3.1	TCTCTTTGTATTTATCTCTT	S1a	TCTCTT	TCTCTT	P3E.1	K3.1	C3.1	H3.1	A3.1_[A6T]	F3.1	T3.1	TGTATTTA		TGTA	TT	TA		1	0	-0.0373442	-10.1509	0.226685	1.46735
24	Ic	Ic_S1_P4E.1_K4.1_C4.1_H4.1_A4.1_F4.1_[T8G]_T4.1	TCTCTTTGTATATGATCTCTT	S1a	TCTCTT	TCTCTT	P4E.1	K4.1	C4.1	H4.1	A4.1	F4.1_[T8G]	T4.1	TGTATATGA		TGTA	TAT	GA		1	0	-0.256182	-10.6577	0.298857	0.960592
25	Ic	Ic_S1_P4E.1_K4.1_C4.1_H4.1_A4.1_F4.1_[T8C]_T4.1	TCTCTTTGTATATCATCTCTT	S1a	TCTCTT	TCTCTT	P4E.1	K4.1	C4.1	H4.1	A4.1	F4.1_[T8C]	T4.1	TGTATATCA		TGTA	TAT	CA		1	0	-0.158015	-11.0051	0.25849	0.613164
26	Ia	Ia_S1_P4E.1_K4.1_C4.1_H4.1_A4.1_F4.1_[T8A]_T4.1	TCTCTTTGTATATAATCTCTT	S1a	TCTCTT	TCTCTT	P4E.1	K4.1	C4.1	H4.1	A4.1	F4.1_[T8A]	T4.1	TGTATATAA		TGTA	TAT	AA		1	0	-0.0638536	-11.4401	0.618391	0.178118
27	Ic	Ic_S1_P4E.1_K4.1_C4.1_H4.1_A4.1_F4.1_[A9G]_T4.1	TCTCTTTGTATATTGTCTCTT	S1a	TCTCTT	TCTCTT	P4E.1	K4.1	C4.1	H4.1	A4.1	F4.1_[A9G]	T4.1	TGTATATTG		TGTA	TAT	TG		1	0	-0.0632919	-11.6162	0.280476	0.00204546
28	Ic	Ic_S1_P4E.1_K4.1_C4.1_H4.1_A4.1_F4.1_[A9C]_T4.1	TCTCTTTGTATATTCTCTCTT	S1a	TCTCTT	TCTCTT	P4E.1	K4.1	C4.1	H4.1	A4.1	F4.1_[A9C]	T4.1	TGTATATTC		TGTA	TAT	TC		1	0	-0.0850878	-11.2002	0.175112	0.418099
29	Ia	Ia_S1_P4E.1_K4.1_C4.1_H4.1_A4.1_F4.1_[A9T]_T4.1	TCTCTTTGTATATTTTCTCTT	S1a	TCTCTT	TCTCTT	P4E.1	K4.1	C4.1	H4.1	A4.1	F4.1_[A9T]	T4.1	TGTATATTT		TGTA	TAT	TT		1	0	-0.0546888	-11.3861	0.268873	0.232111
31	Ia	Ia_S1_P4E.1_K4.1_C4.1_H4.1_[T1C]_A4.1_F4.1_T4.1	TCTCTTCGTATATTATCTCTT	S1a	TCTCTT	TCTCTT	P4E.1	K4.1	C4.1	H4.1_[T1C]	A4.1	F4.1	T4.1	CGTATATTA		CGTA	TAT	TA		1	0	-0.0561259	-10.4784	0.377744	1.13985
33	Ia	Ia_S1_P4E.1_K4.1_C4.1_H4.1_[G2C]_A4.1_F4.1_T4.1	TCTCTTTCTATATTATCTCTT	S1a	TCTCTT	TCTCTT	P4E.1	K4.1	C4.1	H4.1_[G2C]	A4.1	F4.1	T4.1	TCTATATTA		TCTA	TAT	TA		1	0	-0.00369761	-7.99463	0.649997	3.62362
34	Ia	Ia_S1_P4E.1_K4.1_C4.1_H4.1_[G2T]_A4.1_F4.1_T4.1	TCTCTTTTTATATTATCTCTT	S1a	TCTCTT	TCTCTT	P4E.1	K4.1	C4.1	H4.1_[G2T]	A4.1	F4.1	T4.1	TTTATATTA		TTTA	TAT	TA		1	0	-0.0051258	-8.43587	0.812268	3.18238
35	Ia	Ia_S1_P4E.1_K4.1_C4.1_H4.1_[G2A]_A4.1_F4.1_T4.1	TCTCTTTATATATTATCTCTT	S1a	TCTCTT	TCTCTT	P4E.1	K4.1	C4.1	H4.1_[G2A]	A4.1	F4.1	T4.1	TATATATTA		TATA	TAT	TA		1	0	-0.0173824	-10.7124	0.224979	0.905821
37	Ia	Ia_S1_P4E.1_K4.1_C4.1_H4.1_[T3C]_A4.1_F4.1_T4.1	TCTCTTTGCATATTATCTCTT	S1a	TCTCTT	TCTCTT	P4E.1	K4.1	C4.1	H4.1_[T3C]	A4.1	F4.1	T4.1	TGCATATTA		TGCA	TAT	TA		1	0	-0.0195609	-9.70859	0.403223	1.90966
40	Ia	Ia_S1_P4E.1_K4.1_C4.1_H4.1_[A4C]_A4.1_F4.1_T4.1	TCTCTTTGTCTATTATCTCTT	S1a	TCTCTT	TCTCTT	P4E.1	K4.1	C4.1	H4.1_[A4C]	A4.1	F4.1	T4.1	TGTCTATTA		TGTC	TAT	TA		1	0	-0.0549226	-10.7705	0.330574	0.847723
41	Ia	Ia_S1_P4E.1_K4.1_C4.1_H4.1_[A4T]_A4.1_F4.1_T4.1	TCTCTTTGTTTATTATCTCTT	S1a	TCTCTT	TCTCTT	P4E.1	K4.1	C4.1	H4.1_[A4T]	A4.1	F4.1	T4.1	TGTTTATTA		TGTT	TAT	TA		1	0	-0.0593274	-10.8334	0.40759	0.784862
43	Ic	Ic_S1_P4E.1_K4.1_C4.1_H4.1_A4.1_[T5C]_F4.1_T4.1	TCTCTTTGTACATTATCTCTT	S1a	TCTCTT	TCTCTT	P4E.1	K4.1	C4.1	H4.1	A4.1_[T5C]	F4.1	T4.1	TGTACATTA		TGTA	CAT	TA		1	0	-0.06245	-12.5795	0.273437	-0.96129
44	Ia	Ia_S1_P4E.1_K4.1_C4.1_H4.1_A4.1_[T5A]_F4.1_T4.1	TCTCTTTGTAAATTATCTCTT	S1a	TCTCTT	TCTCTT	P4E.1	K4.1	C4.1	H4.1	A4.1_[T5A]	F4.1	T4.1	TGTAAATTA		TGTA	AAT	TA		1	0	-0.0670071	-11.8448	0.238335	-0.226543
45	Ic	Ic_S1_P4E.1_K4.1_C4.1_H4.1_A4.1_[A6G]_F4.1_T4.1	TCTCTTTGTATGTTATCTCTT	S1a	TCTCTT	TCTCTT	P4E.1	K4.1	C4.1	H4.1	A4.1_[A6G]	F4.1	T4.1	TGTATGTTA		TGTA	TGT	TA		1	0	-0.125946	-11.3469	0.203139	0.27136
46	Ic	Ic_S1_P4E.1_K4.1_C4.1_H4.1_A4.1_[A6C]_F4.1_T4.1	TCTCTTTGTATCTTATCTCTT	S1a	TCTCTT	TCTCTT	P4E.1	K4.1	C4.1	H4.1	A4.1_[A6C]	F4.1	T4.1	TGTATCTTA		TGTA	TCT	TA		1	0	-0.0636386	-11.4422	0.265331	0.176018
47	Ic	Ic_S1_P4E.1_K4.1_C4.1_H4.1_A4.1_[A6T]_F4.1_T4.1	TCTCTTTGTATTTTATCTCTT	S1a	TCTCTT	TCTCTT	P4E.1	K4.1	C4.1	H4.1	A4.1_[A6T]	F4.1	T4.1	TGTATTTTA		TGTA	TTT	TA		1	0	-0.0627677	-11.744	0.225797	-0.125741
48	Ia	Ia_S1_P4E.1_K4.1_C4.1_H4.1_A4.1_[T7G]_F4.1_T4.1	TCTCTTTGTATAGTATCTCTT	S1a	TCTCTT	TCTCTT	P4E.1	K4.1	C4.1	H4.1	A4.1_[T7G]	F4.1	T4.1	TGTATAGTA		TGTA	TAG	TA		1	0	-0.24293	-11.7985	0.635011	-0.180276
49	Ic	Ic_S1_P4E.1_K4.1_C4.1_H4.1_A4.1_[T7C]_F4.1_T4.1	TCTCTTTGTATACTATCTCTT	S1a	TCTCTT	TCTCTT	P4E.1	K4.1	C4.1	H4.1	A4.1_[T7C]	F4.1	T4.1	TGTATACTA		TGTA	TAC	TA		1	0	-0.0663958	-12.4561	0.255516	-0.837825
51	Ia	Ia_S1_P5E.1_K5.1_C5.1_H5.1_A5.1_F5.1_[T8G]_T5.1	TCTCTTTGTATTAGTATCTCTT	S1a	TCTCTT	TCTCTT	P5E.1	K5.1	C5.1	H5.1	A5.1	F5.1_[T8G]	T5.1	TGTATTAGTA		TGTA	TTA	GTA		1	0	-0.149117	-10.5585	0.443148	1.05975
52	Ia	Ia_S1_P5E.1_K5.1_C5.1_H5.1_A5.1_F5.1_[T8C]_T5.1	TCTCTTTGTATTACTATCTCTT	S1a	TCTCTT	TCTCTT	P5E.1	K5.1	C5.1	H5.1	A5.1	F5.1_[T8C]	T5.1	TGTATTACTA		TGTA	TTA	CTA		1	0	-0.0783065	-10.9152	0.66282	0.703006
53	Ia	Ia_S1_P5E.1_K5.1_C5.1_H5.1_A5.1_F5.1_[T8A]_T5.1	TCTCTTTGTATTAATATCTCTT	S1a	TCTCTT	TCTCTT	P5E.1	K5.1	C5.1	H5.1	A5.1	F5.1_[T8A]	T5.1	TGTATTAATA		TGTA	TTA	ATA		1	0	-0.0826305	-10.9506	0.408732	0.667609
54	Ia	Ia_S1_P5E.1_K5.1_C5.1_H5.1_A5.1_F5.1_[T9G]_T5.1	TCTCTTTGTATTATGATCTCTT	S1a	TCTCTT	TCTCTT	P5E.1	K5.1	C5.1	H5.1	A5.1	F5.1_[T9G]	T5.1	TGTATTATGA		TGTA	TTA	TGA		1	0	-0.241873	-10.6618	0.193659	0.9565
55	Ia	Ia_S1_P5E.1_K5.1_C5.1_H5.1_A5.1_F5.1_[T9C]_T5.1	TCTCTTTGTATTATCATCTCTT	S1a	TCTCTT	TCTCTT	P5E.1	K5.1	C5.1	H5.1	A5.1	F5.1_[T9C]	T5.1	TGTATTATCA		TGTA	TTA	TCA		1	0	-0.270575	-10.4484	0.354792	1.1699
56	Ia	Ia_S1_P5E.1_K5.1_C5.1_H5.1_A5.1_F5.1_[T9A]_T5.1	TCTCTTTGTATTATAATCTCTT	S1a	TCTCTT	TCTCTT	P5E.1	K5.1	C5.1	H5.1	A5.1	F5.1_[T9A]	T5.1	TGTATTATAA		TGTA	TTA	TAA		1	0	-0.0863114	-11.768	0.383606	-0.149776
57	Ia	Ia_S1_P5E.1_K5.1_C5.1_H5.1_A5.1_F5.1_[A10G]_T5.1	TCTCTTTGTATTATTGTCTCTT	S1a	TCTCTT	TCTCTT	P5E.1	K5.1	C5.1	H5.1	A5.1	F5.1_[A10G]	T5.1	TGTATTATTG		TGTA	TTA	TTG		1	0	-0.0597474	-10.6826	0.263939	0.935667
58	Ia	Ia_S1_P5E.1_K5.1_C5.1_H5.1_A5.1_F5.1_[A10C]_T5.1	TCTCTTTGTATTATTCTCTCTT	S1a	TCTCTT	TCTCTT	P5E.1	K5.1	C5.1	H5.1	A5.1	F5.1_[A10C]	T5.1	TGTATTATTC		TGTA	TTA	TTC		1	0	-0.0383089	-10.6205	0.264346	0.997793
65	Ia	Ia_S1_P5E.1_K5.1_C5.1_H5.1_[G2A]_A5.1_F5.1_T5.1	TCTCTTTATATTATTATCTCTT	S1a	TCTCTT	TCTCTT	P5E.1	K5.1	C5.1	H5.1_[G2A]	A5.1	F5.1	T5.1	TATATTATTA		TATA	TTA	TTA		1	0	-0.0891395	-8.77946	0.520776	2.83879
67	Ia	Ia_S1_P5E.1_K5.1_C5.1_H5.1_[T3C]_A5.1_F5.1_T5.1	TCTCTTTGCATTATTATCTCTT	S1a	TCTCTT	TCTCTT	P5E.1	K5.1	C5.1	H5.1_[T3C]	A5.1	F5.1	T5.1	TGCATTATTA		TGCA	TTA	TTA		1	0	-0.0249358	-8.05266	0.453585	3.56559
69	Ia	Ia_S1_P5E.1_K5.1_C5.1_H5.1_[A4G]_A5.1_F5.1_T5.1	TCTCTTTGTGTTATTATCTCTT	S1a	TCTCTT	TCTCTT	P5E.1	K5.1	C5.1	H5.1_[A4G]	A5.1	F5.1	T5.1	TGTGTTATTA		TGTG	TTA	TTA		1	0	-0.140569	-10.2502	0.252344	1.36801
70	Ia	Ia_S1_P5E.1_K5.1_C5.1_H5.1_[A4C]_A5.1_F5.1_T5.1	TCTCTTTGTCTTATTATCTCTT	S1a	TCTCTT	TCTCTT	P5E.1	K5.1	C5.1	H5.1_[A4C]	A5.1	F5.1	T5.1	TGTCTTATTA		TGTC	TTA	TTA		1	0	-0.0352048	-10.118	0.28958	1.50026
71	Ia	Ia_S1_P5E.1_K5.1_C5.1_H5.1_[A4T]_A5.1_F5.1_T5.1	TCTCTTTGTTTTATTATCTCTT	S1a	TCTCTT	TCTCTT	P5E.1	K5.1	C5.1	H5.1_[A4T]	A5.1	F5.1	T5.1	TGTTTTATTA		TGTT	TTA	TTA		1	0	-0.0436648	-10.3783	0.378374	1.23996
72	Ia	Ia_S1_P5E.1_K5.1_C5.1_H5.1_A5.1_[T5G]_F5.1_T5.1	TCTCTTTGTAGTATTATCTCTT	S1a	TCTCTT	TCTCTT	P5E.1	K5.1	C5.1	H5.1	A5.1_[T5G]	F5.1	T5.1	TGTAGTATTA		TGTA	GTA	TTA		1	0	-0.487472	-10.2629	0.565319	1.35531
73	Ie	Ie_S1_P4E.1_K4.1_C4.1_H4.1_[+4C]_A4.1_F4.1_T4.1	TCTCTTTGTACTATTATCTCTT	S1a	TCTCTT	TCTCTT	P4E.1	K4.1	C4.1	H4.1_[+4C]	A4.1	F4.1	T4.1	TGTACTATTA		TGTAC	TAT	TA		0	1	-0.0499213	-11.3885	0.333885	0.229708
74	Ia	Ia_S1_P5E.1_K5.1_C5.1_H5.1_A5.1_[T5A]_F5.1_T5.1	TCTCTTTGTAATATTATCTCTT	S1a	TCTCTT	TCTCTT	P5E.1	K5.1	C5.1	H5.1	A5.1_[T5A]	F5.1	T5.1	TGTAATATTA		TGTA	ATA	TTA		1	0	-0.0585083	-11.1846	0.388807	0.433637
75	Ia	Ia_S1_P5E.1_K5.1_C5.1_H5.1_A5.1_[T6G]_F5.1_T5.1	TCTCTTTGTATGATTATCTCTT	S1a	TCTCTT	TCTCTT	P5E.1	K5.1	C5.1	H5.1	A5.1_[T6G]	F5.1	T5.1	TGTATGATTA		TGTA	TGA	TTA		1	0	-0.468424	-10.4215	0.562049	1.19673
76	Ia	Ia_S1_P5E.1_K5.1_C5.1_H5.1_A5.1_[T6C]_F5.1_T5.1	TCTCTTTGTATCATTATCTCTT	S1a	TCTCTT	TCTCTT	P5E.1	K5.1	C5.1	H5.1	A5.1_[T6C]	F5.1	T5.1	TGTATCATTA		TGTA	TCA	TTA		1	0	-0.136384	-11.1582	0.819879	0.46005
77	Ia	Ia_S1_P5E.1_K5.1_C5.1_H5.1_A5.1_[T6A]_F5.1_T5.1	TCTCTTTGTATAATTATCTCTT	S1a	TCTCTT	TCTCTT	P5E.1	K5.1	C5.1	H5.1	A5.1_[T6A]	F5.1	T5.1	TGTATAATTA		TGTA	TAA	TTA		1	0	-0.134966	-11.2981	0.257424	0.320184
78	Ia	Ia_S1_P5E.1_K5.1_C5.1_H5.1_A5.1_[A7G]_F5.1_T5.1	TCTCTTTGTATTGTTATCTCTT	S1a	TCTCTT	TCTCTT	P5E.1	K5.1	C5.1	H5.1	A5.1_[A7G]	F5.1	T5.1	TGTATTGTTA		TGTA	TTG	TTA		1	0	-0.204875	-10.845	0.575352	0.773254
80	Ia	Ia_S1_P5E.1_K5.1_C5.1_H5.1_A5.1_[A7T]_F5.1_T5.1	TCTCTTTGTATTTTTATCTCTT	S1a	TCTCTT	TCTCTT	P5E.1	K5.1	C5.1	H5.1	A5.1_[A7T]	F5.1	T5.1	TGTATTTTTA		TGTA	TTT	TTA		1	0	-0.133256	-11.5243	0.24762	0.0939658
84	Ic	Ic_S2_P3E.1_K3.1_C3.1_H3.1_A3.1_F3.1_[A8G]_T3.1	TTTGATTAATATGATATCGTTCTTTCTTGTATATGTTCTTTCTCGATATCATATTAATCTTT	S2a	TTTGATTAATATGATATCGTTCTTTCT	TTCTTTCTCGATATCATATTAATCTTT	P3E.1	K3.1	C3.1	H3.1	A3.1	F3.1_[A8G]	T3.1	TGTATATG		TGTA	TA	TG		1	0	-0.143674	-10.82	0.205056	0.798245
86	Ic	Ic_S2_P3E.1_K3.1_C3.1_H3.1_A3.1_F3.1_[A8T]_T3.1	TTTGATTAATATGATATCGTTCTTTCTTGTATATTTTCTTTCTCGATATCATATTAATCTTT	S2a	TTTGATTAATATGATATCGTTCTTTCT	TTCTTTCTCGATATCATATTAATCTTT	P3E.1	K3.1	C3.1	H3.1	A3.1	F3.1_[A8T]	T3.1	TGTATATT		TGTA	TA	TT		1	0	-0.081543	-11.9759	0.153937	-0.35763
88	Ia	Ia_S2_P3E.1_K3.1_C3.1_H3.1_[T1C]_A3.1_F3.1_T3.1	TTTGATTAATATGATATCGTTCTTTCTCGTATATATTCTTTCTCGATATCATATTAATCTTT	S2a	TTTGATTAATATGATATCGTTCTTTCT	TTCTTTCTCGATATCATATTAATCTTT	P3E.1	K3.1	C3.1	H3.1_[T1C]	A3.1	F3.1	T3.1	CGTATATA		CGTA	TA	TA		1	0	-0.055032	-9.36844	0.772189	2.24981
89	Ia	Ia_S2_P3E.1_K3.1_C3.1_H3.1_[T1A]_A3.1_F3.1_T3.1	TTTGATTAATATGATATCGTTCTTTCTAGTATATATTCTTTCTCGATATCATATTAATCTTT	S2a	TTTGATTAATATGATATCGTTCTTTCT	TTCTTTCTCGATATCATATTAATCTTT	P3E.1	K3.1	C3.1	H3.1_[T1A]	A3.1	F3.1	T3.1	AGTATATA		AGTA	TA	TA		1	0	-0.199979	-8.2278	0.731457	3.39045
90	Ia	Ia_S2_P3E.1_K3.1_C3.1_H3.1_[G2C]_A3.1_F3.1_T3.1	TTTGATTAATATGATATCGTTCTTTCTTCTATATATTCTTTCTCGATATCATATTAATCTTT	S2a	TTTGATTAATATGATATCGTTCTTTCT	TTCTTTCTCGATATCATATTAATCTTT	P3E.1	K3.1	C3.1	H3.1_[G2C]	A3.1	F3.1	T3.1	TCTATATA		TCTA	TA	TA		1	0	-0.00554723	-8.62907	0.804724	2.98918
91	Ia	Ia_S2_P3E.1_K3.1_C3.1_H3.1_[G2T]_A3.1_F3.1_T3.1	TTTGATTAATATGATATCGTTCTTTCTTTTATATATTCTTTCTCGATATCATATTAATCTTT	S2a	TTTGATTAATATGATATCGTTCTTTCT	TTCTTTCTCGATATCATATTAATCTTT	P3E.1	K3.1	C3.1	H3.1_[G2T]	A3.1	F3.1	T3.1	TTTATATA		TTTA	TA	TA		1	0	-0.00675415	-8.78064	0.577938	2.83761
97	Ia	Ia_S2_P3E.1_K3.1_C3.1_H3.1_[A4C]_A3.1_F3.1_T3.1	TTTGATTAATATGATATCGTTCTTTCTTGTCTATATTCTTTCTCGATATCATATTAATCTTT	S2a	TTTGATTAATATGATATCGTTCTTTCT	TTCTTTCTCGATATCATATTAATCTTT	P3E.1	K3.1	C3.1	H3.1_[A4C]	A3.1	F3.1	T3.1	TGTCTATA		TGTC	TA	TA		1	0	-0.073485	-9.18858	0.494414	2.42967
100	Ic	Ic_S2_P3E.1_K3.1_C3.1_H3.1_A3.1_[T5C]_F3.1_T3.1	TTTGATTAATATGATATCGTTCTTTCTTGTACATATTCTTTCTCGATATCATATTAATCTTT	S2a	TTTGATTAATATGATATCGTTCTTTCT	TTCTTTCTCGATATCATATTAATCTTT	P3E.1	K3.1	C3.1	H3.1	A3.1_[T5C]	F3.1	T3.1	TGTACATA		TGTA	CA	TA		1	0	-0.0779831	-11.9421	0.579008	-0.323861
101	Ic	Ic_S2_P3E.1_K3.1_C3.1_H3.1_A3.1_[T5A]_F3.1_T3.1	TTTGATTAATATGATATCGTTCTTTCTTGTAAATATTCTTTCTCGATATCATATTAATCTTT	S2a	TTTGATTAATATGATATCGTTCTTTCT	TTCTTTCTCGATATCATATTAATCTTT	P3E.1	K3.1	C3.1	H3.1	A3.1_[T5A]	F3.1	T3.1	TGTAAATA		TGTA	AA	TA		1	0	-0.12193	-10.6756	0.40006	0.942661
102	Ic	Ic_S2_P3E.1_K3.1_C3.1_H3.1_A3.1_[A6G]_F3.1_T3.1	TTTGATTAATATGATATCGTTCTTTCTTGTATGTATTCTTTCTCGATATCATATTAATCTTT	S2a	TTTGATTAATATGATATCGTTCTTTCT	TTCTTTCTCGATATCATATTAATCTTT	P3E.1	K3.1	C3.1	H3.1	A3.1_[A6G]	F3.1	T3.1	TGTATGTA		TGTA	TG	TA		1	0	-0.174302	-10.3412	0.393004	1.27704
103	Ic	Ic_S2_P3E.1_K3.1_C3.1_H3.1_A3.1_[A6C]_F3.1_T3.1	TTTGATTAATATGATATCGTTCTTTCTTGTATCTATTCTTTCTCGATATCATATTAATCTTT	S2a	TTTGATTAATATGATATCGTTCTTTCT	TTCTTTCTCGATATCATATTAATCTTT	P3E.1	K3.1	C3.1	H3.1	A3.1_[A6C]	F3.1	T3.1	TGTATCTA		TGTA	TC	TA		1	0	-0.0813879	-11.0118	0.160817	0.606443
104	Ic	Ic_S2_P3E.1_K3.1_C3.1_H3.1_A3.1_[A6T]_F3.1_T3.1	TTTGATTAATATGATATCGTTCTTTCTTGTATTTATTCTTTCTCGATATCATATTAATCTTT	S2a	TTTGATTAATATGATATCGTTCTTTCT	TTCTTTCTCGATATCATATTAATCTTT	P3E.1	K3.1	C3.1	H3.1	A3.1_[A6T]	F3.1	T3.1	TGTATTTA		TGTA	TT	TA		1	0	-0.0829193	-10.8352	0.255629	0.783074
106	Ia	Ia_S2_P4E.1_K4.1_C4.1_H4.1_A4.1_F4.1_[T8C]_T4.1	TTTGATTAATATGATATCGTTCTTTCTTGTATATCATTCTTTCTCGATATCATATTAATCTTT	S2a	TTTGATTAATATGATATCGTTCTTTCT	TTCTTTCTCGATATCATATTAATCTTT	P4E.1	K4.1	C4.1	H4.1	A4.1	F4.1_[T8C]	T4.1	TGTATATCA		TGTA	TAT	CA		1	0	-0.161122	-11.0504	0.308203	0.567879
107	Ic	Ic_S2_P4E.1_K4.1_C4.1_H4.1_A4.1_F4.1_[T8A]_T4.1	TTTGATTAATATGATATCGTTCTTTCTTGTATATAATTCTTTCTCGATATCATATTAATCTTT	S2a	TTTGATTAATATGATATCGTTCTTTCT	TTCTTTCTCGATATCATATTAATCTTT	P4E.1	K4.1	C4.1	H4.1	A4.1	F4.1_[T8A]	T4.1	TGTATATAA		TGTA	TAT	AA		1	0	-0.0680115	-11.8566	0.220137	-0.238344
109	Ia	Ia_S2_P4E.1_K4.1_C4.1_H4.1_A4.1_F4.1_[A9C]_T4.1	TTTGATTAATATGATATCGTTCTTTCTTGTATATTCTTCTTTCTCGATATCATATTAATCTTT	S2a	TTTGATTAATATGATATCGTTCTTTCT	TTCTTTCTCGATATCATATTAATCTTT	P4E.1	K4.1	C4.1	H4.1	A4.1	F4.1_[A9C]	T4.1	TGTATATTC		TGTA	TAT	TC		1	0	-0.0877281	-11.6619	0.322224	-0.043686
110	Ic	Ic_S2_P4E.1_K4.1_C4.1_H4.1_A4.1_F4.1_[A9T]_T4.1	TTTGATTAATATGATATCGTTCTTTCTTGTATATTTTTCTTTCTCGATATCATATTAATCTTT	S2a	TTTGATTAATATGATATCGTTCTTTCT	TTCTTTCTCGATATCATATTAATCTTT	P4E.1	K4.1	C4.1	H4.1	A4.1	F4.1_[A9T]	T4.1	TGTATATTT		TGTA	TAT	TT		1	0	-0.0567424	-12.0184	0.234432	-0.400156
113	Ia	Ia_S2_P4E.1_K4.1_C4.1_H4.1_[T1A]_A4.1_F4.1_T4.1	TTTGATTAATATGATATCGTTCTTTCTAGTATATTATTCTTTCTCGATATCATATTAATCTTT	S2a	TTTGATTAATATGATATCGTTCTTTCT	TTCTTTCTCGATATCATATTAATCTTT	P4E.1	K4.1	C4.1	H4.1_[T1A]	A4.1	F4.1	T4.1	AGTATATTA		AGTA	TAT	TA		1	0	-0.140193	-9.52996	0.609597	2.08829
114	Ia	Ia_S2_P4E.1_K4.1_C4.1_H4.1_[G2C]_A4.1_F4.1_T4.1	TTTGATTAATATGATATCGTTCTTTCTTCTATATTATTCTTTCTCGATATCATATTAATCTTT	S2a	TTTGATTAATATGATATCGTTCTTTCT	TTCTTTCTCGATATCATATTAATCTTT	P4E.1	K4.1	C4.1	H4.1_[G2C]	A4.1	F4.1	T4.1	TCTATATTA		TCTA	TAT	TA		1	0	-0.0069202	-9.3053	0.517474	2.31295
115	Ia	Ia_S2_P4E.1_K4.1_C4.1_H4.1_[G2T]_A4.1_F4.1_T4.1	TTTGATTAATATGATATCGTTCTTTCTTTTATATTATTCTTTCTCGATATCATATTAATCTTT	S2a	TTTGATTAATATGATATCGTTCTTTCT	TTCTTTCTCGATATCATATTAATCTTT	P4E.1	K4.1	C4.1	H4.1_[G2T]	A4.1	F4.1	T4.1	TTTATATTA		TTTA	TAT	TA		1	0	-0.00836201	-9.36328	0.460325	2.25497
121	Ia	Ia_S2_P4E.1_K4.1_C4.1_H4.1_[A4C]_A4.1_F4.1_T4.1	TTTGATTAATATGATATCGTTCTTTCTTGTCTATTATTCTTTCTCGATATCATATTAATCTTT	S2a	TTTGATTAATATGATATCGTTCTTTCT	TTCTTTCTCGATATCATATTAATCTTT	P4E.1	K4.1	C4.1	H4.1_[A4C]	A4.1	F4.1	T4.1	TGTCTATTA		TGTC	TAT	TA		1	0	-0.0515244	-11.4406	0.577987	0.177656
122	Ia	Ia_S2_P4E.1_K4.1_C4.1_H4.1_[A4T]_A4.1_F4.1_T4.1	TTTGATTAATATGATATCGTTCTTTCTTGTTTATTATTCTTTCTCGATATCATATTAATCTTT	S2a	TTTGATTAATATGATATCGTTCTTTCT	TTCTTTCTCGATATCATATTAATCTTT	P4E.1	K4.1	C4.1	H4.1_[A4T]	A4.1	F4.1	T4.1	TGTTTATTA		TGTT	TAT	TA		1	0	-0.0546889	-11.4011	0.283727	0.217112
125	Ic	Ic_S2_P4E.1_K4.1_C4.1_H4.1_A4.1_[T5A]_F4.1_T4.1	TTTGATTAATATGATATCGTTCTTTCTTGTAAATTATTCTTTCTCGATATCATATTAATCTTT	S2a	TTTGATTAATATGATATCGTTCTTTCT	TTCTTTCTCGATATCATATTAATCTTT	P4E.1	K4.1	C4.1	H4.1	A4.1_[T5A]	F4.1	T4.1	TGTAAATTA		TGTA	AAT	TA		1	0	-0.105326	-12.3578	0.556525	-0.739587
126	Ia	Ia_S2_P4E.1_K4.1_C4.1_H4.1_A4.1_[A6G]_F4.1_T4.1	TTTGATTAATATGATATCGTTCTTTCTTGTATGTTATTCTTTCTCGATATCATATTAATCTTT	S2a	TTTGATTAATATGATATCGTTCTTTCT	TTCTTTCTCGATATCATATTAATCTTT	P4E.1	K4.1	C4.1	H4.1	A4.1_[A6G]	F4.1	T4.1	TGTATGTTA		TGTA	TGT	TA		1	0	-0.137826	-11.7228	0.385154	-0.104509
127	Ia	Ia_S2_P4E.1_K4.1_C4.1_H4.1_A4.1_[A6C]_F4.1_T4.1	TTTGATTAATATGATATCGTTCTTTCTTGTATCTTATTCTTTCTCGATATCATATTAATCTTT	S2a	TTTGATTAATATGATATCGTTCTTTCT	TTCTTTCTCGATATCATATTAATCTTT	P4E.1	K4.1	C4.1	H4.1	A4.1_[A6C]	F4.1	T4.1	TGTATCTTA		TGTA	TCT	TA		1	0	-0.0640687	-12.1662	0.213084	-0.547911
129	Ia	Ia_S2_P4E.1_K4.1_C4.1_H4.1_A4.1_[T7G]_F4.1_T4.1	TTTGATTAATATGATATCGTTCTTTCTTGTATAGTATTCTTTCTCGATATCATATTAATCTTT	S2a	TTTGATTAATATGATATCGTTCTTTCT	TTCTTTCTCGATATCATATTAATCTTT	P4E.1	K4.1	C4.1	H4.1	A4.1_[T7G]	F4.1	T4.1	TGTATAGTA		TGTA	TAG	TA		1	0	-0.286795	-12.25	0.247944	-0.631772
131	Ia	Ia_S2_P4E.1_K4.1_C4.1_H4.1_A4.1_[T7A]_F4.1_T4.1	TTTGATTAATATGATATCGTTCTTTCTTGTATAATATTCTTTCTCGATATCATATTAATCTTT	S2a	TTTGATTAATATGATATCGTTCTTTCT	TTCTTTCTCGATATCATATTAATCTTT	P4E.1	K4.1	C4.1	H4.1	A4.1_[T7A]	F4.1	T4.1	TGTATAATA		TGTA	TAA	TA		1	0	-0.0820065	-12.4498	0.54674	-0.831588
132	Ia	Ia_S2_P5E.1_K5.1_C5.1_H5.1_A5.1_F5.1_[T8G]_T5.1	TTTGATTAATATGATATCGTTCTTTCTTGTATTAGTATTCTTTCTCGATATCATATTAATCTTT	S2a	TTTGATTAATATGATATCGTTCTTTCT	TTCTTTCTCGATATCATATTAATCTTT	P5E.1	K5.1	C5.1	H5.1	A5.1	F5.1_[T8G]	T5.1	TGTATTAGTA		TGTA	TTA	GTA		1	0	-0.323915	-10.3297	0.548915	1.28854
133	Ia	Ia_S2_P5E.1_K5.1_C5.1_H5.1_A5.1_F5.1_[T8C]_T5.1	TTTGATTAATATGATATCGTTCTTTCTTGTATTACTATTCTTTCTCGATATCATATTAATCTTT	S2a	TTTGATTAATATGATATCGTTCTTTCT	TTCTTTCTCGATATCATATTAATCTTT	P5E.1	K5.1	C5.1	H5.1	A5.1	F5.1_[T8C]	T5.1	TGTATTACTA		TGTA	TTA	CTA		1	0	-0.101525	-11.6286	0.221544	-0.0103501
134	Ia	Ia_S2_P5E.1_K5.1_C5.1_H5.1_A5.1_F5.1_[T8A]_T5.1	TTTGATTAATATGATATCGTTCTTTCTTGTATTAATATTCTTTCTCGATATCATATTAATCTTT	S2a	TTTGATTAATATGATATCGTTCTTTCT	TTCTTTCTCGATATCATATTAATCTTT	P5E.1	K5.1	C5.1	H5.1	A5.1	F5.1_[T8A]	T5.1	TGTATTAATA		TGTA	TTA	ATA		1	0	-0.110502	-11.1655	0.560018	0.452765
138	Ia	Ia_S2_P5E.1_K5.1_C5.1_H5.1_A5.1_F5.1_[A10G]_T5.1	TTTGATTAATATGATATCGTTCTTTCTTGTATTATTGTTCTTTCTCGATATCATATTAATCTTT	S2a	TTTGATTAATATGATATCGTTCTTTCT	TTCTTTCTCGATATCATATTAATCTTT	P5E.1	K5.1	C5.1	H5.1	A5.1	F5.1_[A10G]	T5.1	TGTATTATTG		TGTA	TTA	TTG		1	0	-0.114758	-11.0607	0.20834	0.557543
139	Ia	Ia_S2_P5E.1_K5.1_C5.1_H5.1_A5.1_F5.1_[A10C]_T5.1	TTTGATTAATATGATATCGTTCTTTCTTGTATTATTCTTCTTTCTCGATATCATATTAATCTTT	S2a	TTTGATTAATATGATATCGTTCTTTCT	TTCTTTCTCGATATCATATTAATCTTT	P5E.1	K5.1	C5.1	H5.1	A5.1	F5.1_[A10C]	T5.1	TGTATTATTC		TGTA	TTA	TTC		1	0	-0.063568	-10.7705	0.528499	0.847759
140	Ia	Ia_S2_P5E.1_K5.1_C5.1_H5.1_A5.1_F5.1_[A10T]_T5.1	TTTGATTAATATGATATCGTTCTTTCTTGTATTATTTTTCTTTCTCGATATCATATTAATCTTT	S2a	TTTGATTAATATGATATCGTTCTTTCT	TTCTTTCTCGATATCATATTAATCTTT	P5E.1	K5.1	C5.1	H5.1	A5.1	F5.1_[A10T]	T5.1	TGTATTATTT		TGTA	TTA	TTT		1	0	-0.057099	-11.0685	0.535122	0.549748
142	Ia	Ia_S2_P5E.1_K5.1_C5.1_H5.1_[T1C]_A5.1_F5.1_T5.1	TTTGATTAATATGATATCGTTCTTTCTCGTATTATTATTCTTTCTCGATATCATATTAATCTTT	S2a	TTTGATTAATATGATATCGTTCTTTCT	TTCTTTCTCGATATCATATTAATCTTT	P5E.1	K5.1	C5.1	H5.1_[T1C]	A5.1	F5.1	T5.1	CGTATTATTA		CGTA	TTA	TTA		1	0	-0.133981	-8.98754	0.568873	2.63071
143	Ia	Ia_S2_P5E.1_K5.1_C5.1_H5.1_[T1A]_A5.1_F5.1_T5.1	TTTGATTAATATGATATCGTTCTTTCTAGTATTATTATTCTTTCTCGATATCATATTAATCTTT	S2a	TTTGATTAATATGATATCGTTCTTTCT	TTCTTTCTCGATATCATATTAATCTTT	P5E.1	K5.1	C5.1	H5.1_[T1A]	A5.1	F5.1	T5.1	AGTATTATTA		AGTA	TTA	TTA		1	0	-0.43511	-7.60516	0.667024	4.01309
144	Ia	Ia_S2_P5E.1_K5.1_C5.1_H5.1_[G2C]_A5.1_F5.1_T5.1	TTTGATTAATATGATATCGTTCTTTCTTCTATTATTATTCTTTCTCGATATCATATTAATCTTT	S2a	TTTGATTAATATGATATCGTTCTTTCT	TTCTTTCTCGATATCATATTAATCTTT	P5E.1	K5.1	C5.1	H5.1_[G2C]	A5.1	F5.1	T5.1	TCTATTATTA		TCTA	TTA	TTA		1	0	-0.0137323	-7.73016	0.475814	3.88809
146	Ia	Ia_S2_P5E.1_K5.1_C5.1_H5.1_[G2A]_A5.1_F5.1_T5.1	TTTGATTAATATGATATCGTTCTTTCTTATATTATTATTCTTTCTCGATATCATATTAATCTTT	S2a	TTTGATTAATATGATATCGTTCTTTCT	TTCTTTCTCGATATCATATTAATCTTT	P5E.1	K5.1	C5.1	H5.1_[G2A]	A5.1	F5.1	T5.1	TATATTATTA		TATA	TTA	TTA		1	0	-0.0821273	-8.96704	0.616808	2.65121
150	Ia	Ia_S2_P5E.1_K5.1_C5.1_H5.1_[A4G]_A5.1_F5.1_T5.1	TTTGATTAATATGATATCGTTCTTTCTTGTGTTATTATTCTTTCTCGATATCATATTAATCTTT	S2a	TTTGATTAATATGATATCGTTCTTTCT	TTCTTTCTCGATATCATATTAATCTTT	P5E.1	K5.1	C5.1	H5.1_[A4G]	A5.1	F5.1	T5.1	TGTGTTATTA		TGTG	TTA	TTA		1	0	-0.188296	-10.7611	0.346477	0.857197
152	Ia	Ia_S2_P5E.1_K5.1_C5.1_H5.1_[A4T]_A5.1_F5.1_T5.1	TTTGATTAATATGATATCGTTCTTTCTTGTTTTATTATTCTTTCTCGATATCATATTAATCTTT	S2a	TTTGATTAATATGATATCGTTCTTTCT	TTCTTTCTCGATATCATATTAATCTTT	P5E.1	K5.1	C5.1	H5.1_[A4T]	A5.1	F5.1	T5.1	TGTTTTATTA		TGTT	TTA	TTA		1	0	-0.0671047	-10.8316	0.335582	0.786632
153	Ia	Ia_S2_P5E.1_K5.1_C5.1_H5.1_A5.1_[T5G]_F5.1_T5.1	TTTGATTAATATGATATCGTTCTTTCTTGTAGTATTATTCTTTCTCGATATCATATTAATCTTT	S2a	TTTGATTAATATGATATCGTTCTTTCT	TTCTTTCTCGATATCATATTAATCTTT	P5E.1	K5.1	C5.1	H5.1	A5.1_[T5G]	F5.1	T5.1	TGTAGTATTA		TGTA	GTA	TTA		1	0	-0.207623	-11.1839	0.531503	0.434346
154	Ia	Ia_S2_P5E.1_K5.1_C5.1_H5.1_A5.1_[T5C]_F5.1_T5.1	TTTGATTAATATGATATCGTTCTTTCTTGTACTATTATTCTTTCTCGATATCATATTAATCTTT	S2a	TTTGATTAATATGATATCGTTCTTTCT	TTCTTTCTCGATATCATATTAATCTTT	P5E.1	K5.1	C5.1	H5.1	A5.1_[T5C]	F5.1	T5.1	TGTACTATTA		TGTA	CTA	TTA		1	0	-0.0702152	-12.0445	0.318529	-0.42623
155	Ia	Ia_S2_P5E.1_K5.1_C5.1_H5.1_A5.1_[T5A]_F5.1_T5.1	TTTGATTAATATGATATCGTTCTTTCTTGTAATATTATTCTTTCTCGATATCATATTAATCTTT	S2a	TTTGATTAATATGATATCGTTCTTTCT	TTCTTTCTCGATATCATATTAATCTTT	P5E.1	K5.1	C5.1	H5.1	A5.1_[T5A]	F5.1	T5.1	TGTAATATTA		TGTA	ATA	TTA		1	0	-0.099854	-11.418	0.31937	0.200253
157	Ia	Ia_S2_P5E.1_K5.1_C5.1_H5.1_A5.1_[T6C]_F5.1_T5.1	TTTGATTAATATGATATCGTTCTTTCTTGTATCATTATTCTTTCTCGATATCATATTAATCTTT	S2a	TTTGATTAATATGATATCGTTCTTTCT	TTCTTTCTCGATATCATATTAATCTTT	P5E.1	K5.1	C5.1	H5.1	A5.1_[T6C]	F5.1	T5.1	TGTATCATTA		TGTA	TCA	TTA		1	0	-0.141976	-11.9523	0.181632	-0.334037
158	Ia	Ia_S2_P5E.1_K5.1_C5.1_H5.1_A5.1_[T6A]_F5.1_T5.1	TTTGATTAATATGATATCGTTCTTTCTTGTATAATTATTCTTTCTCGATATCATATTAATCTTT	S2a	TTTGATTAATATGATATCGTTCTTTCT	TTCTTTCTCGATATCATATTAATCTTT	P5E.1	K5.1	C5.1	H5.1	A5.1_[T6A]	F5.1	T5.1	TGTATAATTA		TGTA	TAA	TTA		1	0	-0.144632	-11.776	0.340797	-0.157719
159	Ia	Ia_S2_P5E.1_K5.1_C5.1_H5.1_A5.1_[A7G]_F5.1_T5.1	TTTGATTAATATGATATCGTTCTTTCTTGTATTGTTATTCTTTCTCGATATCATATTAATCTTT	S2a	TTTGATTAATATGATATCGTTCTTTCT	TTCTTTCTCGATATCATATTAATCTTT	P5E.1	K5.1	C5.1	H5.1	A5.1_[A7G]	F5.1	T5.1	TGTATTGTTA		TGTA	TTG	TTA		1	0	-0.176924	-10.8247	0.406873	0.793518
160	Ia	Ia_S2_P5E.1_K5.1_C5.1_H5.1_A5.1_[A7C]_F5.1_T5.1	TTTGATTAATATGATATCGTTCTTTCTTGTATTCTTATTCTTTCTCGATATCATATTAATCTTT	S2a	TTTGATTAATATGATATCGTTCTTTCT	TTCTTTCTCGATATCATATTAATCTTT	P5E.1	K5.1	C5.1	H5.1	A5.1_[A7C]	F5.1	T5.1	TGTATTCTTA		TGTA	TTC	TTA		1	0	-0.151211	-11.6152	0.18814	0.0030584
161	Ia	Ia_S2_P5E.1_K5.1_C5.1_H5.1_A5.1_[A7T]_F5.1_T5.1	TTTGATTAATATGATATCGTTCTTTCTTGTATTTTTATTCTTTCTCGATATCATATTAATCTTT	S2a	TTTGATTAATATGATATCGTTCTTTCT	TTCTTTCTCGATATCATATTAATCTTT	P5E.1	K5.1	C5.1	H5.1	A5.1_[A7T]	F5.1	T5.1	TGTATTTTTA		TGTA	TTT	TTA		1	0	-0.138574	-11.8358	0.317542	-0.217583
166	Ia	Ia_S3_P3E.1_K3.1_C3.1_H3.1_[T1A]_A3.1_F3.1_T3.1	ACAAACAGTATATAACAAAC	S1b	ACAAAC	ACAAAC	P3E.1	K3.1	C3.1	H3.1_[T1A]	A3.1	F3.1	T3.1	AGTATATA		AGTA	TA	TA		1	0	-0.238668	-7.77471	0.535181	3.84354
177	Ia	Ia_S3_P4E.1_K4.1_C4.1_H4.1_[G2A]_A4.1_F4.1_T4.1	ACAAACTATATATTAACAAAC	S1b	ACAAAC	ACAAAC	P4E.1	K4.1	C4.1	H4.1_[G2A]	A4.1	F4.1	T4.1	TATATATTA		TATA	TAT	TA		1	0	-0.0183281	-10.1902	0.795007	1.42809
193	Ia	Ia_S3_P5E.1_K5.1_C5.1_H5.1_[T1A]_A5.1_F5.1_T5.1	ACAAACAGTATTATTAACAAAC	S1b	ACAAAC	ACAAAC	P5E.1	K5.1	C5.1	H5.1_[T1A]	A5.1	F5.1	T5.1	AGTATTATTA		AGTA	TTA	TTA		1	0	-0.23978	-7.78061	0.808545	3.83764
196	Ia	Ia_S3_P5E.1_K5.1_C5.1_H5.1_[A4C]_A5.1_F5.1_T5.1	ACAAACTGTCTTATTAACAAAC	S1b	ACAAAC	ACAAAC	P5E.1	K5.1	C5.1	H5.1_[A4C]	A5.1	F5.1	T5.1	TGTCTTATTA		TGTC	TTA	TTA		1	0	-0.381553	-8.78219	0.576638	2.83606
202	Ia	Ia_S4_P3E.1_K3.1_C3.1_H3.1_A3.1_F3.1_[T7A]_T3.1	TTTGACAACTGATCGTTCTTTCTTGTATAAATTCTTTCTCGATCAGTTGTCTTT	S2b	TTTGACAACTGATCGTTCTTTCT	TTCTTTCTCGATCAGTTGTCTTT	P3E.1	K3.1	C3.1	H3.1	A3.1	F3.1_[T7A]	T3.1	TGTATAAA		TGTA	TA	AA		1	0	-0.104752	-9.9096	0.323244	1.70865
203	Ia	Ia_S4_P3E.1_K3.1_C3.1_H3.1_A3.1_F3.1_[A8G]_T3.1	TTTGACAACTGATCGTTCTTTCTTGTATATGTTCTTTCTCGATCAGTTGTCTTT	S2b	TTTGACAACTGATCGTTCTTTCT	TTCTTTCTCGATCAGTTGTCTTT	P3E.1	K3.1	C3.1	H3.1	A3.1	F3.1_[A8G]	T3.1	TGTATATG		TGTA	TA	TG		1	0	-0.143674	-11.0228	0.222109	0.595448
204	Ia	Ia_S4_P3E.1_K3.1_C3.1_H3.1_A3.1_F3.1_[A8C]_T3.1	TTTGACAACTGATCGTTCTTTCTTGTATATCTTCTTTCTCGATCAGTTGTCTTT	S2b	TTTGACAACTGATCGTTCTTTCT	TTCTTTCTCGATCAGTTGTCTTT	P3E.1	K3.1	C3.1	H3.1	A3.1	F3.1_[A8C]	T3.1	TGTATATC		TGTA	TA	TC		1	0	-0.0927245	-10.7935	0.29498	0.824769
205	Ia	Ia_S4_P3E.1_K3.1_C3.1_H3.1_[T1G]_A3.1_F3.1_T3.1	TTTGACAACTGATCGTTCTTTCTGGTATATATTCTTTCTCGATCAGTTGTCTTT	S2b	TTTGACAACTGATCGTTCTTTCT	TTCTTTCTCGATCAGTTGTCTTT	P3E.1	K3.1	C3.1	H3.1_[T1G]	A3.1	F3.1	T3.1	GGTATATA		GGTA	TA	TA		1	0	-0.325915	-8.03814	0.723859	3.58011
206	Ia	Ia_S4_P3E.1_K3.1_C3.1_H3.1_[T1A]_A3.1_F3.1_T3.1	TTTGACAACTGATCGTTCTTTCTAGTATATATTCTTTCTCGATCAGTTGTCTTT	S2b	TTTGACAACTGATCGTTCTTTCT	TTCTTTCTCGATCAGTTGTCTTT	P3E.1	K3.1	C3.1	H3.1_[T1A]	A3.1	F3.1	T3.1	AGTATATA		AGTA	TA	TA		1	0	-0.199979	-8.30352	0.47725	3.31473
207	Ia	Ia_S4_P3E.1_K3.1_C3.1_H3.1_[G2C]_A3.1_F3.1_T3.1	TTTGACAACTGATCGTTCTTTCTTCTATATATTCTTTCTCGATCAGTTGTCTTT	S2b	TTTGACAACTGATCGTTCTTTCT	TTCTTTCTCGATCAGTTGTCTTT	P3E.1	K3.1	C3.1	H3.1_[G2C]	A3.1	F3.1	T3.1	TCTATATA		TCTA	TA	TA		1	0	-0.00554723	-8.79148	0.586439	2.82677
209	Ia	Ia_S4_P3E.1_K3.1_C3.1_H3.1_[A4T]_A3.1_F3.1_T3.1	TTTGACAACTGATCGTTCTTTCTTGTTTATATTCTTTCTCGATCAGTTGTCTTT	S2b	TTTGACAACTGATCGTTCTTTCT	TTCTTTCTCGATCAGTTGTCTTT	P3E.1	K3.1	C3.1	H3.1_[A4T]	A3.1	F3.1	T3.1	TGTTTATA		TGTT	TA	TA		1	0	-0.0756618	-9.63386	0.691761	1.98439
210	Ic	Ic_S4_P3E.1_K3.1_C3.1_H3.1_A3.1_[T5C]_F3.1_T3.1	TTTGACAACTGATCGTTCTTTCTTGTACATATTCTTTCTCGATCAGTTGTCTTT	S2b	TTTGACAACTGATCGTTCTTTCT	TTCTTTCTCGATCAGTTGTCTTT	P3E.1	K3.1	C3.1	H3.1	A3.1_[T5C]	F3.1	T3.1	TGTACATA		TGTA	CA	TA		1	0	-0.0779831	-11.8886	0.219152	-0.270363
211	Ic	Ic_S4_P3E.1_K3.1_C3.1_H3.1_A3.1_[A6C]_F3.1_T3.1	TTTGACAACTGATCGTTCTTTCTTGTATCTATTCTTTCTCGATCAGTTGTCTTT	S2b	TTTGACAACTGATCGTTCTTTCT	TTCTTTCTCGATCAGTTGTCTTT	P3E.1	K3.1	C3.1	H3.1	A3.1_[A6C]	F3.1	T3.1	TGTATCTA		TGTA	TC	TA		1	0	-0.0813879	-10.91	0.104528	0.708282
213	Ia	Ia_S4_P4E.1_K4.1_C4.1_H4.1_A4.1_F4.1_[T8C]_T4.1	TTTGACAACTGATCGTTCTTTCTTGTATATCATTCTTTCTCGATCAGTTGTCTTT	S2b	TTTGACAACTGATCGTTCTTTCT	TTCTTTCTCGATCAGTTGTCTTT	P4E.1	K4.1	C4.1	H4.1	A4.1	F4.1_[T8C]	T4.1	TGTATATCA		TGTA	TAT	CA		1	0	-0.161122	-10.9744	0.24896	0.643893
214	Ia	Ia_S4_P4E.1_K4.1_C4.1_H4.1_A4.1_F4.1_[A9G]_T4.1	TTTGACAACTGATCGTTCTTTCTTGTATATTGTTCTTTCTCGATCAGTTGTCTTT	S2b	TTTGACAACTGATCGTTCTTTCT	TTCTTTCTCGATCAGTTGTCTTT	P4E.1	K4.1	C4.1	H4.1	A4.1	F4.1_[A9G]	T4.1	TGTATATTG		TGTA	TAT	TG		1	0	-0.0997984	-11.6132	0.184345	0.00508948
215	Ia	Ia_S4_P4E.1_K4.1_C4.1_H4.1_[G2C]_A4.1_F4.1_T4.1	TTTGACAACTGATCGTTCTTTCTTCTATATTATTCTTTCTCGATCAGTTGTCTTT	S2b	TTTGACAACTGATCGTTCTTTCT	TTCTTTCTCGATCAGTTGTCTTT	P4E.1	K4.1	C4.1	H4.1_[G2C]	A4.1	F4.1	T4.1	TCTATATTA		TCTA	TAT	TA		1	0	-0.0069202	-9.06376	0.909119	2.55449
216	Ia	Ia_S4_P4E.1_K4.1_C4.1_H4.1_[G2T]_A4.1_F4.1_T4.1	TTTGACAACTGATCGTTCTTTCTTTTATATTATTCTTTCTCGATCAGTTGTCTTT	S2b	TTTGACAACTGATCGTTCTTTCT	TTCTTTCTCGATCAGTTGTCTTT	P4E.1	K4.1	C4.1	H4.1_[G2T]	A4.1	F4.1	T4.1	TTTATATTA		TTTA	TAT	TA		1	0	-0.00836201	-8.99989	0.498299	2.61836
217	Ia	Ia_S4_P4E.1_K4.1_C4.1_H4.1_[G2A]_A4.1_F4.1_T4.1	TTTGACAACTGATCGTTCTTTCTTATATATTATTCTTTCTCGATCAGTTGTCTTT	S2b	TTTGACAACTGATCGTTCTTTCT	TTCTTTCTCGATCAGTTGTCTTT	P4E.1	K4.1	C4.1	H4.1_[G2A]	A4.1	F4.1	T4.1	TATATATTA		TATA	TAT	TA		1	0	-0.0214401	-10.8944	0.243292	0.723849
218	Ia	Ia_S4_P4E.1_K4.1_C4.1_H4.1_[T3C]_A4.1_F4.1_T4.1	TTTGACAACTGATCGTTCTTTCTTGCATATTATTCTTTCTCGATCAGTTGTCTTT	S2b	TTTGACAACTGATCGTTCTTTCT	TTCTTTCTCGATCAGTTGTCTTT	P4E.1	K4.1	C4.1	H4.1_[T3C]	A4.1	F4.1	T4.1	TGCATATTA		TGCA	TAT	TA		1	0	-0.0399461	-10.4733	0.732545	1.14491
220	Ia	Ia_S4_P4E.1_K4.1_C4.1_H4.1_[A4G]_A4.1_F4.1_T4.1	TTTGACAACTGATCGTTCTTTCTTGTGTATTATTCTTTCTCGATCAGTTGTCTTT	S2b	TTTGACAACTGATCGTTCTTTCT	TTCTTTCTCGATCAGTTGTCTTT	P4E.1	K4.1	C4.1	H4.1_[A4G]	A4.1	F4.1	T4.1	TGTGTATTA		TGTG	TAT	TA		1	0	-0.128152	-12.1441	0.248293	-0.525833
221	Ia	Ia_S4_P4E.1_K4.1_C4.1_H4.1_A4.1_[T5C]_F4.1_T4.1	TTTGACAACTGATCGTTCTTTCTTGTACATTATTCTTTCTCGATCAGTTGTCTTT	S2b	TTTGACAACTGATCGTTCTTTCT	TTCTTTCTCGATCAGTTGTCTTT	P4E.1	K4.1	C4.1	H4.1	A4.1_[T5C]	F4.1	T4.1	TGTACATTA		TGTA	CAT	TA		1	0	-0.0610753	-12.9863	0.531369	-1.368
222	Ic	Ic_S4_P4E.1_K4.1_C4.1_H4.1_A4.1_[T5A]_F4.1_T4.1	TTTGACAACTGATCGTTCTTTCTTGTAAATTATTCTTTCTCGATCAGTTGTCTTT	S2b	TTTGACAACTGATCGTTCTTTCT	TTCTTTCTCGATCAGTTGTCTTT	P4E.1	K4.1	C4.1	H4.1	A4.1_[T5A]	F4.1	T4.1	TGTAAATTA		TGTA	AAT	TA		1	0	-0.105326	-11.9671	0.138305	-0.348832
223	Ia	Ia_S4_P4E.1_K4.1_C4.1_H4.1_A4.1_[A6C]_F4.1_T4.1	TTTGACAACTGATCGTTCTTTCTTGTATCTTATTCTTTCTCGATCAGTTGTCTTT	S2b	TTTGACAACTGATCGTTCTTTCT	TTCTTTCTCGATCAGTTGTCTTT	P4E.1	K4.1	C4.1	H4.1	A4.1_[A6C]	F4.1	T4.1	TGTATCTTA		TGTA	TCT	TA		1	0	-0.0640687	-11.8178	0.170907	-0.199554
224	Ia	Ia_S4_P4E.1_K4.1_C4.1_H4.1_A4.1_[A6T]_F4.1_T4.1	TTTGACAACTGATCGTTCTTTCTTGTATTTTATTCTTTCTCGATCAGTTGTCTTT	S2b	TTTGACAACTGATCGTTCTTTCT	TTCTTTCTCGATCAGTTGTCTTT	P4E.1	K4.1	C4.1	H4.1	A4.1_[A6T]	F4.1	T4.1	TGTATTTTA		TGTA	TTT	TA		1	0	-0.0632875	-12.1518	0.203993	-0.533581
225	Ic	Ic_S4_P4E.1_K4.1_C4.1_H4.1_A4.1_[T7G]_F4.1_T4.1	TTTGACAACTGATCGTTCTTTCTTGTATAGTATTCTTTCTCGATCAGTTGTCTTT	S2b	TTTGACAACTGATCGTTCTTTCT	TTCTTTCTCGATCAGTTGTCTTT	P4E.1	K4.1	C4.1	H4.1	A4.1_[T7G]	F4.1	T4.1	TGTATAGTA		TGTA	TAG	TA		1	0	-0.286795	-11.9764	0.238548	-0.358107
226	Ia	Ia_S4_P4E.1_K4.1_C4.1_H4.1_A4.1_[T7C]_F4.1_T4.1	TTTGACAACTGATCGTTCTTTCTTGTATACTATTCTTTCTCGATCAGTTGTCTTT	S2b	TTTGACAACTGATCGTTCTTTCT	TTCTTTCTCGATCAGTTGTCTTT	P4E.1	K4.1	C4.1	H4.1	A4.1_[T7C]	F4.1	T4.1	TGTATACTA		TGTA	TAC	TA		1	0	-0.0672438	-12.6708	0.44046	-1.05251
227	Ia	Ia_S4_P4E.1_K4.1_C4.1_H4.1_A4.1_[T7A]_F4.1_T4.1	TTTGACAACTGATCGTTCTTTCTTGTATAATATTCTTTCTCGATCAGTTGTCTTT	S2b	TTTGACAACTGATCGTTCTTTCT	TTCTTTCTCGATCAGTTGTCTTT	P4E.1	K4.1	C4.1	H4.1	A4.1_[T7A]	F4.1	T4.1	TGTATAATA		TGTA	TAA	TA		1	0	-0.0820065	-12.1543	0.39707	-0.536057
228	Ia	Ia_S4_P5E.1_K5.1_C5.1_H5.1_A5.1_F5.1_[T8A]_T5.1	TTTGACAACTGATCGTTCTTTCTTGTATTAATATTCTTTCTCGATCAGTTGTCTTT	S2b	TTTGACAACTGATCGTTCTTTCT	TTCTTTCTCGATCAGTTGTCTTT	P5E.1	K5.1	C5.1	H5.1	A5.1	F5.1_[T8A]	T5.1	TGTATTAATA		TGTA	TTA	ATA		1	0	-0.110502	-11.2016	0.38843	0.416633
230	Ia	Ia_S4_P5E.1_K5.1_C5.1_H5.1_A5.1_F5.1_[T9C]_T5.1	TTTGACAACTGATCGTTCTTTCTTGTATTATCATTCTTTCTCGATCAGTTGTCTTT	S2b	TTTGACAACTGATCGTTCTTTCT	TTCTTTCTCGATCAGTTGTCTTT	P5E.1	K5.1	C5.1	H5.1	A5.1	F5.1_[T9C]	T5.1	TGTATTATCA		TGTA	TTA	TCA		1	0	-0.288327	-9.74416	0.397361	1.8741
231	Ia	Ia_S4_P5E.1_K5.1_C5.1_H5.1_A5.1_F5.1_[T9A]_T5.1	TTTGACAACTGATCGTTCTTTCTTGTATTATAATTCTTTCTCGATCAGTTGTCTTT	S2b	TTTGACAACTGATCGTTCTTTCT	TTCTTTCTCGATCAGTTGTCTTT	P5E.1	K5.1	C5.1	H5.1	A5.1	F5.1_[T9A]	T5.1	TGTATTATAA		TGTA	TTA	TAA		1	0	-0.099438	-11.8467	0.393589	-0.228475
232	Ic	Ic_S4_P5E.1_K5.1_C5.1_H5.1_A5.1_F5.1_[A10G]_T5.1	TTTGACAACTGATCGTTCTTTCTTGTATTATTGTTCTTTCTCGATCAGTTGTCTTT	S2b	TTTGACAACTGATCGTTCTTTCT	TTCTTTCTCGATCAGTTGTCTTT	P5E.1	K5.1	C5.1	H5.1	A5.1	F5.1_[A10G]	T5.1	TGTATTATTG		TGTA	TTA	TTG		1	0	-0.114758	-10.8173	0.538932	0.800902
233	Ia	Ia_S4_P5E.1_K5.1_C5.1_H5.1_[T1A]_A5.1_F5.1_T5.1	TTTGACAACTGATCGTTCTTTCTAGTATTATTATTCTTTCTCGATCAGTTGTCTTT	S2b	TTTGACAACTGATCGTTCTTTCT	TTCTTTCTCGATCAGTTGTCTTT	P5E.1	K5.1	C5.1	H5.1_[T1A]	A5.1	F5.1	T5.1	AGTATTATTA		AGTA	TTA	TTA		1	0	-0.43511	-7.59709	0.699873	4.02116
236	Ia	Ia_S4_P5E.1_K5.1_C5.1_H5.1_[A4C]_A5.1_F5.1_T5.1	TTTGACAACTGATCGTTCTTTCTTGTCTTATTATTCTTTCTCGATCAGTTGTCTTT	S2b	TTTGACAACTGATCGTTCTTTCT	TTCTTTCTCGATCAGTTGTCTTT	P5E.1	K5.1	C5.1	H5.1_[A4C]	A5.1	F5.1	T5.1	TGTCTTATTA		TGTC	TTA	TTA		1	0	-0.056536	-10.7531	0.404149	0.865138
237	Ia	Ia_S4_P5E.1_K5.1_C5.1_H5.1_A5.1_[T5C]_F5.1_T5.1	TTTGACAACTGATCGTTCTTTCTTGTACTATTATTCTTTCTCGATCAGTTGTCTTT	S2b	TTTGACAACTGATCGTTCTTTCT	TTCTTTCTCGATCAGTTGTCTTT	P5E.1	K5.1	C5.1	H5.1	A5.1_[T5C]	F5.1	T5.1	TGTACTATTA		TGTA	CTA	TTA		1	0	-0.0702152	-11.8091	0.206444	-0.190845
239	Ia	Ia_S4_P5E.1_K5.1_C5.1_H5.1_A5.1_[T6C]_F5.1_T5.1	TTTGACAACTGATCGTTCTTTCTTGTATCATTATTCTTTCTCGATCAGTTGTCTTT	S2b	TTTGACAACTGATCGTTCTTTCT	TTCTTTCTCGATCAGTTGTCTTT	P5E.1	K5.1	C5.1	H5.1	A5.1_[T6C]	F5.1	T5.1	TGTATCATTA		TGTA	TCA	TTA		1	0	-0.141976	-11.6827	0.268016	-0.0644204
240	Ia	Ia_S4_P5E.1_K5.1_C5.1_H5.1_A5.1_[T6A]_F5.1_T5.1	TTTGACAACTGATCGTTCTTTCTTGTATAATTATTCTTTCTCGATCAGTTGTCTTT	S2b	TTTGACAACTGATCGTTCTTTCT	TTCTTTCTCGATCAGTTGTCTTT	P5E.1	K5.1	C5.1	H5.1	A5.1_[T6A]	F5.1	T5.1	TGTATAATTA		TGTA	TAA	TTA		1	0	-0.144632	-11.3975	0.48285	0.220794
241	Ia	Ia_S4_P5E.1_K5.1_C5.1_H5.1_A5.1_[A7C]_F5.1_T5.1	TTTGACAACTGATCGTTCTTTCTTGTATTCTTATTCTTTCTCGATCAGTTGTCTTT	S2b	TTTGACAACTGATCGTTCTTTCT	TTCTTTCTCGATCAGTTGTCTTT	P5E.1	K5.1	C5.1	H5.1	A5.1_[A7C]	F5.1	T5.1	TGTATTCTTA		TGTA	TTC	TTA		1	0	-0.151211	-11.2667	0.198865	0.351557
243	Ic	Ic_S1_P3E.1_K3.1_C3.1_H3.1_A3.1_F3.1_[T7G]_[A8C]_T3.1	TCTCTTTGTATAGCTCTCTT	S1a	TCTCTT	TCTCTT	P3E.1	K3.1	C3.1	H3.1	A3.1	F3.1_[T7G]_[A8C]	T3.1	TGTATAGC		TGTA	TA	GC		2	0	-0.176315	-9.66645	0.29789	1.9518
244	Ic	Ic_S1_P3E.1_K3.1_C3.1_H3.1_A3.1_F3.1_[T7G]_[A8T]_T3.1	TCTCTTTGTATAGTTCTCTT	S1a	TCTCTT	TCTCTT	P3E.1	K3.1	C3.1	H3.1	A3.1	F3.1_[T7G]_[A8T]	T3.1	TGTATAGT		TGTA	TA	GT		2	0	-0.219299	-10.8557	0.163022	0.762597
245	Ic	Ic_S1_P3E.1_K3.1_C3.1_H3.1_A3.1_F3.1_[T7C]_[A8G]_T3.1	TCTCTTTGTATACGTCTCTT	S1a	TCTCTT	TCTCTT	P3E.1	K3.1	C3.1	H3.1	A3.1	F3.1_[T7C]_[A8G]	T3.1	TGTATACG		TGTA	TA	CG		2	0	-0.0481114	-9.66762	0.545117	1.95063
246	Ic	Ic_S1_P3E.1_K3.1_C3.1_H3.1_A3.1_F3.1_[T7C]_[A8C]_T3.1	TCTCTTTGTATACCTCTCTT	S1a	TCTCTT	TCTCTT	P3E.1	K3.1	C3.1	H3.1	A3.1	F3.1_[T7C]_[A8C]	T3.1	TGTATACC		TGTA	TA	CC		2	0	-0.0369148	-9.9733	0.301348	1.64495
247	Ic	Ic_S1_P3E.1_K3.1_C3.1_H3.1_A3.1_F3.1_[T7C]_[A8T]_T3.1	TCTCTTTGTATACTTCTCTT	S1a	TCTCTT	TCTCTT	P3E.1	K3.1	C3.1	H3.1	A3.1	F3.1_[T7C]_[A8T]	T3.1	TGTATACT		TGTA	TA	CT		2	0	-0.0392601	-11.2583	0.269615	0.359961
248	Ib	Ib_S1_P3E.1_K3.1_C3.1_H3.1_A3.1_F3.1_[T7A]_[A8G]_T3.1	TCTCTTTGTATAAGTCTCTT	S1a	TCTCTT	TCTCTT	P3E.1	K3.1	C3.1	H3.1	A3.1	F3.1_[T7A]_[A8G]	T3.1	TGTATAAG		TGTA	TA	AG		2	0	-0.329456	-8.59356	0.56017	3.02469
249	Ib	Ib_S1_P3E.1_K3.1_C3.1_H3.1_A3.1_F3.1_[T7A]_[A8C]_T3.1	TCTCTTTGTATAACTCTCTT	S1a	TCTCTT	TCTCTT	P3E.1	K3.1	C3.1	H3.1	A3.1	F3.1_[T7A]_[A8C]	T3.1	TGTATAAC		TGTA	TA	AC		2	0	-0.0658203	-9.99672	0.286731	1.62153
250	Ib	Ib_S1_P3E.1_K3.1_C3.1_H3.1_A3.1_F3.1_[T7A]_[A8T]_T3.1	TCTCTTTGTATAATTCTCTT	S1a	TCTCTT	TCTCTT	P3E.1	K3.1	C3.1	H3.1	A3.1	F3.1_[T7A]_[A8T]	T3.1	TGTATAAT		TGTA	TA	AT		2	0	-0.039043	-10.9158	0.206556	0.702441
256	Ib	Ib_S1_P3E.1_K3.1_C3.1_H3.1_[T1A]_A3.1_F3.1_[T7C]_T3.1	TCTCTTAGTATACATCTCTT	S1a	TCTCTT	TCTCTT	P3E.1	K3.1	C3.1	H3.1_[T1A]	A3.1	F3.1_[T7C]	T3.1	AGTATACA		AGTA	TA	CA		2	0	-0.0903773	-7.65956	0.829758	3.95869
263	Ib	Ib_S1_P3E.1_K3.1_C3.1_H3.1_[G2C]_A3.1_F3.1_[T7C]_T3.1	TCTCTTTCTATACATCTCTT	S1a	TCTCTT	TCTCTT	P3E.1	K3.1	C3.1	H3.1_[G2C]	A3.1	F3.1_[T7C]	T3.1	TCTATACA		TCTA	TA	CA		2	0	-0.00225495	-7.48879	0.840988	4.12946
265	Ib	Ib_S1_P3E.1_K3.1_C3.1_H3.1_[G2A]_A3.1_F3.1_[T7C]_T3.1	TCTCTTTATATACATCTCTT	S1a	TCTCTT	TCTCTT	P3E.1	K3.1	C3.1	H3.1_[G2A]	A3.1	F3.1_[T7C]	T3.1	TATATACA		TATA	TA	CA		2	0	-0.00372455	-7.64852	0.837197	3.96974
267	Ib	Ib_S1_P3E.1_K3.1_C3.1_H3.1_[G2T]_A3.1_F3.1_[T7A]_T3.1	TCTCTTTTTATAAATCTCTT	S1a	TCTCTT	TCTCTT	P3E.1	K3.1	C3.1	H3.1_[G2T]	A3.1	F3.1_[T7A]	T3.1	TTTATAAA		TTTA	TA	AA		2	0	-0.0230725	-6.22699	0.819946	5.39126
273	Ib	Ib_S1_P3E.1_K3.1_C3.1_H3.1_[T3C]_A3.1_F3.1_[T7C]_T3.1	TCTCTTTGCATACATCTCTT	S1a	TCTCTT	TCTCTT	P3E.1	K3.1	C3.1	H3.1_[T3C]	A3.1	F3.1_[T7C]	T3.1	TGCATACA		TGCA	TA	CA		2	0	-0.0599038	-6.22699	0.830045	5.39126
281	Ib	Ib_S1_P3E.1_K3.1_C3.1_H3.1_[A4G]_A3.1_F3.1_[T7C]_T3.1	TCTCTTTGTGTACATCTCTT	S1a	TCTCTT	TCTCTT	P3E.1	K3.1	C3.1	H3.1_[A4G]	A3.1	F3.1_[T7C]	T3.1	TGTGTACA		TGTG	TA	CA		2	0	-0.157724	-10.1088	0.402616	1.50941
284	Ib	Ib_S1_P3E.1_K3.1_C3.1_H3.1_[A4G]_A3.1_F3.1_[T7A]_T3.1	TCTCTTTGTGTAAATCTCTT	S1a	TCTCTT	TCTCTT	P3E.1	K3.1	C3.1	H3.1_[A4G]	A3.1	F3.1_[T7A]	T3.1	TGTGTAAA		TGTG	TA	AA		2	0	-0.149349	-9.13308	0.550515	2.48517
289	Ib	Ib_S1_P3E.1_K3.1_C3.1_H3.1_[T1A]_A3.1_F3.1_[A8G]_T3.1	TCTCTTAGTATATGTCTCTT	S1a	TCTCTT	TCTCTT	P3E.1	K3.1	C3.1	H3.1_[T1A]	A3.1	F3.1_[A8G]	T3.1	AGTATATG		AGTA	TA	TG		2	0	-0.0926345	-7.39386	0.598473	4.22439
293	Ib	Ib_S1_P3E.1_K3.1_C3.1_H3.1_[T1G]_A3.1_F3.1_[A8T]_T3.1	TCTCTTGGTATATTTCTCTT	S1a	TCTCTT	TCTCTT	P3E.1	K3.1	C3.1	H3.1_[T1G]	A3.1	F3.1_[A8T]	T3.1	GGTATATT		GGTA	TA	TT		2	0	-0.324004	-8.053	0.675355	3.56525
294	Ib	Ib_S1_P3E.1_K3.1_C3.1_H3.1_[T1C]_A3.1_F3.1_[A8T]_T3.1	TCTCTTCGTATATTTCTCTT	S1a	TCTCTT	TCTCTT	P3E.1	K3.1	C3.1	H3.1_[T1C]	A3.1	F3.1_[A8T]	T3.1	CGTATATT		CGTA	TA	TT		2	0	-0.0240746	-8.29614	0.466511	3.32211
295	Ib	Ib_S1_P3E.1_K3.1_C3.1_H3.1_[T1A]_A3.1_F3.1_[A8T]_T3.1	TCTCTTAGTATATTTCTCTT	S1a	TCTCTT	TCTCTT	P3E.1	K3.1	C3.1	H3.1_[T1A]	A3.1	F3.1_[A8T]	T3.1	AGTATATT		AGTA	TA	TT		2	0	-0.0848378	-8.07003	0.52044	3.54822
298	Ib	Ib_S1_P3E.1_K3.1_C3.1_H3.1_[G2A]_A3.1_F3.1_[A8G]_T3.1	TCTCTTTATATATGTCTCTT	S1a	TCTCTT	TCTCTT	P3E.1	K3.1	C3.1	H3.1_[G2A]	A3.1	F3.1_[A8G]	T3.1	TATATATG		TATA	TA	TG		2	0	-0.0143977	-7.62542	0.537476	3.99283
300	Ib	Ib_S1_P3E.1_K3.1_C3.1_H3.1_[G2T]_A3.1_F3.1_[A8C]_T3.1	TCTCTTTTTATATCTCTCTT	S1a	TCTCTT	TCTCTT	P3E.1	K3.1	C3.1	H3.1_[G2T]	A3.1	F3.1_[A8C]	T3.1	TTTATATC		TTTA	TA	TC		2	0	-0.00214402	-6.22699	0.73635	5.39126
302	Ib	Ib_S1_P3E.1_K3.1_C3.1_H3.1_[G2C]_A3.1_F3.1_[A8T]_T3.1	TCTCTTTCTATATTTCTCTT	S1a	TCTCTT	TCTCTT	P3E.1	K3.1	C3.1	H3.1_[G2C]	A3.1	F3.1_[A8T]	T3.1	TCTATATT		TCTA	TA	TT		2	0	-0.00221682	-6.4147	0.741818	5.20355
304	Ib	Ib_S1_P3E.1_K3.1_C3.1_H3.1_[G2A]_A3.1_F3.1_[A8T]_T3.1	TCTCTTTATATATTTCTCTT	S1a	TCTCTT	TCTCTT	P3E.1	K3.1	C3.1	H3.1_[G2A]	A3.1	F3.1_[A8T]	T3.1	TATATATT		TATA	TA	TT		2	0	-0.00379396	-8.39985	0.736494	3.2184
306	Ib	Ib_S1_P3E.1_K3.1_C3.1_H3.1_[T3C]_A3.1_F3.1_[A8G]_T3.1	TCTCTTTGCATATGTCTCTT	S1a	TCTCTT	TCTCTT	P3E.1	K3.1	C3.1	H3.1_[T3C]	A3.1	F3.1_[A8G]	T3.1	TGCATATG		TGCA	TA	TG		2	0	-0.120746	-6.22699	0.603764	5.39126
309	Ib	Ib_S1_P3E.1_K3.1_C3.1_H3.1_[T3C]_A3.1_F3.1_[A8C]_T3.1	TCTCTTTGCATATCTCTCTT	S1a	TCTCTT	TCTCTT	P3E.1	K3.1	C3.1	H3.1_[T3C]	A3.1	F3.1_[A8C]	T3.1	TGCATATC		TGCA	TA	TC		2	0	-0.0165679	-6.22699	0.267329	5.39126
314	Ib	Ib_S1_P3E.1_K3.1_C3.1_H3.1_[A4G]_A3.1_F3.1_[A8G]_T3.1	TCTCTTTGTGTATGTCTCTT	S1a	TCTCTT	TCTCTT	P3E.1	K3.1	C3.1	H3.1_[A4G]	A3.1	F3.1_[A8G]	T3.1	TGTGTATG		TGTG	TA	TG		2	0	-0.12785	-8.60309	0.777441	3.01516
316	Ib	Ib_S1_P3E.1_K3.1_C3.1_H3.1_[A4T]_A3.1_F3.1_[A8G]_T3.1	TCTCTTTGTTTATGTCTCTT	S1a	TCTCTT	TCTCTT	P3E.1	K3.1	C3.1	H3.1_[A4T]	A3.1	F3.1_[A8G]	T3.1	TGTTTATG		TGTT	TA	TG		2	0	-0.0418429	-7.96051	0.490916	3.65774
317	Ib	Ib_S1_P3E.1_K3.1_C3.1_H3.1_[A4G]_A3.1_F3.1_[A8C]_T3.1	TCTCTTTGTGTATCTCTCTT	S1a	TCTCTT	TCTCTT	P3E.1	K3.1	C3.1	H3.1_[A4G]	A3.1	F3.1_[A8C]	T3.1	TGTGTATC		TGTG	TA	TC		2	0	-0.134159	-9.81655	0.587344	1.8017
319	Ib	Ib_S1_P3E.1_K3.1_C3.1_H3.1_[A4T]_A3.1_F3.1_[A8C]_T3.1	TCTCTTTGTTTATCTCTCTT	S1a	TCTCTT	TCTCTT	P3E.1	K3.1	C3.1	H3.1_[A4T]	A3.1	F3.1_[A8C]	T3.1	TGTTTATC		TGTT	TA	TC		2	0	-0.0454446	-8.03862	0.815748	3.57963
321	Ib	Ib_S1_P3E.1_K3.1_C3.1_H3.1_[A4C]_A3.1_F3.1_[A8T]_T3.1	TCTCTTTGTCTATTTCTCTT	S1a	TCTCTT	TCTCTT	P3E.1	K3.1	C3.1	H3.1_[A4C]	A3.1	F3.1_[A8T]	T3.1	TGTCTATT		TGTC	TA	TT		2	0	-0.0319026	-8.30085	0.704426	3.3174
322	Ib	Ib_S1_P3E.1_K3.1_C3.1_H3.1_[A4T]_A3.1_F3.1_[A8T]_T3.1	TCTCTTTGTTTATTTCTCTT	S1a	TCTCTT	TCTCTT	P3E.1	K3.1	C3.1	H3.1_[A4T]	A3.1	F3.1_[A8T]	T3.1	TGTTTATT		TGTT	TA	TT		2	0	-0.0319026	-8.69156	0.500252	2.92669
327	Ic	Ic_S1_P3E.1_K3.1_C3.1_H3.1_A3.1_[T5C]_F3.1_[T7C]_T3.1	TCTCTTTGTACACATCTCTT	S1a	TCTCTT	TCTCTT	P3E.1	K3.1	C3.1	H3.1	A3.1_[T5C]	F3.1_[T7C]	T3.1	TGTACACA		TGTA	CA	CA		2	0	-0.0771189	-10.0082	0.496081	1.61004
328	Ib	Ib_S1_P3E.1_K3.1_C3.1_H3.1_A3.1_[T5A]_F3.1_[T7C]_T3.1	TCTCTTTGTAAACATCTCTT	S1a	TCTCTT	TCTCTT	P3E.1	K3.1	C3.1	H3.1	A3.1_[T5A]	F3.1_[T7C]	T3.1	TGTAAACA		TGTA	AA	CA		2	0	-0.0808564	-8.69349	0.509517	2.92476
330	Ic	Ic_S1_P3E.1_K3.1_C3.1_H3.1_A3.1_[T5C]_F3.1_[T7A]_T3.1	TCTCTTTGTACAAATCTCTT	S1a	TCTCTT	TCTCTT	P3E.1	K3.1	C3.1	H3.1	A3.1_[T5C]	F3.1_[T7A]	T3.1	TGTACAAA		TGTA	CA	AA		2	0	-0.0518095	-9.54786	0.543028	2.07039
331	Ic	Ic_S1_P3E.1_K3.1_C3.1_H3.1_A3.1_[T5A]_F3.1_[T7A]_T3.1	TCTCTTTGTAAAAATCTCTT	S1a	TCTCTT	TCTCTT	P3E.1	K3.1	C3.1	H3.1	A3.1_[T5A]	F3.1_[T7A]	T3.1	TGTAAAAA		TGTA	AA	AA		2	0	-0.0929328	-8.77999	0.703733	2.83826
333	Ib	Ib_S1_P3E.1_K3.1_C3.1_H3.1_A3.1_[A6C]_F3.1_[T7G]_T3.1	TCTCTTTGTATCGATCTCTT	S1a	TCTCTT	TCTCTT	P3E.1	K3.1	C3.1	H3.1	A3.1_[A6C]	F3.1_[T7G]	T3.1	TGTATCGA		TGTA	TC	GA		2	0	-0.220681	-8.17654	0.564952	3.44171
335	Ic	Ic_S1_P3E.1_K3.1_C3.1_H3.1_A3.1_[A6G]_F3.1_[T7C]_T3.1	TCTCTTTGTATGCATCTCTT	S1a	TCTCTT	TCTCTT	P3E.1	K3.1	C3.1	H3.1	A3.1_[A6G]	F3.1_[T7C]	T3.1	TGTATGCA		TGTA	TG	CA		2	0	-0.0897248	-8.04134	0.518732	3.57691
337	Ib	Ib_S1_P3E.1_K3.1_C3.1_H3.1_A3.1_[A6T]_F3.1_[T7C]_T3.1	TCTCTTTGTATTCATCTCTT	S1a	TCTCTT	TCTCTT	P3E.1	K3.1	C3.1	H3.1	A3.1_[A6T]	F3.1_[T7C]	T3.1	TGTATTCA		TGTA	TT	CA		2	0	-0.149348	-8.90615	0.569233	2.7121
339	Ic	Ic_S1_P3E.1_K3.1_C3.1_H3.1_A3.1_[A6C]_F3.1_[T7A]_T3.1	TCTCTTTGTATCAATCTCTT	S1a	TCTCTT	TCTCTT	P3E.1	K3.1	C3.1	H3.1	A3.1_[A6C]	F3.1_[T7A]	T3.1	TGTATCAA		TGTA	TC	AA		2	0	-0.0905886	-9.50473	0.830634	2.11352
340	Ib	Ib_S1_P3E.1_K3.1_C3.1_H3.1_A3.1_[A6T]_F3.1_[T7A]_T3.1	TCTCTTTGTATTAATCTCTT	S1a	TCTCTT	TCTCTT	P3E.1	K3.1	C3.1	H3.1	A3.1_[A6T]	F3.1_[T7A]	T3.1	TGTATTAA		TGTA	TT	AA		2	0	-0.0440562	-8.87591	0.619412	2.74234
342	Ic	Ic_S1_P3E.1_K3.1_C3.1_H3.1_A3.1_[T5C]_F3.1_[A8G]_T3.1	TCTCTTTGTACATGTCTCTT	S1a	TCTCTT	TCTCTT	P3E.1	K3.1	C3.1	H3.1	A3.1_[T5C]	F3.1_[A8G]	T3.1	TGTACATG		TGTA	CA	TG		2	0	-0.041529	-10.4511	0.345213	1.16713
343	Ic	Ic_S1_P3E.1_K3.1_C3.1_H3.1_A3.1_[T5A]_F3.1_[A8G]_T3.1	TCTCTTTGTAAATGTCTCTT	S1a	TCTCTT	TCTCTT	P3E.1	K3.1	C3.1	H3.1	A3.1_[T5A]	F3.1_[A8G]	T3.1	TGTAAATG		TGTA	AA	TG		2	0	-0.0470874	-9.56481	0.301475	2.05344
345	Ib	Ib_S1_P3E.1_K3.1_C3.1_H3.1_A3.1_[T5C]_F3.1_[A8C]_T3.1	TCTCTTTGTACATCTCTCTT	S1a	TCTCTT	TCTCTT	P3E.1	K3.1	C3.1	H3.1	A3.1_[T5C]	F3.1_[A8C]	T3.1	TGTACATC		TGTA	CA	TC		2	0	-0.0459839	-10.6409	0.280633	0.977354
346	Ic	Ic_S1_P3E.1_K3.1_C3.1_H3.1_A3.1_[T5A]_F3.1_[A8C]_T3.1	TCTCTTTGTAAATCTCTCTT	S1a	TCTCTT	TCTCTT	P3E.1	K3.1	C3.1	H3.1	A3.1_[T5A]	F3.1_[A8C]	T3.1	TGTAAATC		TGTA	AA	TC		2	0	-0.0503651	-8.81905	0.710597	2.7992
348	Ic	Ic_S1_P3E.1_K3.1_C3.1_H3.1_A3.1_[T5C]_F3.1_[A8T]_T3.1	TCTCTTTGTACATTTCTCTT	S1a	TCTCTT	TCTCTT	P3E.1	K3.1	C3.1	H3.1	A3.1_[T5C]	F3.1_[A8T]	T3.1	TGTACATT		TGTA	CA	TT		2	0	-0.0326138	-11.2767	0.246364	0.341585
349	Ic	Ic_S1_P3E.1_K3.1_C3.1_H3.1_A3.1_[T5A]_F3.1_[A8T]_T3.1	TCTCTTTGTAAATTTCTCTT	S1a	TCTCTT	TCTCTT	P3E.1	K3.1	C3.1	H3.1	A3.1_[T5A]	F3.1_[A8T]	T3.1	TGTAAATT		TGTA	AA	TT		2	0	-0.0370472	-10.6044	0.294361	1.01386
350	Ic	Ic_S1_P3E.1_K3.1_C3.1_H3.1_A3.1_[A6G]_F3.1_[A8G]_T3.1	TCTCTTTGTATGTGTCTCTT	S1a	TCTCTT	TCTCTT	P3E.1	K3.1	C3.1	H3.1	A3.1_[A6G]	F3.1_[A8G]	T3.1	TGTATGTG		TGTA	TG	TG		2	0	-0.0992348	-8.63091	0.532621	2.98735
351	Ib	Ib_S1_P3E.1_K3.1_C3.1_H3.1_A3.1_[A6C]_F3.1_[A8G]_T3.1	TCTCTTTGTATCTGTCTCTT	S1a	TCTCTT	TCTCTT	P3E.1	K3.1	C3.1	H3.1	A3.1_[A6C]	F3.1_[A8G]	T3.1	TGTATCTG		TGTA	TC	TG		2	0	-0.0418684	-9.66914	0.592747	1.94911
352	Ic	Ic_S1_P3E.1_K3.1_C3.1_H3.1_A3.1_[A6T]_F3.1_[A8G]_T3.1	TCTCTTTGTATTTGTCTCTT	S1a	TCTCTT	TCTCTT	P3E.1	K3.1	C3.1	H3.1	A3.1_[A6T]	F3.1_[A8G]	T3.1	TGTATTTG		TGTA	TT	TG		2	0	-0.0414482	-9.51514	0.404831	2.10311
353	Ic	Ic_S1_P3E.1_K3.1_C3.1_H3.1_A3.1_[A6G]_F3.1_[A8C]_T3.1	TCTCTTTGTATGTCTCTCTT	S1a	TCTCTT	TCTCTT	P3E.1	K3.1	C3.1	H3.1	A3.1_[A6G]	F3.1_[A8C]	T3.1	TGTATGTC		TGTA	TG	TC		2	0	-0.0755972	-8.41673	0.521112	3.20152
354	Ic	Ic_S1_P3E.1_K3.1_C3.1_H3.1_A3.1_[A6C]_F3.1_[A8C]_T3.1	TCTCTTTGTATCTCTCTCTT	S1a	TCTCTT	TCTCTT	P3E.1	K3.1	C3.1	H3.1	A3.1_[A6C]	F3.1_[A8C]	T3.1	TGTATCTC		TGTA	TC	TC		2	0	-0.0465393	-9.5656	0.276392	2.05265
355	Ic	Ic_S1_P3E.1_K3.1_C3.1_H3.1_A3.1_[A6T]_F3.1_[A8C]_T3.1	TCTCTTTGTATTTCTCTCTT	S1a	TCTCTT	TCTCTT	P3E.1	K3.1	C3.1	H3.1	A3.1_[A6T]	F3.1_[A8C]	T3.1	TGTATTTC		TGTA	TT	TC		2	0	-0.0457618	-9.48599	0.392505	2.13227
356	Ic	Ic_S1_P3E.1_K3.1_C3.1_H3.1_A3.1_[A6G]_F3.1_[A8T]_T3.1	TCTCTTTGTATGTTTCTCTT	S1a	TCTCTT	TCTCTT	P3E.1	K3.1	C3.1	H3.1	A3.1_[A6G]	F3.1_[A8T]	T3.1	TGTATGTT		TGTA	TG	TT		2	0	-0.0638175	-9.96883	0.238875	1.64942
357	Ic	Ic_S1_P3E.1_K3.1_C3.1_H3.1_A3.1_[A6C]_F3.1_[A8T]_T3.1	TCTCTTTGTATCTTTCTCTT	S1a	TCTCTT	TCTCTT	P3E.1	K3.1	C3.1	H3.1	A3.1_[A6C]	F3.1_[A8T]	T3.1	TGTATCTT		TGTA	TC	TT		2	0	-0.0341622	-10.2198	0.317309	1.3985
358	Ib	Ib_S1_P3E.1_K3.1_C3.1_H3.1_A3.1_[A6T]_F3.1_[A8T]_T3.1	TCTCTTTGTATTTTTCTCTT	S1a	TCTCTT	TCTCTT	P3E.1	K3.1	C3.1	H3.1	A3.1_[A6T]	F3.1_[A8T]	T3.1	TGTATTTT		TGTA	TT	TT		2	0	-0.0333352	-10.3463	0.189368	1.27197
360	Ib	Ib_S1_P3E.1_K3.1_C3.1_H3.1_[T1G]_[G2T]_A3.1_F3.1_T3.1	TCTCTTGTTATATATCTCTT	S1a	TCTCTT	TCTCTT	P3E.1	K3.1	C3.1	H3.1_[T1G]_[G2T]	A3.1	F3.1	T3.1	GTTATATA		GTTA	TA	TA		2	0	-0.0634805	-9.9964	0.533839	1.62185
369	Ib	Ib_S1_P3E.1_K3.1_C3.1_H3.1_[T1G]_[T3C]_A3.1_F3.1_T3.1	TCTCTTGGCATATATCTCTT	S1a	TCTCTT	TCTCTT	P3E.1	K3.1	C3.1	H3.1_[T1G]_[T3C]	A3.1	F3.1	T3.1	GGCATATA		GGCA	TA	TA		2	0	-0.179251	-6.43505	0.988834	5.1832
375	Ib	Ib_S1_P3E.1_K3.1_C3.1_H3.1_[T1A]_[T3C]_A3.1_F3.1_T3.1	TCTCTTAGCATATATCTCTT	S1a	TCTCTT	TCTCTT	P3E.1	K3.1	C3.1	H3.1_[T1A]_[T3C]	A3.1	F3.1	T3.1	AGCATATA		AGCA	TA	TA		2	0	-0.0284191	-6.22699	0.640544	5.39126
378	Ib	Ib_S1_P3E.1_K3.1_C3.1_H3.1_[T1G]_[A4C]_A3.1_F3.1_T3.1	TCTCTTGGTCTATATCTCTT	S1a	TCTCTT	TCTCTT	P3E.1	K3.1	C3.1	H3.1_[T1G]_[A4C]	A3.1	F3.1	T3.1	GGTCTATA		GGTC	TA	TA		2	0	-0.356434	-6.65756	0.958399	4.96069
380	Ib	Ib_S1_P3E.1_K3.1_C3.1_H3.1_[T1C]_[A4G]_A3.1_F3.1_T3.1	TCTCTTCGTGTATATCTCTT	S1a	TCTCTT	TCTCTT	P3E.1	K3.1	C3.1	H3.1_[T1C]_[A4G]	A3.1	F3.1	T3.1	CGTGTATA		CGTG	TA	TA		2	0	-0.116065	-10.332	0.71335	1.28624
383	Ib	Ib_S1_P3E.1_K3.1_C3.1_H3.1_[T1A]_[A4G]_A3.1_F3.1_T3.1	TCTCTTAGTGTATATCTCTT	S1a	TCTCTT	TCTCTT	P3E.1	K3.1	C3.1	H3.1_[T1A]_[A4G]	A3.1	F3.1	T3.1	AGTGTATA		AGTG	TA	TA		2	0	-0.263331	-9.9381	0.386817	1.68015
386	Ib	Ib_S1_P3E.1_K3.1_C3.1_H3.1_[G2C]_[T3G]_A3.1_F3.1_T3.1	TCTCTTTCGATATATCTCTT	S1a	TCTCTT	TCTCTT	P3E.1	K3.1	C3.1	H3.1_[G2C]_[T3G]	A3.1	F3.1	T3.1	TCGATATA		TCGA	TA	TA		2	0	-0.402175	-6.22699	0.777266	5.39126
387	Ib	Ib_S1_P3E.1_K3.1_C3.1_H3.1_[G2C]_[T3C]_A3.1_F3.1_T3.1	TCTCTTTCCATATATCTCTT	S1a	TCTCTT	TCTCTT	P3E.1	K3.1	C3.1	H3.1_[G2C]_[T3C]	A3.1	F3.1	T3.1	TCCATATA		TCCA	TA	TA		2	0	-0.00287228	-6.22699	0.409998	5.39126
388	Ib	Ib_S1_P3E.1_K3.1_C3.1_H3.1_[G2C]_[T3A]_A3.1_F3.1_T3.1	TCTCTTTCAATATATCTCTT	S1a	TCTCTT	TCTCTT	P3E.1	K3.1	C3.1	H3.1_[G2C]_[T3A]	A3.1	F3.1	T3.1	TCAATATA		TCAA	TA	TA		2	0	-0.00375081	-6.22699	0.283147	5.39126
390	Ib	Ib_S1_P3E.1_K3.1_C3.1_H3.1_[G2T]_[T3C]_A3.1_F3.1_T3.1	TCTCTTTTCATATATCTCTT	S1a	TCTCTT	TCTCTT	P3E.1	K3.1	C3.1	H3.1_[G2T]_[T3C]	A3.1	F3.1	T3.1	TTCATATA		TTCA	TA	TA		2	0	-0.0038269	-6.34439	0.755569	5.27386
391	Ib	Ib_S1_P3E.1_K3.1_C3.1_H3.1_[G2T]_[T3A]_A3.1_F3.1_T3.1	TCTCTTTTAATATATCTCTT	S1a	TCTCTT	TCTCTT	P3E.1	K3.1	C3.1	H3.1_[G2T]_[T3A]	A3.1	F3.1	T3.1	TTAATATA		TTAA	TA	TA		2	0	-0.00517543	-6.78478	0.773939	4.83347
395	Ib	Ib_S1_P3E.1_K3.1_C3.1_H3.1_[G2C]_[A4G]_A3.1_F3.1_T3.1	TCTCTTTCTGTATATCTCTT	S1a	TCTCTT	TCTCTT	P3E.1	K3.1	C3.1	H3.1_[G2C]_[A4G]	A3.1	F3.1	T3.1	TCTGTATA		TCTG	TA	TA		2	0	-0.0529994	-10.3122	0.642105	1.30604
396	Ib	Ib_S1_P3E.1_K3.1_C3.1_H3.1_[G2C]_[A4C]_A3.1_F3.1_T3.1	TCTCTTTCTCTATATCTCTT	S1a	TCTCTT	TCTCTT	P3E.1	K3.1	C3.1	H3.1_[G2C]_[A4C]	A3.1	F3.1	T3.1	TCTCTATA		TCTC	TA	TA		2	0	-0.00219013	-6.22699	0.369571	5.39126
397	Ib	Ib_S1_P3E.1_K3.1_C3.1_H3.1_[G2C]_[A4T]_A3.1_F3.1_T3.1	TCTCTTTCTTTATATCTCTT	S1a	TCTCTT	TCTCTT	P3E.1	K3.1	C3.1	H3.1_[G2C]_[A4T]	A3.1	F3.1	T3.1	TCTTTATA		TCTT	TA	TA		2	0	-0.00239998	-6.23216	0.757318	5.38609
398	Ib	Ib_S1_P3E.1_K3.1_C3.1_H3.1_[G2T]_[A4G]_A3.1_F3.1_T3.1	TCTCTTTTTGTATATCTCTT	S1a	TCTCTT	TCTCTT	P3E.1	K3.1	C3.1	H3.1_[G2T]_[A4G]	A3.1	F3.1	T3.1	TTTGTATA		TTTG	TA	TA		2	0	-0.0541313	-10.368	0.321212	1.25024
400	Ib	Ib_S1_P3E.1_K3.1_C3.1_H3.1_[G2T]_[A4T]_A3.1_F3.1_T3.1	TCTCTTTTTTTATATCTCTT	S1a	TCTCTT	TCTCTT	P3E.1	K3.1	C3.1	H3.1_[G2T]_[A4T]	A3.1	F3.1	T3.1	TTTTTATA		TTTT	TA	TA		2	0	-0.00369318	-6.3001	0.881799	5.31815
407	Ib	Ib_S1_P3E.1_K3.1_C3.1_H3.1_[T3C]_[A4G]_A3.1_F3.1_T3.1	TCTCTTTGCGTATATCTCTT	S1a	TCTCTT	TCTCTT	P3E.1	K3.1	C3.1	H3.1_[T3C]_[A4G]	A3.1	F3.1	T3.1	TGCGTATA		TGCG	TA	TA		2	0	-0.0762851	-6.37252	0.892666	5.24573
411	Ib	Ib_S1_P3E.1_K3.1_C3.1_H3.1_[T3A]_[A4C]_A3.1_F3.1_T3.1	TCTCTTTGACTATATCTCTT	S1a	TCTCTT	TCTCTT	P3E.1	K3.1	C3.1	H3.1_[T3A]_[A4C]	A3.1	F3.1	T3.1	TGACTATA		TGAC	TA	TA		2	0	-0.357171	-6.22699	1.92941e-05	5.39126
414	Ib	Ib_S1_P3E.1_K3.1_C3.1_H3.1_[T1G]_A3.1_[T5C]_F3.1_T3.1	TCTCTTGGTACATATCTCTT	S1a	TCTCTT	TCTCTT	P3E.1	K3.1	C3.1	H3.1_[T1G]	A3.1_[T5C]	F3.1	T3.1	GGTACATA		GGTA	CA	TA		2	0	-0.468499	-7.92607	0.866191	3.69218
417	Ib	Ib_S1_P3E.1_K3.1_C3.1_H3.1_[T1C]_A3.1_[T5C]_F3.1_T3.1	TCTCTTCGTACATATCTCTT	S1a	TCTCTT	TCTCTT	P3E.1	K3.1	C3.1	H3.1_[T1C]	A3.1_[T5C]	F3.1	T3.1	CGTACATA		CGTA	CA	TA		2	0	-0.0245029	-8.1591	0.769149	3.45916
420	Ib	Ib_S1_P3E.1_K3.1_C3.1_H3.1_[T1A]_A3.1_[T5C]_F3.1_T3.1	TCTCTTAGTACATATCTCTT	S1a	TCTCTT	TCTCTT	P3E.1	K3.1	C3.1	H3.1_[T1A]	A3.1_[T5C]	F3.1	T3.1	AGTACATA		AGTA	CA	TA		2	0	-0.0897565	-7.84981	0.923349	3.76844
422	Ib	Ib_S1_P3E.1_K3.1_C3.1_H3.1_[T1G]_A3.1_[A6G]_F3.1_T3.1	TCTCTTGGTATGTATCTCTT	S1a	TCTCTT	TCTCTT	P3E.1	K3.1	C3.1	H3.1_[T1G]	A3.1_[A6G]	F3.1	T3.1	GGTATGTA		GGTA	TG	TA		2	0	-0.481212	-8.37733	0.531621	3.24092
424	Ib	Ib_S1_P3E.1_K3.1_C3.1_H3.1_[T1G]_A3.1_[A6T]_F3.1_T3.1	TCTCTTGGTATTTATCTCTT	S1a	TCTCTT	TCTCTT	P3E.1	K3.1	C3.1	H3.1_[T1G]	A3.1_[A6T]	F3.1	T3.1	GGTATTTA		GGTA	TT	TA		2	0	-0.464556	-6.31606	0.937609	5.30219
425	Ib	Ib_S1_P3E.1_K3.1_C3.1_H3.1_[T1C]_A3.1_[A6G]_F3.1_T3.1	TCTCTTCGTATGTATCTCTT	S1a	TCTCTT	TCTCTT	P3E.1	K3.1	C3.1	H3.1_[T1C]	A3.1_[A6G]	F3.1	T3.1	CGTATGTA		CGTA	TG	TA		2	0	-0.0586157	-8.2269	0.810838	3.39135
427	Ib	Ib_S1_P3E.1_K3.1_C3.1_H3.1_[T1C]_A3.1_[A6T]_F3.1_T3.1	TCTCTTCGTATTTATCTCTT	S1a	TCTCTT	TCTCTT	P3E.1	K3.1	C3.1	H3.1_[T1C]	A3.1_[A6T]	F3.1	T3.1	CGTATTTA		CGTA	TT	TA		2	0	-0.0244987	-6.22699	0.604404	5.39126
428	Ib	Ib_S1_P3E.1_K3.1_C3.1_H3.1_[T1A]_A3.1_[A6G]_F3.1_T3.1	TCTCTTAGTATGTATCTCTT	S1a	TCTCTT	TCTCTT	P3E.1	K3.1	C3.1	H3.1_[T1A]	A3.1_[A6G]	F3.1	T3.1	AGTATGTA		AGTA	TG	TA		2	0	-0.114719	-8.75728	0.586654	2.86097
429	Ib	Ib_S1_P3E.1_K3.1_C3.1_H3.1_[T1A]_A3.1_[A6C]_F3.1_T3.1	TCTCTTAGTATCTATCTCTT	S1a	TCTCTT	TCTCTT	P3E.1	K3.1	C3.1	H3.1_[T1A]	A3.1_[A6C]	F3.1	T3.1	AGTATCTA		AGTA	TC	TA		2	0	-0.171241	-6.22699	0.916391	5.39126
433	Ib	Ib_S1_P3E.1_K3.1_C3.1_H3.1_[G2C]_A3.1_[T5A]_F3.1_T3.1	TCTCTTTCTAAATATCTCTT	S1a	TCTCTT	TCTCTT	P3E.1	K3.1	C3.1	H3.1_[G2C]	A3.1_[T5A]	F3.1	T3.1	TCTAAATA		TCTA	AA	TA		2	0	-0.00519488	-6.22699	0.415858	5.39126
438	Ib	Ib_S1_P3E.1_K3.1_C3.1_H3.1_[G2A]_A3.1_[T5C]_F3.1_T3.1	TCTCTTTATACATATCTCTT	S1a	TCTCTT	TCTCTT	P3E.1	K3.1	C3.1	H3.1_[G2A]	A3.1_[T5C]	F3.1	T3.1	TATACATA		TATA	CA	TA		2	0	-0.00494678	-8.24782	0.522407	3.37043
442	Ib	Ib_S1_P3E.1_K3.1_C3.1_H3.1_[G2C]_A3.1_[A6T]_F3.1_T3.1	TCTCTTTCTATTTATCTCTT	S1a	TCTCTT	TCTCTT	P3E.1	K3.1	C3.1	H3.1_[G2C]	A3.1_[A6T]	F3.1	T3.1	TCTATTTA		TCTA	TT	TA		2	0	-0.00174112	-6.22699	0.506514	5.39126
443	Ib	Ib_S1_P3E.1_K3.1_C3.1_H3.1_[G2T]_A3.1_[A6G]_F3.1_T3.1	TCTCTTTTTATGTATCTCTT	S1a	TCTCTT	TCTCTT	P3E.1	K3.1	C3.1	H3.1_[G2T]	A3.1_[A6G]	F3.1	T3.1	TTTATGTA		TTTA	TG	TA		2	0	-0.0350405	-8.80012	0.456809	2.81814
444	Ib	Ib_S1_P3E.1_K3.1_C3.1_H3.1_[G2T]_A3.1_[A6C]_F3.1_T3.1	TCTCTTTTTATCTATCTCTT	S1a	TCTCTT	TCTCTT	P3E.1	K3.1	C3.1	H3.1_[G2T]	A3.1_[A6C]	F3.1	T3.1	TTTATCTA		TTTA	TC	TA		2	0	-0.00265398	-6.22699	0.716068	5.39126
445	Ib	Ib_S1_P3E.1_K3.1_C3.1_H3.1_[G2T]_A3.1_[A6T]_F3.1_T3.1	TCTCTTTTTATTTATCTCTT	S1a	TCTCTT	TCTCTT	P3E.1	K3.1	C3.1	H3.1_[G2T]	A3.1_[A6T]	F3.1	T3.1	TTTATTTA		TTTA	TT	TA		2	0	-0.00265398	-6.22699	0.996925	5.39126
446	Ib	Ib_S1_P3E.1_K3.1_C3.1_H3.1_[G2A]_A3.1_[A6G]_F3.1_T3.1	TCTCTTTATATGTATCTCTT	S1a	TCTCTT	TCTCTT	P3E.1	K3.1	C3.1	H3.1_[G2A]	A3.1_[A6G]	F3.1	T3.1	TATATGTA		TATA	TG	TA		2	0	-0.036506	-8.75304	0.555239	2.86521
448	Ib	Ib_S1_P3E.1_K3.1_C3.1_H3.1_[G2A]_A3.1_[A6T]_F3.1_T3.1	TCTCTTTATATTTATCTCTT	S1a	TCTCTT	TCTCTT	P3E.1	K3.1	C3.1	H3.1_[G2A]	A3.1_[A6T]	F3.1	T3.1	TATATTTA		TATA	TT	TA		2	0	-0.0125448	-7.19108	0.926392	4.42717
454	Ib	Ib_S1_P3E.1_K3.1_C3.1_H3.1_[T3C]_A3.1_[T5A]_F3.1_T3.1	TCTCTTTGCAAATATCTCTT	S1a	TCTCTT	TCTCTT	P3E.1	K3.1	C3.1	H3.1_[T3C]	A3.1_[T5A]	F3.1	T3.1	TGCAAATA		TGCA	AA	TA		2	0	-0.0206002	-6.22699	0.724696	5.39126
461	Ib	Ib_S1_P3E.1_K3.1_C3.1_H3.1_[T3C]_A3.1_[A6G]_F3.1_T3.1	TCTCTTTGCATGTATCTCTT	S1a	TCTCTT	TCTCTT	P3E.1	K3.1	C3.1	H3.1_[T3C]	A3.1_[A6G]	F3.1	T3.1	TGCATGTA		TGCA	TG	TA		2	0	-0.0474815	-8.5563	0.907179	3.06195
474	Ib	Ib_S1_P3E.1_K3.1_C3.1_H3.1_[A4T]_A3.1_[T5C]_F3.1_T3.1	TCTCTTTGTTCATATCTCTT	S1a	TCTCTT	TCTCTT	P3E.1	K3.1	C3.1	H3.1_[A4T]	A3.1_[T5C]	F3.1	T3.1	TGTTCATA		TGTT	CA	TA		2	0	-0.0364953	-8.41207	0.634488	3.20618
476	Ib	Ib_S1_P3E.1_K3.1_C3.1_H3.1_[A4G]_A3.1_[A6G]_F3.1_T3.1	TCTCTTTGTGTGTATCTCTT	S1a	TCTCTT	TCTCTT	P3E.1	K3.1	C3.1	H3.1_[A4G]	A3.1_[A6G]	F3.1	T3.1	TGTGTGTA		TGTG	TG	TA		2	0	-0.183927	-9.20921	0.612236	2.40904
477	Ib	Ib_S1_P3E.1_K3.1_C3.1_H3.1_[A4G]_A3.1_[A6C]_F3.1_T3.1	TCTCTTTGTGTCTATCTCTT	S1a	TCTCTT	TCTCTT	P3E.1	K3.1	C3.1	H3.1_[A4G]	A3.1_[A6C]	F3.1	T3.1	TGTGTCTA		TGTG	TC	TA		2	0	-0.120553	-8.19542	0.800952	3.42283
478	Ib	Ib_S1_P3E.1_K3.1_C3.1_H3.1_[A4G]_A3.1_[A6T]_F3.1_T3.1	TCTCTTTGTGTTTATCTCTT	S1a	TCTCTT	TCTCTT	P3E.1	K3.1	C3.1	H3.1_[A4G]	A3.1_[A6T]	F3.1	T3.1	TGTGTTTA		TGTG	TT	TA		2	0	-0.12198	-8.54037	0.615269	3.07788
481	Ib	Ib_S1_P3E.1_K3.1_C3.1_H3.1_[A4C]_A3.1_[A6T]_F3.1_T3.1	TCTCTTTGTCTTTATCTCTT	S1a	TCTCTT	TCTCTT	P3E.1	K3.1	C3.1	H3.1_[A4C]	A3.1_[A6T]	F3.1	T3.1	TGTCTTTA		TGTC	TT	TA		2	0	-0.0351965	-7.05034	0.583299	4.56791
482	Ib	Ib_S1_P3E.1_K3.1_C3.1_H3.1_[A4T]_A3.1_[A6G]_F3.1_T3.1	TCTCTTTGTTTGTATCTCTT	S1a	TCTCTT	TCTCTT	P3E.1	K3.1	C3.1	H3.1_[A4T]	A3.1_[A6G]	F3.1	T3.1	TGTTTGTA		TGTT	TG	TA		2	0	-0.0662613	-9.38256	0.480127	2.23569
483	Ib	Ib_S1_P3E.1_K3.1_C3.1_H3.1_[A4T]_A3.1_[A6C]_F3.1_T3.1	TCTCTTTGTTTCTATCTCTT	S1a	TCTCTT	TCTCTT	P3E.1	K3.1	C3.1	H3.1_[A4T]	A3.1_[A6C]	F3.1	T3.1	TGTTTCTA		TGTT	TC	TA		2	0	-0.0366952	-7.5194	0.485114	4.09886
484	Ib	Ib_S1_P3E.1_K3.1_C3.1_H3.1_[A4T]_A3.1_[A6T]_F3.1_T3.1	TCTCTTTGTTTTTATCTCTT	S1a	TCTCTT	TCTCTT	P3E.1	K3.1	C3.1	H3.1_[A4T]	A3.1_[A6T]	F3.1	T3.1	TGTTTTTA		TGTT	TT	TA		2	0	-0.0383388	-7.88321	0.569358	3.73504
486	Ib	Ib_S1_P3E.1_K3.1_C3.1_H3.1_A3.1_[T5G]_[A6C]_F3.1_T3.1	TCTCTTTGTAGCTATCTCTT	S1a	TCTCTT	TCTCTT	P3E.1	K3.1	C3.1	H3.1	A3.1_[T5G]_[A6C]	F3.1	T3.1	TGTAGCTA		TGTA	GC	TA		2	0	-0.128768	-8.30405	0.476691	3.3142
487	Ib	Ib_S1_P3E.1_K3.1_C3.1_H3.1_A3.1_[T5G]_[A6T]_F3.1_T3.1	TCTCTTTGTAGTTATCTCTT	S1a	TCTCTT	TCTCTT	P3E.1	K3.1	C3.1	H3.1	A3.1_[T5G]_[A6T]	F3.1	T3.1	TGTAGTTA		TGTA	GT	TA		2	0	-0.36222	-8.17545	0.557524	3.4428
488	Ic	Ic_S1_P3E.1_K3.1_C3.1_H3.1_A3.1_[T5C]_[A6G]_F3.1_T3.1	TCTCTTTGTACGTATCTCTT	S1a	TCTCTT	TCTCTT	P3E.1	K3.1	C3.1	H3.1	A3.1_[T5C]_[A6G]	F3.1	T3.1	TGTACGTA		TGTA	CG	TA		2	0	-0.0550513	-9.31313	0.373143	2.30512
489	Ib	Ib_S1_P3E.1_K3.1_C3.1_H3.1_A3.1_[T5C]_[A6C]_F3.1_T3.1	TCTCTTTGTACCTATCTCTT	S1a	TCTCTT	TCTCTT	P3E.1	K3.1	C3.1	H3.1	A3.1_[T5C]_[A6C]	F3.1	T3.1	TGTACCTA		TGTA	CC	TA		2	0	-0.0354042	-9.63455	0.611201	1.9837
490	Ic	Ic_S1_P3E.1_K3.1_C3.1_H3.1_A3.1_[T5C]_[A6T]_F3.1_T3.1	TCTCTTTGTACTTATCTCTT	S1a	TCTCTT	TCTCTT	P3E.1	K3.1	C3.1	H3.1	A3.1_[T5C]_[A6T]	F3.1	T3.1	TGTACTTA		TGTA	CT	TA		2	0	-0.0370515	-9.79263	0.345354	1.82562
491	Ic	Ic_S1_P3E.1_K3.1_C3.1_H3.1_A3.1_[T5A]_[A6G]_F3.1_T3.1	TCTCTTTGTAAGTATCTCTT	S1a	TCTCTT	TCTCTT	P3E.1	K3.1	C3.1	H3.1	A3.1_[T5A]_[A6G]	F3.1	T3.1	TGTAAGTA		TGTA	AG	TA		2	0	-0.334916	-7.84451	0.734985	3.77374
492	Ic	Ic_S1_P3E.1_K3.1_C3.1_H3.1_A3.1_[T5A]_[A6C]_F3.1_T3.1	TCTCTTTGTAACTATCTCTT	S1a	TCTCTT	TCTCTT	P3E.1	K3.1	C3.1	H3.1	A3.1_[T5A]_[A6C]	F3.1	T3.1	TGTAACTA		TGTA	AC	TA		2	0	-0.0371709	-8.95868	0.578643	2.65957
493	Ib	Ib_S1_P3E.1_K3.1_C3.1_H3.1_A3.1_[T5A]_[A6T]_F3.1_T3.1	TCTCTTTGTAATTATCTCTT	S1a	TCTCTT	TCTCTT	P3E.1	K3.1	C3.1	H3.1	A3.1_[T5A]_[A6T]	F3.1	T3.1	TGTAATTA		TGTA	AT	TA		2	0	-0.0393368	-9.29061	0.310849	2.32764
494	Ib	Ib_S1_P4E.1_K4.1_C4.1_H4.1_A4.1_F4.1_[T8G]_[A9G]_T4.1	TCTCTTTGTATATGGTCTCTT	S1a	TCTCTT	TCTCTT	P4E.1	K4.1	C4.1	H4.1	A4.1	F4.1_[T8G]_[A9G]	T4.1	TGTATATGG		TGTA	TAT	GG		2	0	-0.229881	-9.99423	0.33867	1.62402
495	Ib	Ib_S1_P4E.1_K4.1_C4.1_H4.1_A4.1_F4.1_[T8G]_[A9C]_T4.1	TCTCTTTGTATATGCTCTCTT	S1a	TCTCTT	TCTCTT	P4E.1	K4.1	C4.1	H4.1	A4.1	F4.1_[T8G]_[A9C]	T4.1	TGTATATGC		TGTA	TAT	GC		2	0	-0.193181	-10.3296	0.412624	1.28869
496	Ic	Ic_S1_P4E.1_K4.1_C4.1_H4.1_A4.1_F4.1_[T8G]_[A9T]_T4.1	TCTCTTTGTATATGTTCTCTT	S1a	TCTCTT	TCTCTT	P4E.1	K4.1	C4.1	H4.1	A4.1	F4.1_[T8G]_[A9T]	T4.1	TGTATATGT		TGTA	TAT	GT		2	0	-0.0767989	-10.652	0.316196	0.966226
497	Ib	Ib_S1_P4E.1_K4.1_C4.1_H4.1_A4.1_F4.1_[T8C]_[A9G]_T4.1	TCTCTTTGTATATCGTCTCTT	S1a	TCTCTT	TCTCTT	P4E.1	K4.1	C4.1	H4.1	A4.1	F4.1_[T8C]_[A9G]	T4.1	TGTATATCG		TGTA	TAT	CG		2	0	-0.0863615	-10.3461	0.549189	1.27212
498	Ib	Ib_S1_P4E.1_K4.1_C4.1_H4.1_A4.1_F4.1_[T8C]_[A9C]_T4.1	TCTCTTTGTATATCCTCTCTT	S1a	TCTCTT	TCTCTT	P4E.1	K4.1	C4.1	H4.1	A4.1	F4.1_[T8C]_[A9C]	T4.1	TGTATATCC		TGTA	TAT	CC		2	0	-0.062821	-10.5369	0.303829	1.08131
499	Ib	Ib_S1_P4E.1_K4.1_C4.1_H4.1_A4.1_F4.1_[T8C]_[A9T]_T4.1	TCTCTTTGTATATCTTCTCTT	S1a	TCTCTT	TCTCTT	P4E.1	K4.1	C4.1	H4.1	A4.1	F4.1_[T8C]_[A9T]	T4.1	TGTATATCT		TGTA	TAT	CT		2	0	-0.066369	-10.7387	0.245914	0.879543
501	Ib	Ib_S1_P4E.1_K4.1_C4.1_H4.1_A4.1_F4.1_[T8A]_[A9C]_T4.1	TCTCTTTGTATATACTCTCTT	S1a	TCTCTT	TCTCTT	P4E.1	K4.1	C4.1	H4.1	A4.1	F4.1_[T8A]_[A9C]	T4.1	TGTATATAC		TGTA	TAT	AC		2	0	-0.137901	-11.0315	0.209309	0.586754
502	Ic	Ic_S1_P4E.1_K4.1_C4.1_H4.1_A4.1_F4.1_[T8A]_[A9T]_T4.1	TCTCTTTGTATATATTCTCTT	S1a	TCTCTT	TCTCTT	P4E.1	K4.1	C4.1	H4.1	A4.1	F4.1_[T8A]_[A9T]	T4.1	TGTATATAT		TGTA	TAT	AT		2	0	-0.0558886	-11.5256	0.268032	0.0926264
514	Ib	Ib_S1_P4E.1_K4.1_C4.1_H4.1_[G2A]_A4.1_F4.1_[T8G]_T4.1	TCTCTTTATATATGATCTCTT	S1a	TCTCTT	TCTCTT	P4E.1	K4.1	C4.1	H4.1_[G2A]	A4.1	F4.1_[T8G]	T4.1	TATATATGA		TATA	TAT	GA		2	0	-0.227148	-7.42881	0.699305	4.18944
517	Ib	Ib_S1_P4E.1_K4.1_C4.1_H4.1_[G2A]_A4.1_F4.1_[T8C]_T4.1	TCTCTTTATATATCATCTCTT	S1a	TCTCTT	TCTCTT	P4E.1	K4.1	C4.1	H4.1_[G2A]	A4.1	F4.1_[T8C]	T4.1	TATATATCA		TATA	TAT	CA		2	0	-0.00405418	-8.15329	0.525565	3.46496
519	Ib	Ib_S1_P4E.1_K4.1_C4.1_H4.1_[G2T]_A4.1_F4.1_[T8A]_T4.1	TCTCTTTTTATATAATCTCTT	S1a	TCTCTT	TCTCTT	P4E.1	K4.1	C4.1	H4.1_[G2T]	A4.1	F4.1_[T8A]	T4.1	TTTATATAA		TTTA	TAT	AA		2	0	-0.0145565	-7.74053	0.869133	3.87772
520	Ib	Ib_S1_P4E.1_K4.1_C4.1_H4.1_[G2A]_A4.1_F4.1_[T8A]_T4.1	TCTCTTTATATATAATCTCTT	S1a	TCTCTT	TCTCTT	P4E.1	K4.1	C4.1	H4.1_[G2A]	A4.1	F4.1_[T8A]	T4.1	TATATATAA		TATA	TAT	AA		2	0	-0.0169459	-8.55986	0.739499	3.0584
528	Ib	Ib_S1_P4E.1_K4.1_C4.1_H4.1_[T3C]_A4.1_F4.1_[T8A]_T4.1	TCTCTTTGCATATAATCTCTT	S1a	TCTCTT	TCTCTT	P4E.1	K4.1	C4.1	H4.1_[T3C]	A4.1	F4.1_[T8A]	T4.1	TGCATATAA		TGCA	TAT	AA		2	0	-0.0281673	-7.66279	0.730417	3.95546
533	Ib	Ib_S1_P4E.1_K4.1_C4.1_H4.1_[A4G]_A4.1_F4.1_[T8C]_T4.1	TCTCTTTGTGTATCATCTCTT	S1a	TCTCTT	TCTCTT	P4E.1	K4.1	C4.1	H4.1_[A4G]	A4.1	F4.1_[T8C]	T4.1	TGTGTATCA		TGTG	TAT	CA		2	0	-0.350919	-10.2604	0.879763	1.35782
535	Ib	Ib_S1_P4E.1_K4.1_C4.1_H4.1_[A4T]_A4.1_F4.1_[T8C]_T4.1	TCTCTTTGTTTATCATCTCTT	S1a	TCTCTT	TCTCTT	P4E.1	K4.1	C4.1	H4.1_[A4T]	A4.1	F4.1_[T8C]	T4.1	TGTTTATCA		TGTT	TAT	CA		2	0	-0.156241	-8.23674	0.883931	3.38151
536	Ib	Ib_S1_P4E.1_K4.1_C4.1_H4.1_[A4G]_A4.1_F4.1_[T8A]_T4.1	TCTCTTTGTGTATAATCTCTT	S1a	TCTCTT	TCTCTT	P4E.1	K4.1	C4.1	H4.1_[A4G]	A4.1	F4.1_[T8A]	T4.1	TGTGTATAA		TGTG	TAT	AA		2	0	-0.23415	-10.8383	0.580355	0.779937
537	Ib	Ib_S1_P4E.1_K4.1_C4.1_H4.1_[A4C]_A4.1_F4.1_[T8A]_T4.1	TCTCTTTGTCTATAATCTCTT	S1a	TCTCTT	TCTCTT	P4E.1	K4.1	C4.1	H4.1_[A4C]	A4.1	F4.1_[T8A]	T4.1	TGTCTATAA		TGTC	TAT	AA		2	0	-0.061308	-7.90148	0.69496	3.71677
538	Ib	Ib_S1_P4E.1_K4.1_C4.1_H4.1_[A4T]_A4.1_F4.1_[T8A]_T4.1	TCTCTTTGTTTATAATCTCTT	S1a	TCTCTT	TCTCTT	P4E.1	K4.1	C4.1	H4.1_[A4T]	A4.1	F4.1_[T8A]	T4.1	TGTTTATAA		TGTT	TAT	AA		2	0	-0.0653346	-8.60165	0.998078	3.01661
539	Ib	Ib_S1_P4E.1_K4.1_C4.1_H4.1_[T1G]_A4.1_F4.1_[A9G]_T4.1	TCTCTTGGTATATTGTCTCTT	S1a	TCTCTT	TCTCTT	P4E.1	K4.1	C4.1	H4.1_[T1G]	A4.1	F4.1_[A9G]	T4.1	GGTATATTG		GGTA	TAT	TG		2	0	-0.321582	-8.4058	0.501184	3.21246
540	Ib	Ib_S1_P4E.1_K4.1_C4.1_H4.1_[T1C]_A4.1_F4.1_[A9G]_T4.1	TCTCTTCGTATATTGTCTCTT	S1a	TCTCTT	TCTCTT	P4E.1	K4.1	C4.1	H4.1_[T1C]	A4.1	F4.1_[A9G]	T4.1	CGTATATTG		CGTA	TAT	TG		2	0	-0.0688996	-8.42875	0.673345	3.1895
541	Ib	Ib_S1_P4E.1_K4.1_C4.1_H4.1_[T1A]_A4.1_F4.1_[A9G]_T4.1	TCTCTTAGTATATTGTCTCTT	S1a	TCTCTT	TCTCTT	P4E.1	K4.1	C4.1	H4.1_[T1A]	A4.1	F4.1_[A9G]	T4.1	AGTATATTG		AGTA	TAT	TG		2	0	-0.17662	-8.4587	0.546439	3.15955
542	Ib	Ib_S1_P4E.1_K4.1_C4.1_H4.1_[T1G]_A4.1_F4.1_[A9C]_T4.1	TCTCTTGGTATATTCTCTCTT	S1a	TCTCTT	TCTCTT	P4E.1	K4.1	C4.1	H4.1_[T1G]	A4.1	F4.1_[A9C]	T4.1	GGTATATTC		GGTA	TAT	TC		2	0	-0.443535	-7.56224	0.659617	4.05601
543	Ib	Ib_S1_P4E.1_K4.1_C4.1_H4.1_[T1C]_A4.1_F4.1_[A9C]_T4.1	TCTCTTCGTATATTCTCTCTT	S1a	TCTCTT	TCTCTT	P4E.1	K4.1	C4.1	H4.1_[T1C]	A4.1	F4.1_[A9C]	T4.1	CGTATATTC		CGTA	TAT	TC		2	0	-0.08119	-8.10951	0.643724	3.50874
545	Ib	Ib_S1_P4E.1_K4.1_C4.1_H4.1_[T1G]_A4.1_F4.1_[A9T]_T4.1	TCTCTTGGTATATTTTCTCTT	S1a	TCTCTT	TCTCTT	P4E.1	K4.1	C4.1	H4.1_[T1G]	A4.1	F4.1_[A9T]	T4.1	GGTATATTT		GGTA	TAT	TT		2	0	-0.324955	-8.07177	0.52477	3.54648
546	Ib	Ib_S1_P4E.1_K4.1_C4.1_H4.1_[T1C]_A4.1_F4.1_[A9T]_T4.1	TCTCTTCGTATATTTTCTCTT	S1a	TCTCTT	TCTCTT	P4E.1	K4.1	C4.1	H4.1_[T1C]	A4.1	F4.1_[A9T]	T4.1	CGTATATTT		CGTA	TAT	TT		2	0	-0.0470188	-7.97682	0.908521	3.64143
549	Ib	Ib_S1_P4E.1_K4.1_C4.1_H4.1_[G2T]_A4.1_F4.1_[A9G]_T4.1	TCTCTTTTTATATTGTCTCTT	S1a	TCTCTT	TCTCTT	P4E.1	K4.1	C4.1	H4.1_[G2T]	A4.1	F4.1_[A9G]	T4.1	TTTATATTG		TTTA	TAT	TG		2	0	-0.0143025	-7.46484	0.741708	4.15341
550	Ib	Ib_S1_P4E.1_K4.1_C4.1_H4.1_[G2A]_A4.1_F4.1_[A9G]_T4.1	TCTCTTTATATATTGTCTCTT	S1a	TCTCTT	TCTCTT	P4E.1	K4.1	C4.1	H4.1_[G2A]	A4.1	F4.1_[A9G]	T4.1	TATATATTG		TATA	TAT	TG		2	0	-0.0209536	-8.83462	0.555247	2.78363
553	Ib	Ib_S1_P4E.1_K4.1_C4.1_H4.1_[G2A]_A4.1_F4.1_[A9C]_T4.1	TCTCTTTATATATTCTCTCTT	S1a	TCTCTT	TCTCTT	P4E.1	K4.1	C4.1	H4.1_[G2A]	A4.1	F4.1_[A9C]	T4.1	TATATATTC		TATA	TAT	TC		2	0	-0.00262868	-8.27672	0.560501	3.34153
556	Ib	Ib_S1_P4E.1_K4.1_C4.1_H4.1_[G2A]_A4.1_F4.1_[A9T]_T4.1	TCTCTTTATATATTTTCTCTT	S1a	TCTCTT	TCTCTT	P4E.1	K4.1	C4.1	H4.1_[G2A]	A4.1	F4.1_[A9T]	T4.1	TATATATTT		TATA	TAT	TT		2	0	-0.00415634	-8.70909	0.908823	2.90916
558	Ib	Ib_S1_P4E.1_K4.1_C4.1_H4.1_[T3C]_A4.1_F4.1_[A9G]_T4.1	TCTCTTTGCATATTGTCTCTT	S1a	TCTCTT	TCTCTT	P4E.1	K4.1	C4.1	H4.1_[T3C]	A4.1	F4.1_[A9G]	T4.1	TGCATATTG		TGCA	TAT	TG		2	0	-0.285167	-7.82561	0.979058	3.79264
564	Ib	Ib_S1_P4E.1_K4.1_C4.1_H4.1_[T3C]_A4.1_F4.1_[A9T]_T4.1	TCTCTTTGCATATTTTCTCTT	S1a	TCTCTT	TCTCTT	P4E.1	K4.1	C4.1	H4.1_[T3C]	A4.1	F4.1_[A9T]	T4.1	TGCATATTT		TGCA	TAT	TT		2	0	-0.0196305	-7.60985	0.698573	4.0084
566	Ib	Ib_S1_P4E.1_K4.1_C4.1_H4.1_[A4G]_A4.1_F4.1_[A9G]_T4.1	TCTCTTTGTGTATTGTCTCTT	S1a	TCTCTT	TCTCTT	P4E.1	K4.1	C4.1	H4.1_[A4G]	A4.1	F4.1_[A9G]	T4.1	TGTGTATTG		TGTG	TAT	TG		2	0	-0.224773	-10.5566	0.594812	1.06169
567	Ib	Ib_S1_P4E.1_K4.1_C4.1_H4.1_[A4C]_A4.1_F4.1_[A9G]_T4.1	TCTCTTTGTCTATTGTCTCTT	S1a	TCTCTT	TCTCTT	P4E.1	K4.1	C4.1	H4.1_[A4C]	A4.1	F4.1_[A9G]	T4.1	TGTCTATTG		TGTC	TAT	TG		2	0	-0.342315	-8.51945	0.558301	3.09881
568	Ib	Ib_S1_P4E.1_K4.1_C4.1_H4.1_[A4T]_A4.1_F4.1_[A9G]_T4.1	TCTCTTTGTTTATTGTCTCTT	S1a	TCTCTT	TCTCTT	P4E.1	K4.1	C4.1	H4.1_[A4T]	A4.1	F4.1_[A9G]	T4.1	TGTTTATTG		TGTT	TAT	TG		2	0	-0.0612218	-9.2591	0.450274	2.35915
569	Ib	Ib_S1_P4E.1_K4.1_C4.1_H4.1_[A4G]_A4.1_F4.1_[A9C]_T4.1	TCTCTTTGTGTATTCTCTCTT	S1a	TCTCTT	TCTCTT	P4E.1	K4.1	C4.1	H4.1_[A4G]	A4.1	F4.1_[A9C]	T4.1	TGTGTATTC		TGTG	TAT	TC		2	0	-0.284236	-10.0864	0.292329	1.53181
570	Ib	Ib_S1_P4E.1_K4.1_C4.1_H4.1_[A4C]_A4.1_F4.1_[A9C]_T4.1	TCTCTTTGTCTATTCTCTCTT	S1a	TCTCTT	TCTCTT	P4E.1	K4.1	C4.1	H4.1_[A4C]	A4.1	F4.1_[A9C]	T4.1	TGTCTATTC		TGTC	TAT	TC		2	0	-0.0840229	-7.80056	0.637268	3.81769
571	Ib	Ib_S1_P4E.1_K4.1_C4.1_H4.1_[A4T]_A4.1_F4.1_[A9C]_T4.1	TCTCTTTGTTTATTCTCTCTT	S1a	TCTCTT	TCTCTT	P4E.1	K4.1	C4.1	H4.1_[A4T]	A4.1	F4.1_[A9C]	T4.1	TGTTTATTC		TGTT	TAT	TC		2	0	-0.0840229	-8.31495	0.58015	3.3033
572	Ib	Ib_S1_P4E.1_K4.1_C4.1_H4.1_[A4G]_A4.1_F4.1_[A9T]_T4.1	TCTCTTTGTGTATTTTCTCTT	S1a	TCTCTT	TCTCTT	P4E.1	K4.1	C4.1	H4.1_[A4G]	A4.1	F4.1_[A9T]	T4.1	TGTGTATTT		TGTG	TAT	TT		2	0	-0.219143	-10.2025	0.93579	1.41578
573	Ib	Ib_S1_P4E.1_K4.1_C4.1_H4.1_[A4C]_A4.1_F4.1_[A9T]_T4.1	TCTCTTTGTCTATTTTCTCTT	S1a	TCTCTT	TCTCTT	P4E.1	K4.1	C4.1	H4.1_[A4C]	A4.1	F4.1_[A9T]	T4.1	TGTCTATTT		TGTC	TAT	TT		2	0	-0.0510956	-8.31232	0.89474	3.30593
574	Ib	Ib_S1_P4E.1_K4.1_C4.1_H4.1_[A4T]_A4.1_F4.1_[A9T]_T4.1	TCTCTTTGTTTATTTTCTCTT	S1a	TCTCTT	TCTCTT	P4E.1	K4.1	C4.1	H4.1_[A4T]	A4.1	F4.1_[A9T]	T4.1	TGTTTATTT		TGTT	TAT	TT		2	0	-0.0510956	-8.8026	0.64904	2.81566
576	Ic	Ic_S1_P4E.1_K4.1_C4.1_H4.1_A4.1_[T5C]_F4.1_[T8G]_T4.1	TCTCTTTGTACATGATCTCTT	S1a	TCTCTT	TCTCTT	P4E.1	K4.1	C4.1	H4.1	A4.1_[T5C]	F4.1_[T8G]	T4.1	TGTACATGA		TGTA	CAT	GA		2	0	-0.245944	-10.4976	0.468356	1.12067
577	Ib	Ib_S1_P4E.1_K4.1_C4.1_H4.1_A4.1_[T5A]_F4.1_[T8G]_T4.1	TCTCTTTGTAAATGATCTCTT	S1a	TCTCTT	TCTCTT	P4E.1	K4.1	C4.1	H4.1	A4.1_[T5A]	F4.1_[T8G]	T4.1	TGTAAATGA		TGTA	AAT	GA		2	0	-0.270866	-9.4759	0.468672	2.14235
579	Ic	Ic_S1_P4E.1_K4.1_C4.1_H4.1_A4.1_[T5C]_F4.1_[T8C]_T4.1	TCTCTTTGTACATCATCTCTT	S1a	TCTCTT	TCTCTT	P4E.1	K4.1	C4.1	H4.1	A4.1_[T5C]	F4.1_[T8C]	T4.1	TGTACATCA		TGTA	CAT	CA		2	0	-0.156754	-11.0139	0.208826	0.604332
580	Ib	Ib_S1_P4E.1_K4.1_C4.1_H4.1_A4.1_[T5A]_F4.1_[T8C]_T4.1	TCTCTTTGTAAATCATCTCTT	S1a	TCTCTT	TCTCTT	P4E.1	K4.1	C4.1	H4.1	A4.1_[T5A]	F4.1_[T8C]	T4.1	TGTAAATCA		TGTA	AAT	CA		2	0	-0.160631	-10.1054	0.337912	1.51282
582	Ic	Ic_S1_P4E.1_K4.1_C4.1_H4.1_A4.1_[T5C]_F4.1_[T8A]_T4.1	TCTCTTTGTACATAATCTCTT	S1a	TCTCTT	TCTCTT	P4E.1	K4.1	C4.1	H4.1	A4.1_[T5C]	F4.1_[T8A]	T4.1	TGTACATAA		TGTA	CAT	AA		2	0	-0.0623352	-11.2077	0.360199	0.41051
585	Ic	Ic_S1_P4E.1_K4.1_C4.1_H4.1_A4.1_[A6C]_F4.1_[T8G]_T4.1	TCTCTTTGTATCTGATCTCTT	S1a	TCTCTT	TCTCTT	P4E.1	K4.1	C4.1	H4.1	A4.1_[A6C]	F4.1_[T8G]	T4.1	TGTATCTGA		TGTA	TCT	GA		2	0	-0.24357	-9.70885	0.893397	1.9094
586	Ib	Ib_S1_P4E.1_K4.1_C4.1_H4.1_A4.1_[A6T]_F4.1_[T8G]_T4.1	TCTCTTTGTATTTGATCTCTT	S1a	TCTCTT	TCTCTT	P4E.1	K4.1	C4.1	H4.1	A4.1_[A6T]	F4.1_[T8G]	T4.1	TGTATTTGA		TGTA	TTT	GA		2	0	-0.24724	-8.64869	0.595001	2.96956
587	Ic	Ic_S1_P4E.1_K4.1_C4.1_H4.1_A4.1_[A6G]_F4.1_[T8C]_T4.1	TCTCTTTGTATGTCATCTCTT	S1a	TCTCTT	TCTCTT	P4E.1	K4.1	C4.1	H4.1	A4.1_[A6G]	F4.1_[T8C]	T4.1	TGTATGTCA		TGTA	TGT	CA		2	0	-0.210926	-8.75308	0.529669	2.86517
588	Ib	Ib_S1_P4E.1_K4.1_C4.1_H4.1_A4.1_[A6C]_F4.1_[T8C]_T4.1	TCTCTTTGTATCTCATCTCTT	S1a	TCTCTT	TCTCTT	P4E.1	K4.1	C4.1	H4.1	A4.1_[A6C]	F4.1_[T8C]	T4.1	TGTATCTCA		TGTA	TCT	CA		2	0	-0.157697	-10.1788	0.485941	1.4395
589	Ib	Ib_S1_P4E.1_K4.1_C4.1_H4.1_A4.1_[A6T]_F4.1_[T8C]_T4.1	TCTCTTTGTATTTCATCTCTT	S1a	TCTCTT	TCTCTT	P4E.1	K4.1	C4.1	H4.1	A4.1_[A6T]	F4.1_[T8C]	T4.1	TGTATTTCA		TGTA	TTT	CA		2	0	-0.157051	-9.76422	0.432637	1.85403
590	Ib	Ib_S1_P4E.1_K4.1_C4.1_H4.1_A4.1_[A6G]_F4.1_[T8A]_T4.1	TCTCTTTGTATGTAATCTCTT	S1a	TCTCTT	TCTCTT	P4E.1	K4.1	C4.1	H4.1	A4.1_[A6G]	F4.1_[T8A]	T4.1	TGTATGTAA		TGTA	TGT	AA		2	0	-0.126548	-9.58261	0.642163	2.03564
591	Ib	Ib_S1_P4E.1_K4.1_C4.1_H4.1_A4.1_[A6C]_F4.1_[T8A]_T4.1	TCTCTTTGTATCTAATCTCTT	S1a	TCTCTT	TCTCTT	P4E.1	K4.1	C4.1	H4.1	A4.1_[A6C]	F4.1_[T8A]	T4.1	TGTATCTAA		TGTA	TCT	AA		2	0	-0.0630902	-9.96907	0.458662	1.64918
592	Ic	Ic_S1_P4E.1_K4.1_C4.1_H4.1_A4.1_[A6T]_F4.1_[T8A]_T4.1	TCTCTTTGTATTTAATCTCTT	S1a	TCTCTT	TCTCTT	P4E.1	K4.1	C4.1	H4.1	A4.1_[A6T]	F4.1_[T8A]	T4.1	TGTATTTAA		TGTA	TTT	AA		2	0	-0.0789996	-9.79158	0.435906	1.82668
594	Ic	Ic_S1_P4E.1_K4.1_C4.1_H4.1_A4.1_[T7C]_F4.1_[T8G]_T4.1	TCTCTTTGTATACGATCTCTT	S1a	TCTCTT	TCTCTT	P4E.1	K4.1	C4.1	H4.1	A4.1_[T7C]	F4.1_[T8G]	T4.1	TGTATACGA		TGTA	TAC	GA		2	0	-0.256968	-10.0625	0.723833	1.55571
596	Ib	Ib_S1_P4E.1_K4.1_C4.1_H4.1_A4.1_[T7G]_F4.1_[T8C]_T4.1	TCTCTTTGTATAGCATCTCTT	S1a	TCTCTT	TCTCTT	P4E.1	K4.1	C4.1	H4.1	A4.1_[T7G]	F4.1_[T8C]	T4.1	TGTATAGCA		TGTA	TAG	CA		2	0	-0.426844	-10.344	0.294277	1.27422
597	Ib	Ib_S1_P4E.1_K4.1_C4.1_H4.1_A4.1_[T7C]_F4.1_[T8C]_T4.1	TCTCTTTGTATACCATCTCTT	S1a	TCTCTT	TCTCTT	P4E.1	K4.1	C4.1	H4.1	A4.1_[T7C]	F4.1_[T8C]	T4.1	TGTATACCA		TGTA	TAC	CA		2	0	-0.0768692	-10.7534	0.368328	0.864859
598	Ib	Ib_S1_P4E.1_K4.1_C4.1_H4.1_A4.1_[T7A]_F4.1_[T8C]_T4.1	TCTCTTTGTATAACATCTCTT	S1a	TCTCTT	TCTCTT	P4E.1	K4.1	C4.1	H4.1	A4.1_[T7A]	F4.1_[T8C]	T4.1	TGTATAACA		TGTA	TAA	CA		2	0	-0.262094	-10.8155	0.391562	0.802702
600	Ib	Ib_S1_P4E.1_K4.1_C4.1_H4.1_A4.1_[T7C]_F4.1_[T8A]_T4.1	TCTCTTTGTATACAATCTCTT	S1a	TCTCTT	TCTCTT	P4E.1	K4.1	C4.1	H4.1	A4.1_[T7C]	F4.1_[T8A]	T4.1	TGTATACAA		TGTA	TAC	AA		2	0	-0.293012	-10.0252	0.453564	1.59308
601	Ib	Ib_S1_P4E.1_K4.1_C4.1_H4.1_A4.1_[T7A]_F4.1_[T8A]_T4.1	TCTCTTTGTATAAAATCTCTT	S1a	TCTCTT	TCTCTT	P4E.1	K4.1	C4.1	H4.1	A4.1_[T7A]	F4.1_[T8A]	T4.1	TGTATAAAA		TGTA	TAA	AA		2	0	-0.121361	-10.4453	0.328133	1.17292
603	Ic	Ic_S1_P4E.1_K4.1_C4.1_H4.1_A4.1_[T5C]_F4.1_[A9G]_T4.1	TCTCTTTGTACATTGTCTCTT	S1a	TCTCTT	TCTCTT	P4E.1	K4.1	C4.1	H4.1	A4.1_[T5C]	F4.1_[A9G]	T4.1	TGTACATTG		TGTA	CAT	TG		2	0	-0.0774441	-11.4956	0.27426	0.122681
604	Ic	Ic_S1_P4E.1_K4.1_C4.1_H4.1_A4.1_[T5A]_F4.1_[A9G]_T4.1	TCTCTTTGTAAATTGTCTCTT	S1a	TCTCTT	TCTCTT	P4E.1	K4.1	C4.1	H4.1	A4.1_[T5A]	F4.1_[A9G]	T4.1	TGTAAATTG		TGTA	AAT	TG		2	0	-0.0723518	-10.8635	0.405402	0.754747
606	Ib	Ib_S1_P4E.1_K4.1_C4.1_H4.1_A4.1_[T5C]_F4.1_[A9C]_T4.1	TCTCTTTGTACATTCTCTCTT	S1a	TCTCTT	TCTCTT	P4E.1	K4.1	C4.1	H4.1	A4.1_[T5C]	F4.1_[A9C]	T4.1	TGTACATTC		TGTA	CAT	TC		2	0	-0.0844739	-11.2776	0.30873	0.340662
607	Ib	Ib_S1_P4E.1_K4.1_C4.1_H4.1_A4.1_[T5A]_F4.1_[A9C]_T4.1	TCTCTTTGTAAATTCTCTCTT	S1a	TCTCTT	TCTCTT	P4E.1	K4.1	C4.1	H4.1	A4.1_[T5A]	F4.1_[A9C]	T4.1	TGTAAATTC		TGTA	AAT	TC		2	0	-0.0888318	-10.341	0.640166	1.27728
609	Ic	Ic_S1_P4E.1_K4.1_C4.1_H4.1_A4.1_[T5C]_F4.1_[A9T]_T4.1	TCTCTTTGTACATTTTCTCTT	S1a	TCTCTT	TCTCTT	P4E.1	K4.1	C4.1	H4.1	A4.1_[T5C]	F4.1_[A9T]	T4.1	TGTACATTT		TGTA	CAT	TT		2	0	-0.0517704	-11.2963	0.224059	0.321938
610	Ic	Ic_S1_P4E.1_K4.1_C4.1_H4.1_A4.1_[T5A]_F4.1_[A9T]_T4.1	TCTCTTTGTAAATTTTCTCTT	S1a	TCTCTT	TCTCTT	P4E.1	K4.1	C4.1	H4.1	A4.1_[T5A]	F4.1_[A9T]	T4.1	TGTAAATTT		TGTA	AAT	TT		2	0	-0.0569662	-10.5549	0.47723	1.06331
611	Ib	Ib_S1_P4E.1_K4.1_C4.1_H4.1_A4.1_[A6G]_F4.1_[A9G]_T4.1	TCTCTTTGTATGTTGTCTCTT	S1a	TCTCTT	TCTCTT	P4E.1	K4.1	C4.1	H4.1	A4.1_[A6G]	F4.1_[A9G]	T4.1	TGTATGTTG		TGTA	TGT	TG		2	0	-0.12613	-9.08881	0.77191	2.52944
612	Ib	Ib_S1_P4E.1_K4.1_C4.1_H4.1_A4.1_[A6C]_F4.1_[A9G]_T4.1	TCTCTTTGTATCTTGTCTCTT	S1a	TCTCTT	TCTCTT	P4E.1	K4.1	C4.1	H4.1	A4.1_[A6C]	F4.1_[A9G]	T4.1	TGTATCTTG		TGTA	TCT	TG		2	0	-0.0615455	-10.3507	0.723349	1.26756
613	Ic	Ic_S1_P4E.1_K4.1_C4.1_H4.1_A4.1_[A6T]_F4.1_[A9G]_T4.1	TCTCTTTGTATTTTGTCTCTT	S1a	TCTCTT	TCTCTT	P4E.1	K4.1	C4.1	H4.1	A4.1_[A6T]	F4.1_[A9G]	T4.1	TGTATTTTG		TGTA	TTT	TG		2	0	-0.0607024	-10.6659	0.182428	0.952399
614	Ic	Ic_S1_P4E.1_K4.1_C4.1_H4.1_A4.1_[A6G]_F4.1_[A9C]_T4.1	TCTCTTTGTATGTTCTCTCTT	S1a	TCTCTT	TCTCTT	P4E.1	K4.1	C4.1	H4.1	A4.1_[A6G]	F4.1_[A9C]	T4.1	TGTATGTTC		TGTA	TGT	TC		2	0	-0.144207	-9.908	0.593966	1.71025
615	Ib	Ib_S1_P4E.1_K4.1_C4.1_H4.1_A4.1_[A6C]_F4.1_[A9C]_T4.1	TCTCTTTGTATCTTCTCTCTT	S1a	TCTCTT	TCTCTT	P4E.1	K4.1	C4.1	H4.1	A4.1_[A6C]	F4.1_[A9C]	T4.1	TGTATCTTC		TGTA	TCT	TC		2	0	-0.0847254	-9.59558	0.640253	2.02267
616	Ic	Ic_S1_P4E.1_K4.1_C4.1_H4.1_A4.1_[A6T]_F4.1_[A9C]_T4.1	TCTCTTTGTATTTTCTCTCTT	S1a	TCTCTT	TCTCTT	P4E.1	K4.1	C4.1	H4.1	A4.1_[A6T]	F4.1_[A9C]	T4.1	TGTATTTTC		TGTA	TTT	TC		2	0	-0.0839661	-10.1552	0.609383	1.46307
617	Ic	Ic_S1_P4E.1_K4.1_C4.1_H4.1_A4.1_[A6G]_F4.1_[A9T]_T4.1	TCTCTTTGTATGTTTTCTCTT	S1a	TCTCTT	TCTCTT	P4E.1	K4.1	C4.1	H4.1	A4.1_[A6G]	F4.1_[A9T]	T4.1	TGTATGTTT		TGTA	TGT	TT		2	0	-0.116763	-10.0929	0.333781	1.52538
618	Ib	Ib_S1_P4E.1_K4.1_C4.1_H4.1_A4.1_[A6C]_F4.1_[A9T]_T4.1	TCTCTTTGTATCTTTTCTCTT	S1a	TCTCTT	TCTCTT	P4E.1	K4.1	C4.1	H4.1	A4.1_[A6C]	F4.1_[A9T]	T4.1	TGTATCTTT		TGTA	TCT	TT		2	0	-0.0543073	-10.4767	0.325644	1.1415
619	Ib	Ib_S1_P4E.1_K4.1_C4.1_H4.1_A4.1_[A6T]_F4.1_[A9T]_T4.1	TCTCTTTGTATTTTTTCTCTT	S1a	TCTCTT	TCTCTT	P4E.1	K4.1	C4.1	H4.1	A4.1_[A6T]	F4.1_[A9T]	T4.1	TGTATTTTT		TGTA	TTT	TT		2	0	-0.0535079	-10.4775	0.25528	1.14076
620	Ib	Ib_S1_P4E.1_K4.1_C4.1_H4.1_A4.1_[T7G]_F4.1_[A9G]_T4.1	TCTCTTTGTATAGTGTCTCTT	S1a	TCTCTT	TCTCTT	P4E.1	K4.1	C4.1	H4.1	A4.1_[T7G]	F4.1_[A9G]	T4.1	TGTATAGTG		TGTA	TAG	TG		2	0	-0.456992	-10.7606	0.320108	0.857681
621	Ib	Ib_S1_P4E.1_K4.1_C4.1_H4.1_A4.1_[T7C]_F4.1_[A9G]_T4.1	TCTCTTTGTATACTGTCTCTT	S1a	TCTCTT	TCTCTT	P4E.1	K4.1	C4.1	H4.1	A4.1_[T7C]	F4.1_[A9G]	T4.1	TGTATACTG		TGTA	TAC	TG		2	0	-0.0668194	-11.2805	0.260067	0.337773
622	Ic	Ic_S1_P4E.1_K4.1_C4.1_H4.1_A4.1_[T7A]_F4.1_[A9G]_T4.1	TCTCTTTGTATAATGTCTCTT	S1a	TCTCTT	TCTCTT	P4E.1	K4.1	C4.1	H4.1	A4.1_[T7A]	F4.1_[A9G]	T4.1	TGTATAATG		TGTA	TAA	TG		2	0	-0.0696437	-11.2136	0.25895	0.404604
623	Ic	Ic_S1_P4E.1_K4.1_C4.1_H4.1_A4.1_[T7G]_F4.1_[A9C]_T4.1	TCTCTTTGTATAGTCTCTCTT	S1a	TCTCTT	TCTCTT	P4E.1	K4.1	C4.1	H4.1	A4.1_[T7G]	F4.1_[A9C]	T4.1	TGTATAGTC		TGTA	TAG	TC		2	0	-0.256703	-10.4106	0.258707	1.20765
624	Ic	Ic_S1_P4E.1_K4.1_C4.1_H4.1_A4.1_[T7C]_F4.1_[A9C]_T4.1	TCTCTTTGTATACTCTCTCTT	S1a	TCTCTT	TCTCTT	P4E.1	K4.1	C4.1	H4.1	A4.1_[T7C]	F4.1_[A9C]	T4.1	TGTATACTC		TGTA	TAC	TC		2	0	-0.0893948	-10.9554	0.324959	0.662899
625	Ic	Ic_S1_P4E.1_K4.1_C4.1_H4.1_A4.1_[T7A]_F4.1_[A9C]_T4.1	TCTCTTTGTATAATCTCTCTT	S1a	TCTCTT	TCTCTT	P4E.1	K4.1	C4.1	H4.1	A4.1_[T7A]	F4.1_[A9C]	T4.1	TGTATAATC		TGTA	TAA	TC		2	0	-0.0891854	-10.6416	0.764033	0.976626
626	Ic	Ic_S1_P4E.1_K4.1_C4.1_H4.1_A4.1_[T7G]_F4.1_[A9T]_T4.1	TCTCTTTGTATAGTTTCTCTT	S1a	TCTCTT	TCTCTT	P4E.1	K4.1	C4.1	H4.1	A4.1_[T7G]	F4.1_[A9T]	T4.1	TGTATAGTT		TGTA	TAG	TT		2	0	-0.234082	-10.9428	0.287353	0.675476
627	Ic	Ic_S1_P4E.1_K4.1_C4.1_H4.1_A4.1_[T7C]_F4.1_[A9T]_T4.1	TCTCTTTGTATACTTTCTCTT	S1a	TCTCTT	TCTCTT	P4E.1	K4.1	C4.1	H4.1	A4.1_[T7C]	F4.1_[A9T]	T4.1	TGTATACTT		TGTA	TAC	TT		2	0	-0.0592508	-11.218	0.236396	0.400239
628	Ib	Ib_S1_P4E.1_K4.1_C4.1_H4.1_A4.1_[T7A]_F4.1_[A9T]_T4.1	TCTCTTTGTATAATTTCTCTT	S1a	TCTCTT	TCTCTT	P4E.1	K4.1	C4.1	H4.1	A4.1_[T7A]	F4.1_[A9T]	T4.1	TGTATAATT		TGTA	TAA	TT		2	0	-0.0589267	-11.0162	0.315347	0.602002
629	Ib	Ib_S1_P4E.1_K4.1_C4.1_H4.1_[T1G]_[G2C]_A4.1_F4.1_T4.1	TCTCTTGCTATATTATCTCTT	S1a	TCTCTT	TCTCTT	P4E.1	K4.1	C4.1	H4.1_[T1G]_[G2C]	A4.1	F4.1	T4.1	GCTATATTA		GCTA	TAT	TA		2	0	-0.0190771	-8.61939	0.833032	2.99886
630	Ib	Ib_S1_P4E.1_K4.1_C4.1_H4.1_[T1G]_[G2T]_A4.1_F4.1_T4.1	TCTCTTGTTATATTATCTCTT	S1a	TCTCTT	TCTCTT	P4E.1	K4.1	C4.1	H4.1_[T1G]_[G2T]	A4.1	F4.1	T4.1	GTTATATTA		GTTA	TAT	TA		2	0	-0.0486074	-10.7934	0.576601	0.824883
632	Ib	Ib_S1_P4E.1_K4.1_C4.1_H4.1_[T1C]_[G2C]_A4.1_F4.1_T4.1	TCTCTTCCTATATTATCTCTT	S1a	TCTCTT	TCTCTT	P4E.1	K4.1	C4.1	H4.1_[T1C]_[G2C]	A4.1	F4.1	T4.1	CCTATATTA		CCTA	TAT	TA		2	0	-0.00285086	-8.03408	0.615386	3.58417
633	Ib	Ib_S1_P4E.1_K4.1_C4.1_H4.1_[T1C]_[G2T]_A4.1_F4.1_T4.1	TCTCTTCTTATATTATCTCTT	S1a	TCTCTT	TCTCTT	P4E.1	K4.1	C4.1	H4.1_[T1C]_[G2T]	A4.1	F4.1	T4.1	CTTATATTA		CTTA	TAT	TA		2	0	-0.00359267	-8.40934	0.744628	3.20891
634	Ib	Ib_S1_P4E.1_K4.1_C4.1_H4.1_[T1C]_[G2A]_A4.1_F4.1_T4.1	TCTCTTCATATATTATCTCTT	S1a	TCTCTT	TCTCTT	P4E.1	K4.1	C4.1	H4.1_[T1C]_[G2A]	A4.1	F4.1	T4.1	CATATATTA		CATA	TAT	TA		2	0	-0.0110013	-8.6119	0.656179	3.00635
637	Ib	Ib_S1_P4E.1_K4.1_C4.1_H4.1_[T1A]_[G2A]_A4.1_F4.1_T4.1	TCTCTTAATATATTATCTCTT	S1a	TCTCTT	TCTCTT	P4E.1	K4.1	C4.1	H4.1_[T1A]_[G2A]	A4.1	F4.1	T4.1	AATATATTA		AATA	TAT	TA		2	0	-0.0242398	-8.52441	0.540341	3.09384
645	Ib	Ib_S1_P4E.1_K4.1_C4.1_H4.1_[T1A]_[T3C]_A4.1_F4.1_T4.1	TCTCTTAGCATATTATCTCTT	S1a	TCTCTT	TCTCTT	P4E.1	K4.1	C4.1	H4.1_[T1A]_[T3C]	A4.1	F4.1	T4.1	AGCATATTA		AGCA	TAT	TA		2	0	-0.0397061	-7.79516	0.942303	3.82309
650	Ib	Ib_S1_P4E.1_K4.1_C4.1_H4.1_[T1C]_[A4G]_A4.1_F4.1_T4.1	TCTCTTCGTGTATTATCTCTT	S1a	TCTCTT	TCTCTT	P4E.1	K4.1	C4.1	H4.1_[T1C]_[A4G]	A4.1	F4.1	T4.1	CGTGTATTA		CGTG	TAT	TA		2	0	-0.225746	-10.2037	0.403893	1.41453
652	Ib	Ib_S1_P4E.1_K4.1_C4.1_H4.1_[T1C]_[A4T]_A4.1_F4.1_T4.1	TCTCTTCGTTTATTATCTCTT	S1a	TCTCTT	TCTCTT	P4E.1	K4.1	C4.1	H4.1_[T1C]_[A4T]	A4.1	F4.1	T4.1	CGTTTATTA		CGTT	TAT	TA		2	0	-0.0500013	-7.59338	0.668747	4.02487
653	Ib	Ib_S1_P4E.1_K4.1_C4.1_H4.1_[T1A]_[A4G]_A4.1_F4.1_T4.1	TCTCTTAGTGTATTATCTCTT	S1a	TCTCTT	TCTCTT	P4E.1	K4.1	C4.1	H4.1_[T1A]_[A4G]	A4.1	F4.1	T4.1	AGTGTATTA		AGTG	TAT	TA		2	0	-0.486317	-9.81437	0.298218	1.80388
655	Ib	Ib_S1_P4E.1_K4.1_C4.1_H4.1_[T1A]_[A4T]_A4.1_F4.1_T4.1	TCTCTTAGTTTATTATCTCTT	S1a	TCTCTT	TCTCTT	P4E.1	K4.1	C4.1	H4.1_[T1A]_[A4T]	A4.1	F4.1	T4.1	AGTTTATTA		AGTT	TAT	TA		2	0	-0.178225	-7.29282	0.601791	4.32544
660	Ib	Ib_S1_P4E.1_K4.1_C4.1_H4.1_[G2T]_[T3C]_A4.1_F4.1_T4.1	TCTCTTTTCATATTATCTCTT	S1a	TCTCTT	TCTCTT	P4E.1	K4.1	C4.1	H4.1_[G2T]_[T3C]	A4.1	F4.1	T4.1	TTCATATTA		TTCA	TAT	TA		2	0	-0.00394745	-6.72877	0.859659	4.88948
664	Ib	Ib_S1_P4E.1_K4.1_C4.1_H4.1_[G2A]_[T3A]_A4.1_F4.1_T4.1	TCTCTTTAAATATTATCTCTT	S1a	TCTCTT	TCTCTT	P4E.1	K4.1	C4.1	H4.1_[G2A]_[T3A]	A4.1	F4.1	T4.1	TAAATATTA		TAAA	TAT	TA		2	0	-0.0107499	-6.96265	0.641218	4.6556
665	Ib	Ib_S1_P4E.1_K4.1_C4.1_H4.1_[G2C]_[A4G]_A4.1_F4.1_T4.1	TCTCTTTCTGTATTATCTCTT	S1a	TCTCTT	TCTCTT	P4E.1	K4.1	C4.1	H4.1_[G2C]_[A4G]	A4.1	F4.1	T4.1	TCTGTATTA		TCTG	TAT	TA		2	0	-0.0921345	-10.3689	0.600362	1.24931
666	Ib	Ib_S1_P4E.1_K4.1_C4.1_H4.1_[G2C]_[A4C]_A4.1_F4.1_T4.1	TCTCTTTCTCTATTATCTCTT	S1a	TCTCTT	TCTCTT	P4E.1	K4.1	C4.1	H4.1_[G2C]_[A4C]	A4.1	F4.1	T4.1	TCTCTATTA		TCTC	TAT	TA		2	0	-0.00235232	-6.70767	0.821007	4.91058
668	Ib	Ib_S1_P4E.1_K4.1_C4.1_H4.1_[G2T]_[A4G]_A4.1_F4.1_T4.1	TCTCTTTTTGTATTATCTCTT	S1a	TCTCTT	TCTCTT	P4E.1	K4.1	C4.1	H4.1_[G2T]_[A4G]	A4.1	F4.1	T4.1	TTTGTATTA		TTTG	TAT	TA		2	0	-0.0932958	-10.3545	0.437657	1.26378
670	Ib	Ib_S1_P4E.1_K4.1_C4.1_H4.1_[G2T]_[A4T]_A4.1_F4.1_T4.1	TCTCTTTTTTTATTATCTCTT	S1a	TCTCTT	TCTCTT	P4E.1	K4.1	C4.1	H4.1_[G2T]_[A4T]	A4.1	F4.1	T4.1	TTTTTATTA		TTTT	TAT	TA		2	0	-0.00412627	-6.22699	0.512988	5.39126
671	Ib	Ib_S1_P4E.1_K4.1_C4.1_H4.1_[G2A]_[A4G]_A4.1_F4.1_T4.1	TCTCTTTATGTATTATCTCTT	S1a	TCTCTT	TCTCTT	P4E.1	K4.1	C4.1	H4.1_[G2A]_[A4G]	A4.1	F4.1	T4.1	TATGTATTA		TATG	TAT	TA		2	0	-0.103311	-10.1552	0.48621	1.46309
672	Ib	Ib_S1_P4E.1_K4.1_C4.1_H4.1_[G2A]_[A4C]_A4.1_F4.1_T4.1	TCTCTTTATCTATTATCTCTT	S1a	TCTCTT	TCTCTT	P4E.1	K4.1	C4.1	H4.1_[G2A]_[A4C]	A4.1	F4.1	T4.1	TATCTATTA		TATC	TAT	TA		2	0	-0.011693	-7.29989	0.843441	4.31836
677	Ib	Ib_S1_P4E.1_K4.1_C4.1_H4.1_[T3C]_[A4G]_A4.1_F4.1_T4.1	TCTCTTTGCGTATTATCTCTT	S1a	TCTCTT	TCTCTT	P4E.1	K4.1	C4.1	H4.1_[T3C]_[A4G]	A4.1	F4.1	T4.1	TGCGTATTA		TGCG	TAT	TA		2	0	-0.156155	-7.44416	0.770842	4.17409
687	Ib	Ib_S1_P4E.1_K4.1_C4.1_H4.1_[T1C]_A4.1_[T5C]_F4.1_T4.1	TCTCTTCGTACATTATCTCTT	S1a	TCTCTT	TCTCTT	P4E.1	K4.1	C4.1	H4.1_[T1C]	A4.1_[T5C]	F4.1	T4.1	CGTACATTA		CGTA	CAT	TA		2	0	-0.0548742	-10.6076	0.51161	1.01066
688	Ib	Ib_S1_P4E.1_K4.1_C4.1_H4.1_[T1C]_A4.1_[T5A]_F4.1_T4.1	TCTCTTCGTAAATTATCTCTT	S1a	TCTCTT	TCTCTT	P4E.1	K4.1	C4.1	H4.1_[T1C]	A4.1_[T5A]	F4.1	T4.1	CGTAAATTA		CGTA	AAT	TA		2	0	-0.0579386	-9.35416	0.974305	2.26409
690	Ib	Ib_S1_P4E.1_K4.1_C4.1_H4.1_[T1A]_A4.1_[T5C]_F4.1_T4.1	TCTCTTAGTACATTATCTCTT	S1a	TCTCTT	TCTCTT	P4E.1	K4.1	C4.1	H4.1_[T1A]	A4.1_[T5C]	F4.1	T4.1	AGTACATTA		AGTA	CAT	TA		2	0	-0.1787	-10.1056	0.78952	1.51265
691	Ib	Ib_S1_P4E.1_K4.1_C4.1_H4.1_[T1A]_A4.1_[T5A]_F4.1_T4.1	TCTCTTAGTAAATTATCTCTT	S1a	TCTCTT	TCTCTT	P4E.1	K4.1	C4.1	H4.1_[T1A]	A4.1_[T5A]	F4.1	T4.1	AGTAAATTA		AGTA	AAT	TA		2	0	-0.182635	-8.60735	0.556943	3.0109
695	Ib	Ib_S1_P4E.1_K4.1_C4.1_H4.1_[T1C]_A4.1_[A6G]_F4.1_T4.1	TCTCTTCGTATGTTATCTCTT	S1a	TCTCTT	TCTCTT	P4E.1	K4.1	C4.1	H4.1_[T1C]	A4.1_[A6G]	F4.1	T4.1	CGTATGTTA		CGTA	TGT	TA		2	0	-0.121049	-7.64437	0.586942	3.97388
697	Ib	Ib_S1_P4E.1_K4.1_C4.1_H4.1_[T1C]_A4.1_[A6T]_F4.1_T4.1	TCTCTTCGTATTTTATCTCTT	S1a	TCTCTT	TCTCTT	P4E.1	K4.1	C4.1	H4.1_[T1C]	A4.1_[A6T]	F4.1	T4.1	CGTATTTTA		CGTA	TTT	TA		2	0	-0.055367	-8.49734	0.552101	3.12091
698	Ib	Ib_S1_P4E.1_K4.1_C4.1_H4.1_[T1A]_A4.1_[A6G]_F4.1_T4.1	TCTCTTAGTATGTTATCTCTT	S1a	TCTCTT	TCTCTT	P4E.1	K4.1	C4.1	H4.1_[T1A]	A4.1_[A6G]	F4.1	T4.1	AGTATGTTA		AGTA	TGT	TA		2	0	-0.233719	-8.13919	0.774044	3.47906
700	Ib	Ib_S1_P4E.1_K4.1_C4.1_H4.1_[T1A]_A4.1_[A6T]_F4.1_T4.1	TCTCTTAGTATTTTATCTCTT	S1a	TCTCTT	TCTCTT	P4E.1	K4.1	C4.1	H4.1_[T1A]	A4.1_[A6T]	F4.1	T4.1	AGTATTTTA		AGTA	TTT	TA		2	0	-0.191103	-8.3195	0.563101	3.29875
706	Ib	Ib_S1_P4E.1_K4.1_C4.1_H4.1_[T1C]_A4.1_[T7A]_F4.1_T4.1	TCTCTTCGTATAATATCTCTT	S1a	TCTCTT	TCTCTT	P4E.1	K4.1	C4.1	H4.1_[T1C]	A4.1_[T7A]	F4.1	T4.1	CGTATAATA		CGTA	TAA	TA		2	0	-0.0579294	-9.38787	0.933558	2.23038
709	Ib	Ib_S1_P4E.1_K4.1_C4.1_H4.1_[T1A]_A4.1_[T7A]_F4.1_T4.1	TCTCTTAGTATAATATCTCTT	S1a	TCTCTT	TCTCTT	P4E.1	K4.1	C4.1	H4.1_[T1A]	A4.1_[T7A]	F4.1	T4.1	AGTATAATA		AGTA	TAA	TA		2	0	-0.197298	-9.41184	0.314563	2.20641
711	Ib	Ib_S1_P4E.1_K4.1_C4.1_H4.1_[G2C]_A4.1_[T5C]_F4.1_T4.1	TCTCTTTCTACATTATCTCTT	S1a	TCTCTT	TCTCTT	P4E.1	K4.1	C4.1	H4.1_[G2C]	A4.1_[T5C]	F4.1	T4.1	TCTACATTA		TCTA	CAT	TA		2	0	-0.00281437	-7.96388	0.64828	3.65437
714	Ib	Ib_S1_P4E.1_K4.1_C4.1_H4.1_[G2T]_A4.1_[T5C]_F4.1_T4.1	TCTCTTTTTACATTATCTCTT	S1a	TCTCTT	TCTCTT	P4E.1	K4.1	C4.1	H4.1_[G2T]	A4.1_[T5C]	F4.1	T4.1	TTTACATTA		TTTA	CAT	TA		2	0	-0.00397151	-8.23893	0.80532	3.37932
717	Ib	Ib_S1_P4E.1_K4.1_C4.1_H4.1_[G2A]_A4.1_[T5C]_F4.1_T4.1	TCTCTTTATACATTATCTCTT	S1a	TCTCTT	TCTCTT	P4E.1	K4.1	C4.1	H4.1_[G2A]	A4.1_[T5C]	F4.1	T4.1	TATACATTA		TATA	CAT	TA		2	0	-0.0164767	-10.4014	0.881694	1.21686
718	Ib	Ib_S1_P4E.1_K4.1_C4.1_H4.1_[G2A]_A4.1_[T5A]_F4.1_T4.1	TCTCTTTATAAATTATCTCTT	S1a	TCTCTT	TCTCTT	P4E.1	K4.1	C4.1	H4.1_[G2A]	A4.1_[T5A]	F4.1	T4.1	TATAAATTA		TATA	AAT	TA		2	0	-0.0194962	-9.40585	0.62255	2.2124
723	Ib	Ib_S1_P4E.1_K4.1_C4.1_H4.1_[G2T]_A4.1_[A6C]_F4.1_T4.1	TCTCTTTTTATCTTATCTCTT	S1a	TCTCTT	TCTCTT	P4E.1	K4.1	C4.1	H4.1_[G2T]	A4.1_[A6C]	F4.1	T4.1	TTTATCTTA		TTTA	TCT	TA		2	0	-0.00343368	-6.52862	0.975716	5.08963
724	Ib	Ib_S1_P4E.1_K4.1_C4.1_H4.1_[G2T]_A4.1_[A6T]_F4.1_T4.1	TCTCTTTTTATTTTATCTCTT	S1a	TCTCTT	TCTCTT	P4E.1	K4.1	C4.1	H4.1_[G2T]	A4.1_[A6T]	F4.1	T4.1	TTTATTTTA		TTTA	TTT	TA		2	0	-0.00343368	-6.22699	0.597081	5.39126
725	Ib	Ib_S1_P4E.1_K4.1_C4.1_H4.1_[G2A]_A4.1_[A6G]_F4.1_T4.1	TCTCTTTATATGTTATCTCTT	S1a	TCTCTT	TCTCTT	P4E.1	K4.1	C4.1	H4.1_[G2A]	A4.1_[A6G]	F4.1	T4.1	TATATGTTA		TATA	TGT	TA		2	0	-0.0824437	-8.45425	0.608375	3.164
726	Ib	Ib_S1_P4E.1_K4.1_C4.1_H4.1_[G2A]_A4.1_[A6C]_F4.1_T4.1	TCTCTTTATATCTTATCTCTT	S1a	TCTCTT	TCTCTT	P4E.1	K4.1	C4.1	H4.1_[G2A]	A4.1_[A6C]	F4.1	T4.1	TATATCTTA		TATA	TCT	TA		2	0	-0.0159521	-8.4213	0.881324	3.19695
727	Ib	Ib_S1_P4E.1_K4.1_C4.1_H4.1_[G2A]_A4.1_[A6T]_F4.1_T4.1	TCTCTTTATATTTTATCTCTT	S1a	TCTCTT	TCTCTT	P4E.1	K4.1	C4.1	H4.1_[G2A]	A4.1_[A6T]	F4.1	T4.1	TATATTTTA		TATA	TTT	TA		2	0	-0.0163011	-9.26051	0.800134	2.35774
731	Ib	Ib_S1_P4E.1_K4.1_C4.1_H4.1_[G2T]_A4.1_[T7G]_F4.1_T4.1	TCTCTTTTTATAGTATCTCTT	S1a	TCTCTT	TCTCTT	P4E.1	K4.1	C4.1	H4.1_[G2T]	A4.1_[T7G]	F4.1	T4.1	TTTATAGTA		TTTA	TAG	TA		2	0	-0.200649	-7.39885	0.703372	4.2194
732	Ib	Ib_S1_P4E.1_K4.1_C4.1_H4.1_[G2T]_A4.1_[T7C]_F4.1_T4.1	TCTCTTTTTATACTATCTCTT	S1a	TCTCTT	TCTCTT	P4E.1	K4.1	C4.1	H4.1_[G2T]	A4.1_[T7C]	F4.1	T4.1	TTTATACTA		TTTA	TAC	TA		2	0	-0.00450846	-8.15174	0.676773	3.46651
733	Ib	Ib_S1_P4E.1_K4.1_C4.1_H4.1_[G2T]_A4.1_[T7A]_F4.1_T4.1	TCTCTTTTTATAATATCTCTT	S1a	TCTCTT	TCTCTT	P4E.1	K4.1	C4.1	H4.1_[G2T]	A4.1_[T7A]	F4.1	T4.1	TTTATAATA		TTTA	TAA	TA		2	0	-0.0102535	-7.96388	0.652753	3.65438
734	Ib	Ib_S1_P4E.1_K4.1_C4.1_H4.1_[G2A]_A4.1_[T7G]_F4.1_T4.1	TCTCTTTATATAGTATCTCTT	S1a	TCTCTT	TCTCTT	P4E.1	K4.1	C4.1	H4.1_[G2A]	A4.1_[T7G]	F4.1	T4.1	TATATAGTA		TATA	TAG	TA		2	0	-0.211482	-9.95418	0.308558	1.66407
735	Ib	Ib_S1_P4E.1_K4.1_C4.1_H4.1_[G2A]_A4.1_[T7C]_F4.1_T4.1	TCTCTTTATATACTATCTCTT	S1a	TCTCTT	TCTCTT	P4E.1	K4.1	C4.1	H4.1_[G2A]	A4.1_[T7C]	F4.1	T4.1	TATATACTA		TATA	TAC	TA		2	0	-0.0092082	-10.5719	0.310647	1.04631
736	Ib	Ib_S1_P4E.1_K4.1_C4.1_H4.1_[G2A]_A4.1_[T7A]_F4.1_T4.1	TCTCTTTATATAATATCTCTT	S1a	TCTCTT	TCTCTT	P4E.1	K4.1	C4.1	H4.1_[G2A]	A4.1_[T7A]	F4.1	T4.1	TATATAATA		TATA	TAA	TA		2	0	-0.0202106	-9.83916	0.437412	1.77909
741	Ib	Ib_S1_P4E.1_K4.1_C4.1_H4.1_[T3C]_A4.1_[T5C]_F4.1_T4.1	TCTCTTTGCACATTATCTCTT	S1a	TCTCTT	TCTCTT	P4E.1	K4.1	C4.1	H4.1_[T3C]	A4.1_[T5C]	F4.1	T4.1	TGCACATTA		TGCA	CAT	TA		2	0	-0.0179492	-10.1513	0.596851	1.46692
742	Ib	Ib_S1_P4E.1_K4.1_C4.1_H4.1_[T3C]_A4.1_[T5A]_F4.1_T4.1	TCTCTTTGCAAATTATCTCTT	S1a	TCTCTT	TCTCTT	P4E.1	K4.1	C4.1	H4.1_[T3C]	A4.1_[T5A]	F4.1	T4.1	TGCAAATTA		TGCA	AAT	TA		2	0	-0.0226174	-8.23087	0.670367	3.38738
749	Ib	Ib_S1_P4E.1_K4.1_C4.1_H4.1_[T3C]_A4.1_[A6G]_F4.1_T4.1	TCTCTTTGCATGTTATCTCTT	S1a	TCTCTT	TCTCTT	P4E.1	K4.1	C4.1	H4.1_[T3C]	A4.1_[A6G]	F4.1	T4.1	TGCATGTTA		TGCA	TGT	TA		2	0	-0.0858521	-7.73198	0.689545	3.88627
750	Ib	Ib_S1_P4E.1_K4.1_C4.1_H4.1_[T3C]_A4.1_[A6C]_F4.1_T4.1	TCTCTTTGCATCTTATCTCTT	S1a	TCTCTT	TCTCTT	P4E.1	K4.1	C4.1	H4.1_[T3C]	A4.1_[A6C]	F4.1	T4.1	TGCATCTTA		TGCA	TCT	TA		2	0	-0.0192402	-7.60284	0.789351	4.01541
751	Ib	Ib_S1_P4E.1_K4.1_C4.1_H4.1_[T3C]_A4.1_[A6T]_F4.1_T4.1	TCTCTTTGCATTTTATCTCTT	S1a	TCTCTT	TCTCTT	P4E.1	K4.1	C4.1	H4.1_[T3C]	A4.1_[A6T]	F4.1	T4.1	TGCATTTTA		TGCA	TTT	TA		2	0	-0.018152	-7.89383	0.848492	3.72442
758	Ib	Ib_S1_P4E.1_K4.1_C4.1_H4.1_[T3C]_A4.1_[T7G]_F4.1_T4.1	TCTCTTTGCATAGTATCTCTT	S1a	TCTCTT	TCTCTT	P4E.1	K4.1	C4.1	H4.1_[T3C]	A4.1_[T7G]	F4.1	T4.1	TGCATAGTA		TGCA	TAG	TA		2	0	-0.30748	-8.44315	0.557387	3.1751
759	Ib	Ib_S1_P4E.1_K4.1_C4.1_H4.1_[T3C]_A4.1_[T7C]_F4.1_T4.1	TCTCTTTGCATACTATCTCTT	S1a	TCTCTT	TCTCTT	P4E.1	K4.1	C4.1	H4.1_[T3C]	A4.1_[T7C]	F4.1	T4.1	TGCATACTA		TGCA	TAC	TA		2	0	-0.0244803	-9.45631	0.42941	2.16194
767	Ib	Ib_S1_P4E.1_K4.1_C4.1_H4.1_[A4C]_A4.1_[T5G]_F4.1_T4.1	TCTCTTTGTCGATTATCTCTT	S1a	TCTCTT	TCTCTT	P4E.1	K4.1	C4.1	H4.1_[A4C]	A4.1_[T5G]	F4.1	T4.1	TGTCGATTA		TGTC	GAT	TA		2	0	-0.39098	-8.83178	0.654982	2.78647
768	Ib	Ib_S1_P4E.1_K4.1_C4.1_H4.1_[A4C]_A4.1_[T5C]_F4.1_T4.1	TCTCTTTGTCCATTATCTCTT	S1a	TCTCTT	TCTCTT	P4E.1	K4.1	C4.1	H4.1_[A4C]	A4.1_[T5C]	F4.1	T4.1	TGTCCATTA		TGTC	CAT	TA		2	0	-0.0544704	-10.4897	0.325403	1.12859
769	Ib	Ib_S1_P4E.1_K4.1_C4.1_H4.1_[A4C]_A4.1_[T5A]_F4.1_T4.1	TCTCTTTGTCAATTATCTCTT	S1a	TCTCTT	TCTCTT	P4E.1	K4.1	C4.1	H4.1_[A4C]	A4.1_[T5A]	F4.1	T4.1	TGTCAATTA		TGTC	AAT	TA		2	0	-0.0571368	-9.37851	0.840374	2.23975
771	Ib	Ib_S1_P4E.1_K4.1_C4.1_H4.1_[A4T]_A4.1_[T5C]_F4.1_T4.1	TCTCTTTGTTCATTATCTCTT	S1a	TCTCTT	TCTCTT	P4E.1	K4.1	C4.1	H4.1_[A4T]	A4.1_[T5C]	F4.1	T4.1	TGTTCATTA		TGTT	CAT	TA		2	0	-0.0573993	-10.4727	0.719452	1.14557
772	Ib	Ib_S1_P4E.1_K4.1_C4.1_H4.1_[A4T]_A4.1_[T5A]_F4.1_T4.1	TCTCTTTGTTAATTATCTCTT	S1a	TCTCTT	TCTCTT	P4E.1	K4.1	C4.1	H4.1_[A4T]	A4.1_[T5A]	F4.1	T4.1	TGTTAATTA		TGTT	AAT	TA		2	0	-0.0619537	-10.0436	0.359555	1.57468
773	Ib	Ib_S1_P4E.1_K4.1_C4.1_H4.1_[A4G]_A4.1_[A6G]_F4.1_T4.1	TCTCTTTGTGTGTTATCTCTT	S1a	TCTCTT	TCTCTT	P4E.1	K4.1	C4.1	H4.1_[A4G]	A4.1_[A6G]	F4.1	T4.1	TGTGTGTTA		TGTG	TGT	TA		2	0	-0.329376	-10.039	0.543634	1.57921
775	Ib	Ib_S1_P4E.1_K4.1_C4.1_H4.1_[A4G]_A4.1_[A6T]_F4.1_T4.1	TCTCTTTGTGTTTTATCTCTT	S1a	TCTCTT	TCTCTT	P4E.1	K4.1	C4.1	H4.1_[A4G]	A4.1_[A6T]	F4.1	T4.1	TGTGTTTTA		TGTG	TTT	TA		2	0	-0.222853	-10.7556	0.570689	0.862691
776	Ib	Ib_S1_P4E.1_K4.1_C4.1_H4.1_[A4C]_A4.1_[A6G]_F4.1_T4.1	TCTCTTTGTCTGTTATCTCTT	S1a	TCTCTT	TCTCTT	P4E.1	K4.1	C4.1	H4.1_[A4C]	A4.1_[A6G]	F4.1	T4.1	TGTCTGTTA		TGTC	TGT	TA		2	0	-0.116805	-8.46311	0.828357	3.15514
777	Ib	Ib_S1_P4E.1_K4.1_C4.1_H4.1_[A4C]_A4.1_[A6C]_F4.1_T4.1	TCTCTTTGTCTCTTATCTCTT	S1a	TCTCTT	TCTCTT	P4E.1	K4.1	C4.1	H4.1_[A4C]	A4.1_[A6C]	F4.1	T4.1	TGTCTCTTA		TGTC	TCT	TA		2	0	-0.054638	-8.30804	0.381871	3.31021
778	Ib	Ib_S1_P4E.1_K4.1_C4.1_H4.1_[A4C]_A4.1_[A6T]_F4.1_T4.1	TCTCTTTGTCTTTTATCTCTT	S1a	TCTCTT	TCTCTT	P4E.1	K4.1	C4.1	H4.1_[A4C]	A4.1_[A6T]	F4.1	T4.1	TGTCTTTTA		TGTC	TTT	TA		2	0	-0.0537537	-8.83668	0.856369	2.78157
780	Ib	Ib_S1_P4E.1_K4.1_C4.1_H4.1_[A4T]_A4.1_[A6C]_F4.1_T4.1	TCTCTTTGTTTCTTATCTCTT	S1a	TCTCTT	TCTCTT	P4E.1	K4.1	C4.1	H4.1_[A4T]	A4.1_[A6C]	F4.1	T4.1	TGTTTCTTA		TGTT	TCT	TA		2	0	-0.0590449	-8.77466	0.568584	2.84359
781	Ib	Ib_S1_P4E.1_K4.1_C4.1_H4.1_[A4T]_A4.1_[A6T]_F4.1_T4.1	TCTCTTTGTTTTTTATCTCTT	S1a	TCTCTT	TCTCTT	P4E.1	K4.1	C4.1	H4.1_[A4T]	A4.1_[A6T]	F4.1	T4.1	TGTTTTTTA		TGTT	TTT	TA		2	0	-0.0581672	-9.54903	0.295986	2.06922
782	Ib	Ib_S1_P4E.1_K4.1_C4.1_H4.1_[A4G]_A4.1_[T7G]_F4.1_T4.1	TCTCTTTGTGTAGTATCTCTT	S1a	TCTCTT	TCTCTT	P4E.1	K4.1	C4.1	H4.1_[A4G]	A4.1_[T7G]	F4.1	T4.1	TGTGTAGTA		TGTG	TAG	TA		2	0	-0.428478	-10.5551	0.560763	1.06314
783	Ib	Ib_S1_P4E.1_K4.1_C4.1_H4.1_[A4G]_A4.1_[T7C]_F4.1_T4.1	TCTCTTTGTGTACTATCTCTT	S1a	TCTCTT	TCTCTT	P4E.1	K4.1	C4.1	H4.1_[A4G]	A4.1_[T7C]	F4.1	T4.1	TGTGTACTA		TGTG	TAC	TA		2	0	-0.226229	-11.2032	0.305591	0.415038
784	Ib	Ib_S1_P4E.1_K4.1_C4.1_H4.1_[A4G]_A4.1_[T7A]_F4.1_T4.1	TCTCTTTGTGTAATATCTCTT	S1a	TCTCTT	TCTCTT	P4E.1	K4.1	C4.1	H4.1_[A4G]	A4.1_[T7A]	F4.1	T4.1	TGTGTAATA		TGTG	TAA	TA		2	0	-0.231949	-10.8882	0.340013	0.730076
787	Ib	Ib_S1_P4E.1_K4.1_C4.1_H4.1_[A4C]_A4.1_[T7A]_F4.1_T4.1	TCTCTTTGTCTAATATCTCTT	S1a	TCTCTT	TCTCTT	P4E.1	K4.1	C4.1	H4.1_[A4C]	A4.1_[T7A]	F4.1	T4.1	TGTCTAATA		TGTC	TAA	TA		2	0	-0.0629731	-9.65377	0.593683	1.96448
788	Ib	Ib_S1_P4E.1_K4.1_C4.1_H4.1_[A4T]_A4.1_[T7G]_F4.1_T4.1	TCTCTTTGTTTAGTATCTCTT	S1a	TCTCTT	TCTCTT	P4E.1	K4.1	C4.1	H4.1_[A4T]	A4.1_[T7G]	F4.1	T4.1	TGTTTAGTA		TGTT	TAG	TA		2	0	-0.237175	-10.3861	0.494847	1.23213
792	Ic	Ic_S1_P4E.1_K4.1_C4.1_H4.1_A4.1_[T5G]_[A6C]_F4.1_T4.1	TCTCTTTGTAGCTTATCTCTT	S1a	TCTCTT	TCTCTT	P4E.1	K4.1	C4.1	H4.1	A4.1_[T5G]_[A6C]	F4.1	T4.1	TGTAGCTTA		TGTA	GCT	TA		2	0	-0.139464	-10.2905	0.669842	1.32778
793	Ic	Ic_S1_P4E.1_K4.1_C4.1_H4.1_A4.1_[T5G]_[A6T]_F4.1_T4.1	TCTCTTTGTAGTTTATCTCTT	S1a	TCTCTT	TCTCTT	P4E.1	K4.1	C4.1	H4.1	A4.1_[T5G]_[A6T]	F4.1	T4.1	TGTAGTTTA		TGTA	GTT	TA		2	0	-0.300213	-10.549	0.20003	1.06926
794	Ic	Ic_S1_P4E.1_K4.1_C4.1_H4.1_A4.1_[T5C]_[A6G]_F4.1_T4.1	TCTCTTTGTACGTTATCTCTT	S1a	TCTCTT	TCTCTT	P4E.1	K4.1	C4.1	H4.1	A4.1_[T5C]_[A6G]	F4.1	T4.1	TGTACGTTA		TGTA	CGT	TA		2	0	-0.118562	-11.4492	0.27796	0.169046
795	Ib	Ib_S1_P4E.1_K4.1_C4.1_H4.1_A4.1_[T5C]_[A6C]_F4.1_T4.1	TCTCTTTGTACCTTATCTCTT	S1a	TCTCTT	TCTCTT	P4E.1	K4.1	C4.1	H4.1	A4.1_[T5C]_[A6C]	F4.1	T4.1	TGTACCTTA		TGTA	CCT	TA		2	0	-0.0625558	-11.5182	0.2601	0.100053
796	Ib	Ib_S1_P4E.1_K4.1_C4.1_H4.1_A4.1_[T5C]_[A6T]_F4.1_T4.1	TCTCTTTGTACTTTATCTCTT	S1a	TCTCTT	TCTCTT	P4E.1	K4.1	C4.1	H4.1	A4.1_[T5C]_[A6T]	F4.1	T4.1	TGTACTTTA		TGTA	CTT	TA		2	0	-0.0616833	-11.684	0.223916	-0.0657048
798	Ib	Ib_S1_P4E.1_K4.1_C4.1_H4.1_A4.1_[T5A]_[A6C]_F4.1_T4.1	TCTCTTTGTAACTTATCTCTT	S1a	TCTCTT	TCTCTT	P4E.1	K4.1	C4.1	H4.1	A4.1_[T5A]_[A6C]	F4.1	T4.1	TGTAACTTA		TGTA	ACT	TA		2	0	-0.0643797	-11.0222	0.375805	0.596086
799	Ic	Ic_S1_P4E.1_K4.1_C4.1_H4.1_A4.1_[T5A]_[A6T]_F4.1_T4.1	TCTCTTTGTAATTTATCTCTT	S1a	TCTCTT	TCTCTT	P4E.1	K4.1	C4.1	H4.1	A4.1_[T5A]_[A6T]	F4.1	T4.1	TGTAATTTA		TGTA	ATT	TA		2	0	-0.0637696	-11.4924	0.330135	0.125823
804	Ib	Ib_S1_P4E.1_K4.1_C4.1_H4.1_A4.1_[T5C]_[T7C]_F4.1_T4.1	TCTCTTTGTACACTATCTCTT	S1a	TCTCTT	TCTCTT	P4E.1	K4.1	C4.1	H4.1	A4.1_[T5C]_[T7C]	F4.1	T4.1	TGTACACTA		TGTA	CAC	TA		2	0	-0.0649685	-12.3933	0.25813	-0.775006
805	Ib	Ib_S1_P4E.1_K4.1_C4.1_H4.1_A4.1_[T5C]_[T7A]_F4.1_T4.1	TCTCTTTGTACAATATCTCTT	S1a	TCTCTT	TCTCTT	P4E.1	K4.1	C4.1	H4.1	A4.1_[T5C]_[T7A]	F4.1	T4.1	TGTACAATA		TGTA	CAA	TA		2	0	-0.0693019	-12.1249	0.20004	-0.506661
806	Ic	Ic_S1_P4E.1_K4.1_C4.1_H4.1_A4.1_[T5A]_[T7G]_F4.1_T4.1	TCTCTTTGTAAAGTATCTCTT	S1a	TCTCTT	TCTCTT	P4E.1	K4.1	C4.1	H4.1	A4.1_[T5A]_[T7G]	F4.1	T4.1	TGTAAAGTA		TGTA	AAG	TA		2	0	-0.449588	-11.1075	0.460101	0.510728
807	Ic	Ic_S1_P4E.1_K4.1_C4.1_H4.1_A4.1_[T5A]_[T7C]_F4.1_T4.1	TCTCTTTGTAAACTATCTCTT	S1a	TCTCTT	TCTCTT	P4E.1	K4.1	C4.1	H4.1	A4.1_[T5A]_[T7C]	F4.1	T4.1	TGTAAACTA		TGTA	AAC	TA		2	0	-0.0690715	-11.8642	0.351148	-0.245957
808	Ic	Ic_S1_P4E.1_K4.1_C4.1_H4.1_A4.1_[T5A]_[T7A]_F4.1_T4.1	TCTCTTTGTAAAATATCTCTT	S1a	TCTCTT	TCTCTT	P4E.1	K4.1	C4.1	H4.1	A4.1_[T5A]_[T7A]	F4.1	T4.1	TGTAAAATA		TGTA	AAA	TA		2	0	-0.0817323	-11.5565	0.341238	0.0617554
809	Ib	Ib_S1_P4E.1_K4.1_C4.1_H4.1_A4.1_[A6G]_[T7G]_F4.1_T4.1	TCTCTTTGTATGGTATCTCTT	S1a	TCTCTT	TCTCTT	P4E.1	K4.1	C4.1	H4.1	A4.1_[A6G]_[T7G]	F4.1	T4.1	TGTATGGTA		TGTA	TGG	TA		2	0	-0.362122	-10.6906	0.41081	0.927612
810	Ib	Ib_S1_P4E.1_K4.1_C4.1_H4.1_A4.1_[A6G]_[T7C]_F4.1_T4.1	TCTCTTTGTATGCTATCTCTT	S1a	TCTCTT	TCTCTT	P4E.1	K4.1	C4.1	H4.1	A4.1_[A6G]_[T7C]	F4.1	T4.1	TGTATGCTA		TGTA	TGC	TA		2	0	-0.0814772	-11.0527	0.438169	0.565536
811	Ib	Ib_S1_P4E.1_K4.1_C4.1_H4.1_A4.1_[A6G]_[T7A]_F4.1_T4.1	TCTCTTTGTATGATATCTCTT	S1a	TCTCTT	TCTCTT	P4E.1	K4.1	C4.1	H4.1	A4.1_[A6G]_[T7A]	F4.1	T4.1	TGTATGATA		TGTA	TGA	TA		2	0	-0.42967	-11.378	0.441346	0.24027
812	Ic	Ic_S1_P4E.1_K4.1_C4.1_H4.1_A4.1_[A6C]_[T7G]_F4.1_T4.1	TCTCTTTGTATCGTATCTCTT	S1a	TCTCTT	TCTCTT	P4E.1	K4.1	C4.1	H4.1	A4.1_[A6C]_[T7G]	F4.1	T4.1	TGTATCGTA		TGTA	TCG	TA		2	0	-0.0853182	-10.792	0.322055	0.826266
813	Ic	Ic_S1_P4E.1_K4.1_C4.1_H4.1_A4.1_[A6C]_[T7C]_F4.1_T4.1	TCTCTTTGTATCCTATCTCTT	S1a	TCTCTT	TCTCTT	P4E.1	K4.1	C4.1	H4.1	A4.1_[A6C]_[T7C]	F4.1	T4.1	TGTATCCTA		TGTA	TCC	TA		2	0	-0.0634825	-11.4006	0.320305	0.217682
814	Ic	Ic_S1_P4E.1_K4.1_C4.1_H4.1_A4.1_[A6C]_[T7A]_F4.1_T4.1	TCTCTTTGTATCATATCTCTT	S1a	TCTCTT	TCTCTT	P4E.1	K4.1	C4.1	H4.1	A4.1_[A6C]_[T7A]	F4.1	T4.1	TGTATCATA		TGTA	TCA	TA		2	0	-0.07532	-12.252	0.632372	-0.633726
815	Ib	Ib_S1_P4E.1_K4.1_C4.1_H4.1_A4.1_[A6T]_[T7G]_F4.1_T4.1	TCTCTTTGTATTGTATCTCTT	S1a	TCTCTT	TCTCTT	P4E.1	K4.1	C4.1	H4.1	A4.1_[A6T]_[T7G]	F4.1	T4.1	TGTATTGTA		TGTA	TTG	TA		2	0	-0.107775	-11.0616	0.507525	0.556638
816	Ib	Ib_S1_P4E.1_K4.1_C4.1_H4.1_A4.1_[A6T]_[T7C]_F4.1_T4.1	TCTCTTTGTATTCTATCTCTT	S1a	TCTCTT	TCTCTT	P4E.1	K4.1	C4.1	H4.1	A4.1_[A6T]_[T7C]	F4.1	T4.1	TGTATTCTA		TGTA	TTC	TA		2	0	-0.0753382	-11.6573	0.515905	-0.0390068
817	Ib	Ib_S1_P4E.1_K4.1_C4.1_H4.1_A4.1_[A6T]_[T7A]_F4.1_T4.1	TCTCTTTGTATTATATCTCTT	S1a	TCTCTT	TCTCTT	P4E.1	K4.1	C4.1	H4.1	A4.1_[A6T]_[T7A]	F4.1	T4.1	TGTATTATA		TGTA	TTA	TA		2	0	-0.0680065	-11.8293	0.348493	-0.211065
822	Ib	Ib_S1_P5E.1_K5.1_C5.1_H5.1_A5.1_F5.1_[T8C]_[T9C]_T5.1	TCTCTTTGTATTACCATCTCTT	S1a	TCTCTT	TCTCTT	P5E.1	K5.1	C5.1	H5.1	A5.1	F5.1_[T8C]_[T9C]	T5.1	TGTATTACCA		TGTA	TTA	CCA		2	0	-0.0955452	-8.92513	0.625597	2.69312
827	Ib	Ib_S1_P5E.1_K5.1_C5.1_H5.1_A5.1_F5.1_[T8G]_[A10G]_T5.1	TCTCTTTGTATTAGTGTCTCTT	S1a	TCTCTT	TCTCTT	P5E.1	K5.1	C5.1	H5.1	A5.1	F5.1_[T8G]_[A10G]	T5.1	TGTATTAGTG		TGTA	TTA	GTG		2	0	-0.227351	-8.74988	0.650891	2.86837
828	Ib	Ib_S1_P5E.1_K5.1_C5.1_H5.1_A5.1_F5.1_[T8G]_[A10C]_T5.1	TCTCTTTGTATTAGTCTCTCTT	S1a	TCTCTT	TCTCTT	P5E.1	K5.1	C5.1	H5.1	A5.1	F5.1_[T8G]_[A10C]	T5.1	TGTATTAGTC		TGTA	TTA	GTC		2	0	-0.136072	-8.57583	0.694712	3.04242
830	Ib	Ib_S1_P5E.1_K5.1_C5.1_H5.1_A5.1_F5.1_[T8C]_[A10G]_T5.1	TCTCTTTGTATTACTGTCTCTT	S1a	TCTCTT	TCTCTT	P5E.1	K5.1	C5.1	H5.1	A5.1	F5.1_[T8C]_[A10G]	T5.1	TGTATTACTG		TGTA	TTA	CTG		2	0	-0.0754178	-9.75084	0.446705	1.86741
831	Ib	Ib_S1_P5E.1_K5.1_C5.1_H5.1_A5.1_F5.1_[T8C]_[A10C]_T5.1	TCTCTTTGTATTACTCTCTCTT	S1a	TCTCTT	TCTCTT	P5E.1	K5.1	C5.1	H5.1	A5.1	F5.1_[T8C]_[A10C]	T5.1	TGTATTACTC		TGTA	TTA	CTC		2	0	-0.0657346	-9.38076	0.794232	2.23749
832	Ib	Ib_S1_P5E.1_K5.1_C5.1_H5.1_A5.1_F5.1_[T8C]_[A10T]_T5.1	TCTCTTTGTATTACTTTCTCTT	S1a	TCTCTT	TCTCTT	P5E.1	K5.1	C5.1	H5.1	A5.1	F5.1_[T8C]_[A10T]	T5.1	TGTATTACTT		TGTA	TTA	CTT		2	0	-0.060107	-10.0285	0.66594	1.58976
836	Ib	Ib_S1_P5E.1_K5.1_C5.1_H5.1_A5.1_F5.1_[T9G]_[A10G]_T5.1	TCTCTTTGTATTATGGTCTCTT	S1a	TCTCTT	TCTCTT	P5E.1	K5.1	C5.1	H5.1	A5.1	F5.1_[T9G]_[A10G]	T5.1	TGTATTATGG		TGTA	TTA	TGG		2	0	-0.136612	-11.061	0.384727	0.557209
837	Ib	Ib_S1_P5E.1_K5.1_C5.1_H5.1_A5.1_F5.1_[T9G]_[A10C]_T5.1	TCTCTTTGTATTATGCTCTCTT	S1a	TCTCTT	TCTCTT	P5E.1	K5.1	C5.1	H5.1	A5.1	F5.1_[T9G]_[A10C]	T5.1	TGTATTATGC		TGTA	TTA	TGC		2	0	-0.397181	-10.667	0.392705	0.951211
838	Ib	Ib_S1_P5E.1_K5.1_C5.1_H5.1_A5.1_F5.1_[T9G]_[A10T]_T5.1	TCTCTTTGTATTATGTTCTCTT	S1a	TCTCTT	TCTCTT	P5E.1	K5.1	C5.1	H5.1	A5.1	F5.1_[T9G]_[A10T]	T5.1	TGTATTATGT		TGTA	TTA	TGT		2	0	-0.0568151	-10.8673	0.673197	0.750946
839	Ib	Ib_S1_P5E.1_K5.1_C5.1_H5.1_A5.1_F5.1_[T9C]_[A10G]_T5.1	TCTCTTTGTATTATCGTCTCTT	S1a	TCTCTT	TCTCTT	P5E.1	K5.1	C5.1	H5.1	A5.1	F5.1_[T9C]_[A10G]	T5.1	TGTATTATCG		TGTA	TTA	TCG		2	0	-0.108762	-10.2503	0.387501	1.36797
840	Ib	Ib_S1_P5E.1_K5.1_C5.1_H5.1_A5.1_F5.1_[T9C]_[A10C]_T5.1	TCTCTTTGTATTATCCTCTCTT	S1a	TCTCTT	TCTCTT	P5E.1	K5.1	C5.1	H5.1	A5.1	F5.1_[T9C]_[A10C]	T5.1	TGTATTATCC		TGTA	TTA	TCC		2	0	-0.0410854	-10.3291	0.23332	1.28911
841	Ic	Ic_S1_P5E.1_K5.1_C5.1_H5.1_A5.1_F5.1_[T9C]_[A10T]_T5.1	TCTCTTTGTATTATCTTCTCTT	S1a	TCTCTT	TCTCTT	P5E.1	K5.1	C5.1	H5.1	A5.1	F5.1_[T9C]_[A10T]	T5.1	TGTATTATCT		TGTA	TTA	TCT		2	0	-0.0640342	-10.5658	0.2616	1.05243
842	Ic	Ic_S1_P5E.1_K5.1_C5.1_H5.1_A5.1_F5.1_[T9A]_[A10G]_T5.1	TCTCTTTGTATTATAGTCTCTT	S1a	TCTCTT	TCTCTT	P5E.1	K5.1	C5.1	H5.1	A5.1	F5.1_[T9A]_[A10G]	T5.1	TGTATTATAG		TGTA	TTA	TAG		2	0	-0.0875016	-12.3252	0.316338	-0.706958
843	Ic	Ic_S1_P5E.1_K5.1_C5.1_H5.1_A5.1_F5.1_[T9A]_[A10C]_T5.1	TCTCTTTGTATTATACTCTCTT	S1a	TCTCTT	TCTCTT	P5E.1	K5.1	C5.1	H5.1	A5.1	F5.1_[T9A]_[A10C]	T5.1	TGTATTATAC		TGTA	TTA	TAC		2	0	-0.357154	-11.7394	0.207302	-0.121195
844	Ib	Ib_S1_P5E.1_K5.1_C5.1_H5.1_A5.1_F5.1_[T9A]_[A10T]_T5.1	TCTCTTTGTATTATATTCTCTT	S1a	TCTCTT	TCTCTT	P5E.1	K5.1	C5.1	H5.1	A5.1	F5.1_[T9A]_[A10T]	T5.1	TGTATTATAT		TGTA	TTA	TAT		2	0	-0.0448424	-12.2202	0.449122	-0.601928
846	Ib	Ib_S1_P5E.1_K5.1_C5.1_H5.1_[T1C]_A5.1_F5.1_[T8G]_T5.1	TCTCTTCGTATTAGTATCTCTT	S1a	TCTCTT	TCTCTT	P5E.1	K5.1	C5.1	H5.1_[T1C]	A5.1	F5.1_[T8G]	T5.1	CGTATTAGTA		CGTA	TTA	GTA		2	0	-0.181757	-7.44816	0.65593	4.17009
847	Ib	Ib_S1_P5E.1_K5.1_C5.1_H5.1_[T1A]_A5.1_F5.1_[T8G]_T5.1	TCTCTTAGTATTAGTATCTCTT	S1a	TCTCTT	TCTCTT	P5E.1	K5.1	C5.1	H5.1_[T1A]	A5.1	F5.1_[T8G]	T5.1	AGTATTAGTA		AGTA	TTA	GTA		2	0	-0.194303	-7.47614	0.75244	4.14211
855	Ib	Ib_S1_P5E.1_K5.1_C5.1_H5.1_[G2T]_A5.1_F5.1_[T8G]_T5.1	TCTCTTTTTATTAGTATCTCTT	S1a	TCTCTT	TCTCTT	P5E.1	K5.1	C5.1	H5.1_[G2T]	A5.1	F5.1_[T8G]	T5.1	TTTATTAGTA		TTTA	TTA	GTA		2	0	-0.11154	-6.71395	0.999144	4.9043
859	Ib	Ib_S1_P5E.1_K5.1_C5.1_H5.1_[G2A]_A5.1_F5.1_[T8C]_T5.1	TCTCTTTATATTACTATCTCTT	S1a	TCTCTT	TCTCTT	P5E.1	K5.1	C5.1	H5.1_[G2A]	A5.1	F5.1_[T8C]	T5.1	TATATTACTA		TATA	TTA	CTA		2	0	-0.0168352	-8.37353	0.908239	3.24472
862	Ib	Ib_S1_P5E.1_K5.1_C5.1_H5.1_[G2A]_A5.1_F5.1_[T8A]_T5.1	TCTCTTTATATTAATATCTCTT	S1a	TCTCTT	TCTCTT	P5E.1	K5.1	C5.1	H5.1_[G2A]	A5.1	F5.1_[T8A]	T5.1	TATATTAATA		TATA	TTA	ATA		2	0	-0.0526478	-8.39821	0.650509	3.22004
867	Ib	Ib_S1_P5E.1_K5.1_C5.1_H5.1_[T3C]_A5.1_F5.1_[T8C]_T5.1	TCTCTTTGCATTACTATCTCTT	S1a	TCTCTT	TCTCTT	P5E.1	K5.1	C5.1	H5.1_[T3C]	A5.1	F5.1_[T8C]	T5.1	TGCATTACTA		TGCA	TTA	CTA		2	0	-0.0281191	-7.9989	0.584862	3.61935
874	Ib	Ib_S1_P5E.1_K5.1_C5.1_H5.1_[A4T]_A5.1_F5.1_[T8G]_T5.1	TCTCTTTGTTTTAGTATCTCTT	S1a	TCTCTT	TCTCTT	P5E.1	K5.1	C5.1	H5.1_[A4T]	A5.1	F5.1_[T8G]	T5.1	TGTTTTAGTA		TGTT	TTA	GTA		2	0	-0.136898	-9.75406	0.778262	1.86419
875	Ib	Ib_S1_P5E.1_K5.1_C5.1_H5.1_[A4G]_A5.1_F5.1_[T8C]_T5.1	TCTCTTTGTGTTACTATCTCTT	S1a	TCTCTT	TCTCTT	P5E.1	K5.1	C5.1	H5.1_[A4G]	A5.1	F5.1_[T8C]	T5.1	TGTGTTACTA		TGTG	TTA	CTA		2	0	-0.138553	-9.943	0.746889	1.67526
876	Ib	Ib_S1_P5E.1_K5.1_C5.1_H5.1_[A4C]_A5.1_F5.1_[T8C]_T5.1	TCTCTTTGTCTTACTATCTCTT	S1a	TCTCTT	TCTCTT	P5E.1	K5.1	C5.1	H5.1_[A4C]	A5.1	F5.1_[T8C]	T5.1	TGTCTTACTA		TGTC	TTA	CTA		2	0	-0.0593444	-9.63429	0.4046	1.98396
877	Ib	Ib_S1_P5E.1_K5.1_C5.1_H5.1_[A4T]_A5.1_F5.1_[T8C]_T5.1	TCTCTTTGTTTTACTATCTCTT	S1a	TCTCTT	TCTCTT	P5E.1	K5.1	C5.1	H5.1_[A4T]	A5.1	F5.1_[T8C]	T5.1	TGTTTTACTA		TGTT	TTA	CTA		2	0	-0.0674689	-9.8567	0.503912	1.76155
878	Ib	Ib_S1_P5E.1_K5.1_C5.1_H5.1_[A4G]_A5.1_F5.1_[T8A]_T5.1	TCTCTTTGTGTTAATATCTCTT	S1a	TCTCTT	TCTCTT	P5E.1	K5.1	C5.1	H5.1_[A4G]	A5.1	F5.1_[T8A]	T5.1	TGTGTTAATA		TGTG	TTA	ATA		2	0	-0.258872	-9.37468	0.322209	2.24357
880	Ib	Ib_S1_P5E.1_K5.1_C5.1_H5.1_[A4T]_A5.1_F5.1_[T8A]_T5.1	TCTCTTTGTTTTAATATCTCTT	S1a	TCTCTT	TCTCTT	P5E.1	K5.1	C5.1	H5.1_[A4T]	A5.1	F5.1_[T8A]	T5.1	TGTTTTAATA		TGTT	TTA	ATA		2	0	-0.061908	-9.73266	0.439298	1.88559
888	Ib	Ib_S1_P5E.1_K5.1_C5.1_H5.1_[T1C]_A5.1_F5.1_[T9A]_T5.1	TCTCTTCGTATTATAATCTCTT	S1a	TCTCTT	TCTCTT	P5E.1	K5.1	C5.1	H5.1_[T1C]	A5.1	F5.1_[T9A]	T5.1	CGTATTATAA		CGTA	TTA	TAA		2	0	-0.0256756	-8.40441	0.821077	3.21385
889	Ib	Ib_S1_P5E.1_K5.1_C5.1_H5.1_[T1A]_A5.1_F5.1_[T9A]_T5.1	TCTCTTAGTATTATAATCTCTT	S1a	TCTCTT	TCTCTT	P5E.1	K5.1	C5.1	H5.1_[T1A]	A5.1	F5.1_[T9A]	T5.1	AGTATTATAA		AGTA	TTA	TAA		2	0	-0.166438	-8.47486	0.607647	3.14339
895	Ib	Ib_S1_P5E.1_K5.1_C5.1_H5.1_[G2A]_A5.1_F5.1_[T9C]_T5.1	TCTCTTTATATTATCATCTCTT	S1a	TCTCTT	TCTCTT	P5E.1	K5.1	C5.1	H5.1_[G2A]	A5.1	F5.1_[T9C]	T5.1	TATATTATCA		TATA	TTA	TCA		2	0	-0.00694243	-8.44924	0.528506	3.16901
898	Ib	Ib_S1_P5E.1_K5.1_C5.1_H5.1_[G2A]_A5.1_F5.1_[T9A]_T5.1	TCTCTTTATATTATAATCTCTT	S1a	TCTCTT	TCTCTT	P5E.1	K5.1	C5.1	H5.1_[G2A]	A5.1	F5.1_[T9A]	T5.1	TATATTATAA		TATA	TTA	TAA		2	0	-0.0669445	-9.42313	0.748581	2.19513
903	Ib	Ib_S1_P5E.1_K5.1_C5.1_H5.1_[T3C]_A5.1_F5.1_[T9C]_T5.1	TCTCTTTGCATTATCATCTCTT	S1a	TCTCTT	TCTCTT	P5E.1	K5.1	C5.1	H5.1_[T3C]	A5.1	F5.1_[T9C]	T5.1	TGCATTATCA		TGCA	TTA	TCA		2	0	-0.04923	-7.1788	0.688652	4.43945
906	Ib	Ib_S1_P5E.1_K5.1_C5.1_H5.1_[T3C]_A5.1_F5.1_[T9A]_T5.1	TCTCTTTGCATTATAATCTCTT	S1a	TCTCTT	TCTCTT	P5E.1	K5.1	C5.1	H5.1_[T3C]	A5.1	F5.1_[T9A]	T5.1	TGCATTATAA		TGCA	TTA	TAA		2	0	-0.0284127	-7.98682	0.68471	3.63144
908	Ib	Ib_S1_P5E.1_K5.1_C5.1_H5.1_[A4G]_A5.1_F5.1_[T9G]_T5.1	TCTCTTTGTGTTATGATCTCTT	S1a	TCTCTT	TCTCTT	P5E.1	K5.1	C5.1	H5.1_[A4G]	A5.1	F5.1_[T9G]	T5.1	TGTGTTATGA		TGTG	TTA	TGA		2	0	-0.306047	-8.35634	0.712383	3.26191
910	Ib	Ib_S1_P5E.1_K5.1_C5.1_H5.1_[A4T]_A5.1_F5.1_[T9G]_T5.1	TCTCTTTGTTTTATGATCTCTT	S1a	TCTCTT	TCTCTT	P5E.1	K5.1	C5.1	H5.1_[A4T]	A5.1	F5.1_[T9G]	T5.1	TGTTTTATGA		TGTT	TTA	TGA		2	0	-0.287554	-8.19678	0.666816	3.42148
912	Ib	Ib_S1_P5E.1_K5.1_C5.1_H5.1_[A4C]_A5.1_F5.1_[T9C]_T5.1	TCTCTTTGTCTTATCATCTCTT	S1a	TCTCTT	TCTCTT	P5E.1	K5.1	C5.1	H5.1_[A4C]	A5.1	F5.1_[T9C]	T5.1	TGTCTTATCA		TGTC	TTA	TCA		2	0	-0.267639	-7.76317	0.524326	3.85508
914	Ib	Ib_S1_P5E.1_K5.1_C5.1_H5.1_[A4G]_A5.1_F5.1_[T9A]_T5.1	TCTCTTTGTGTTATAATCTCTT	S1a	TCTCTT	TCTCTT	P5E.1	K5.1	C5.1	H5.1_[A4G]	A5.1	F5.1_[T9A]	T5.1	TGTGTTATAA		TGTG	TTA	TAA		2	0	-0.169972	-9.8742	0.962548	1.74405
915	Ib	Ib_S1_P5E.1_K5.1_C5.1_H5.1_[A4C]_A5.1_F5.1_[T9A]_T5.1	TCTCTTTGTCTTATAATCTCTT	S1a	TCTCTT	TCTCTT	P5E.1	K5.1	C5.1	H5.1_[A4C]	A5.1	F5.1_[T9A]	T5.1	TGTCTTATAA		TGTC	TTA	TAA		2	0	-0.0810353	-9.53844	0.935556	2.07981
916	Ib	Ib_S1_P5E.1_K5.1_C5.1_H5.1_[A4T]_A5.1_F5.1_[T9A]_T5.1	TCTCTTTGTTTTATAATCTCTT	S1a	TCTCTT	TCTCTT	P5E.1	K5.1	C5.1	H5.1_[A4T]	A5.1	F5.1_[T9A]	T5.1	TGTTTTATAA		TGTT	TTA	TAA		2	0	-0.105679	-9.62955	0.971456	1.9887
917	Ib	Ib_S1_P5E.1_K5.1_C5.1_H5.1_[T1G]_A5.1_F5.1_[A10G]_T5.1	TCTCTTGGTATTATTGTCTCTT	S1a	TCTCTT	TCTCTT	P5E.1	K5.1	C5.1	H5.1_[T1G]	A5.1	F5.1_[A10G]	T5.1	GGTATTATTG		GGTA	TTA	TTG		2	0	-0.455184	-7.23535	0.887114	4.3829
919	Ib	Ib_S1_P5E.1_K5.1_C5.1_H5.1_[T1A]_A5.1_F5.1_[A10G]_T5.1	TCTCTTAGTATTATTGTCTCTT	S1a	TCTCTT	TCTCTT	P5E.1	K5.1	C5.1	H5.1_[T1A]	A5.1	F5.1_[A10G]	T5.1	AGTATTATTG		AGTA	TTA	TTG		2	0	-0.135527	-7.66399	0.612251	3.95426
920	Ib	Ib_S1_P5E.1_K5.1_C5.1_H5.1_[T1G]_A5.1_F5.1_[A10C]_T5.1	TCTCTTGGTATTATTCTCTCTT	S1a	TCTCTT	TCTCTT	P5E.1	K5.1	C5.1	H5.1_[T1G]	A5.1	F5.1_[A10C]	T5.1	GGTATTATTC		GGTA	TTA	TTC		2	0	-0.341463	-6.9618	0.95132	4.65645
921	Ib	Ib_S1_P5E.1_K5.1_C5.1_H5.1_[T1C]_A5.1_F5.1_[A10C]_T5.1	TCTCTTCGTATTATTCTCTCTT	S1a	TCTCTT	TCTCTT	P5E.1	K5.1	C5.1	H5.1_[T1C]	A5.1	F5.1_[A10C]	T5.1	CGTATTATTC		CGTA	TTA	TTC		2	0	-0.0278908	-7.60183	0.850414	4.01642
925	Ib	Ib_S1_P5E.1_K5.1_C5.1_H5.1_[T1A]_A5.1_F5.1_[A10T]_T5.1	TCTCTTAGTATTATTTTCTCTT	S1a	TCTCTT	TCTCTT	P5E.1	K5.1	C5.1	H5.1_[T1A]	A5.1	F5.1_[A10T]	T5.1	AGTATTATTT		AGTA	TTA	TTT		2	0	-0.0688374	-7.39887	0.668499	4.21938
926	Ib	Ib_S1_P5E.1_K5.1_C5.1_H5.1_[G2C]_A5.1_F5.1_[A10G]_T5.1	TCTCTTTCTATTATTGTCTCTT	S1a	TCTCTT	TCTCTT	P5E.1	K5.1	C5.1	H5.1_[G2C]	A5.1	F5.1_[A10G]	T5.1	TCTATTATTG		TCTA	TTA	TTG		2	0	-0.0279154	-7.22479	0.914813	4.39346
928	Ib	Ib_S1_P5E.1_K5.1_C5.1_H5.1_[G2A]_A5.1_F5.1_[A10G]_T5.1	TCTCTTTATATTATTGTCTCTT	S1a	TCTCTT	TCTCTT	P5E.1	K5.1	C5.1	H5.1_[G2A]	A5.1	F5.1_[A10G]	T5.1	TATATTATTG		TATA	TTA	TTG		2	0	-0.0835375	-9.02586	0.596204	2.59239
931	Ib	Ib_S1_P5E.1_K5.1_C5.1_H5.1_[G2A]_A5.1_F5.1_[A10C]_T5.1	TCTCTTTATATTATTCTCTCTT	S1a	TCTCTT	TCTCTT	P5E.1	K5.1	C5.1	H5.1_[G2A]	A5.1	F5.1_[A10C]	T5.1	TATATTATTC		TATA	TTA	TTC		2	0	-0.00460141	-8.64292	0.492574	2.97533
933	Ib	Ib_S1_P5E.1_K5.1_C5.1_H5.1_[G2T]_A5.1_F5.1_[A10T]_T5.1	TCTCTTTTTATTATTTTCTCTT	S1a	TCTCTT	TCTCTT	P5E.1	K5.1	C5.1	H5.1_[G2T]	A5.1	F5.1_[A10T]	T5.1	TTTATTATTT		TTTA	TTA	TTT		2	0	-0.00401853	-6.39469	0.739722	5.22356
934	Ib	Ib_S1_P5E.1_K5.1_C5.1_H5.1_[G2A]_A5.1_F5.1_[A10T]_T5.1	TCTCTTTATATTATTTTCTCTT	S1a	TCTCTT	TCTCTT	P5E.1	K5.1	C5.1	H5.1_[G2A]	A5.1	F5.1_[A10T]	T5.1	TATATTATTT		TATA	TTA	TTT		2	0	-0.00638764	-8.62906	0.860458	2.98919
939	Ib	Ib_S1_P5E.1_K5.1_C5.1_H5.1_[T3C]_A5.1_F5.1_[A10C]_T5.1	TCTCTTTGCATTATTCTCTCTT	S1a	TCTCTT	TCTCTT	P5E.1	K5.1	C5.1	H5.1_[T3C]	A5.1	F5.1_[A10C]	T5.1	TGCATTATTC		TGCA	TTA	TTC		2	0	-0.0172642	-7.20355	0.778464	4.4147
944	Ib	Ib_S1_P5E.1_K5.1_C5.1_H5.1_[A4G]_A5.1_F5.1_[A10G]_T5.1	TCTCTTTGTGTTATTGTCTCTT	S1a	TCTCTT	TCTCTT	P5E.1	K5.1	C5.1	H5.1_[A4G]	A5.1	F5.1_[A10G]	T5.1	TGTGTTATTG		TGTG	TTA	TTG		2	0	-0.108221	-8.75645	0.550854	2.8618
945	Ib	Ib_S1_P5E.1_K5.1_C5.1_H5.1_[A4C]_A5.1_F5.1_[A10G]_T5.1	TCTCTTTGTCTTATTGTCTCTT	S1a	TCTCTT	TCTCTT	P5E.1	K5.1	C5.1	H5.1_[A4C]	A5.1	F5.1_[A10G]	T5.1	TGTCTTATTG		TGTC	TTA	TTG		2	0	-0.309456	-8.28883	0.466538	3.32942
946	Ib	Ib_S1_P5E.1_K5.1_C5.1_H5.1_[A4T]_A5.1_F5.1_[A10G]_T5.1	TCTCTTTGTTTTATTGTCTCTT	S1a	TCTCTT	TCTCTT	P5E.1	K5.1	C5.1	H5.1_[A4T]	A5.1	F5.1_[A10G]	T5.1	TGTTTTATTG		TGTT	TTA	TTG		2	0	-0.0391171	-8.76187	0.697573	2.85639
948	Ib	Ib_S1_P5E.1_K5.1_C5.1_H5.1_[A4C]_A5.1_F5.1_[A10C]_T5.1	TCTCTTTGTCTTATTCTCTCTT	S1a	TCTCTT	TCTCTT	P5E.1	K5.1	C5.1	H5.1_[A4C]	A5.1	F5.1_[A10C]	T5.1	TGTCTTATTC		TGTC	TTA	TTC		2	0	-0.0357006	-8.00954	0.616328	3.60872
949	Ib	Ib_S1_P5E.1_K5.1_C5.1_H5.1_[A4T]_A5.1_F5.1_[A10C]_T5.1	TCTCTTTGTTTTATTCTCTCTT	S1a	TCTCTT	TCTCTT	P5E.1	K5.1	C5.1	H5.1_[A4T]	A5.1	F5.1_[A10C]	T5.1	TGTTTTATTC		TGTT	TTA	TTC		2	0	-0.0357006	-8.24835	0.876665	3.3699
951	Ib	Ib_S1_P5E.1_K5.1_C5.1_H5.1_[A4C]_A5.1_F5.1_[A10T]_T5.1	TCTCTTTGTCTTATTTTCTCTT	S1a	TCTCTT	TCTCTT	P5E.1	K5.1	C5.1	H5.1_[A4C]	A5.1	F5.1_[A10T]	T5.1	TGTCTTATTT		TGTC	TTA	TTT		2	0	-0.0258659	-8.33635	0.610128	3.2819
952	Ib	Ib_S1_P5E.1_K5.1_C5.1_H5.1_[A4T]_A5.1_F5.1_[A10T]_T5.1	TCTCTTTGTTTTATTTTCTCTT	S1a	TCTCTT	TCTCTT	P5E.1	K5.1	C5.1	H5.1_[A4T]	A5.1	F5.1_[A10T]	T5.1	TGTTTTATTT		TGTT	TTA	TTT		2	0	-0.0258659	-8.27246	0.452675	3.34579
954	Ib	Ib_S1_P5E.1_K5.1_C5.1_H5.1_A5.1_[T5C]_F5.1_[T8G]_T5.1	TCTCTTTGTACTAGTATCTCTT	S1a	TCTCTT	TCTCTT	P5E.1	K5.1	C5.1	H5.1	A5.1_[T5C]	F5.1_[T8G]	T5.1	TGTACTAGTA		TGTA	CTA	GTA		2	0	-0.142353	-10.4075	0.438167	1.21072
955	Ib	Ib_S1_P5E.1_K5.1_C5.1_H5.1_A5.1_[T5A]_F5.1_[T8G]_T5.1	TCTCTTTGTAATAGTATCTCTT	S1a	TCTCTT	TCTCTT	P5E.1	K5.1	C5.1	H5.1	A5.1_[T5A]	F5.1_[T8G]	T5.1	TGTAATAGTA		TGTA	ATA	GTA		2	0	-0.155309	-10.4625	0.725721	1.15573
957	Ib	Ib_S1_P5E.1_K5.1_C5.1_H5.1_A5.1_[T5C]_F5.1_[T8C]_T5.1	TCTCTTTGTACTACTATCTCTT	S1a	TCTCTT	TCTCTT	P5E.1	K5.1	C5.1	H5.1	A5.1_[T5C]	F5.1_[T8C]	T5.1	TGTACTACTA		TGTA	CTA	CTA		2	0	-0.0695778	-10.8629	0.282844	0.7554
958	Ib	Ib_S1_P5E.1_K5.1_C5.1_H5.1_A5.1_[T5A]_F5.1_[T8C]_T5.1	TCTCTTTGTAATACTATCTCTT	S1a	TCTCTT	TCTCTT	P5E.1	K5.1	C5.1	H5.1	A5.1_[T5A]	F5.1_[T8C]	T5.1	TGTAATACTA		TGTA	ATA	CTA		2	0	-0.0816936	-10.8964	0.266125	0.72188
960	Ic	Ic_S1_P5E.1_K5.1_C5.1_H5.1_A5.1_[T5C]_F5.1_[T8A]_T5.1	TCTCTTTGTACTAATATCTCTT	S1a	TCTCTT	TCTCTT	P5E.1	K5.1	C5.1	H5.1	A5.1_[T5C]	F5.1_[T8A]	T5.1	TGTACTAATA		TGTA	CTA	ATA		2	0	-0.076142	-10.7796	0.258833	0.838615
961	Ib	Ib_S1_P5E.1_K5.1_C5.1_H5.1_A5.1_[T5A]_F5.1_[T8A]_T5.1	TCTCTTTGTAATAATATCTCTT	S1a	TCTCTT	TCTCTT	P5E.1	K5.1	C5.1	H5.1	A5.1_[T5A]	F5.1_[T8A]	T5.1	TGTAATAATA		TGTA	ATA	ATA		2	0	-0.0857235	-10.5712	0.657897	1.04707
963	Ib	Ib_S1_P5E.1_K5.1_C5.1_H5.1_A5.1_[T6C]_F5.1_[T8G]_T5.1	TCTCTTTGTATCAGTATCTCTT	S1a	TCTCTT	TCTCTT	P5E.1	K5.1	C5.1	H5.1	A5.1_[T6C]	F5.1_[T8G]	T5.1	TGTATCAGTA		TGTA	TCA	GTA		2	0	-0.1569	-10.3055	0.72443	1.31273
964	Ic	Ic_S1_P5E.1_K5.1_C5.1_H5.1_A5.1_[T6A]_F5.1_[T8G]_T5.1	TCTCTTTGTATAAGTATCTCTT	S1a	TCTCTT	TCTCTT	P5E.1	K5.1	C5.1	H5.1	A5.1_[T6A]	F5.1_[T8G]	T5.1	TGTATAAGTA		TGTA	TAA	GTA		2	0	-0.494432	-9.91475	0.302737	1.7035
965	Ib	Ib_S1_P5E.1_K5.1_C5.1_H5.1_A5.1_[T6G]_F5.1_[T8C]_T5.1	TCTCTTTGTATGACTATCTCTT	S1a	TCTCTT	TCTCTT	P5E.1	K5.1	C5.1	H5.1	A5.1_[T6G]	F5.1_[T8C]	T5.1	TGTATGACTA		TGTA	TGA	CTA		2	0	-0.386006	-10.2404	0.511142	1.3778
966	Ib	Ib_S1_P5E.1_K5.1_C5.1_H5.1_A5.1_[T6C]_F5.1_[T8C]_T5.1	TCTCTTTGTATCACTATCTCTT	S1a	TCTCTT	TCTCTT	P5E.1	K5.1	C5.1	H5.1	A5.1_[T6C]	F5.1_[T8C]	T5.1	TGTATCACTA		TGTA	TCA	CTA		2	0	-0.0787308	-10.5656	0.71515	1.05264
967	Ic	Ic_S1_P5E.1_K5.1_C5.1_H5.1_A5.1_[T6A]_F5.1_[T8C]_T5.1	TCTCTTTGTATAACTATCTCTT	S1a	TCTCTT	TCTCTT	P5E.1	K5.1	C5.1	H5.1	A5.1_[T6A]	F5.1_[T8C]	T5.1	TGTATAACTA		TGTA	TAA	CTA		2	0	-0.0778599	-11.0048	0.253629	0.61346
969	Ib	Ib_S1_P5E.1_K5.1_C5.1_H5.1_A5.1_[T6C]_F5.1_[T8A]_T5.1	TCTCTTTGTATCAATATCTCTT	S1a	TCTCTT	TCTCTT	P5E.1	K5.1	C5.1	H5.1	A5.1_[T6C]	F5.1_[T8A]	T5.1	TGTATCAATA		TGTA	TCA	ATA		2	0	-0.121967	-10.742	0.333045	0.876206
970	Ib	Ib_S1_P5E.1_K5.1_C5.1_H5.1_A5.1_[T6A]_F5.1_[T8A]_T5.1	TCTCTTTGTATAAATATCTCTT	S1a	TCTCTT	TCTCTT	P5E.1	K5.1	C5.1	H5.1	A5.1_[T6A]	F5.1_[T8A]	T5.1	TGTATAAATA		TGTA	TAA	ATA		2	0	-0.088879	-10.8217	0.749092	0.796526
971	Ic	Ic_S1_P5E.1_K5.1_C5.1_H5.1_A5.1_[A7G]_F5.1_[T8G]_T5.1	TCTCTTTGTATTGGTATCTCTT	S1a	TCTCTT	TCTCTT	P5E.1	K5.1	C5.1	H5.1	A5.1_[A7G]	F5.1_[T8G]	T5.1	TGTATTGGTA		TGTA	TTG	GTA		2	0	-0.379201	-10.1307	0.34101	1.48759
972	Ib	Ib_S1_P5E.1_K5.1_C5.1_H5.1_A5.1_[A7C]_F5.1_[T8G]_T5.1	TCTCTTTGTATTCGTATCTCTT	S1a	TCTCTT	TCTCTT	P5E.1	K5.1	C5.1	H5.1	A5.1_[A7C]	F5.1_[T8G]	T5.1	TGTATTCGTA		TGTA	TTC	GTA		2	0	-0.102548	-10.5298	0.3954	1.08846
973	Ib	Ib_S1_P5E.1_K5.1_C5.1_H5.1_A5.1_[A7T]_F5.1_[T8G]_T5.1	TCTCTTTGTATTTGTATCTCTT	S1a	TCTCTT	TCTCTT	P5E.1	K5.1	C5.1	H5.1	A5.1_[A7T]	F5.1_[T8G]	T5.1	TGTATTTGTA		TGTA	TTT	GTA		2	0	-0.0725099	-10.9088	0.30707	0.709441
974	Ib	Ib_S1_P5E.1_K5.1_C5.1_H5.1_A5.1_[A7G]_F5.1_[T8C]_T5.1	TCTCTTTGTATTGCTATCTCTT	S1a	TCTCTT	TCTCTT	P5E.1	K5.1	C5.1	H5.1	A5.1_[A7G]	F5.1_[T8C]	T5.1	TGTATTGCTA		TGTA	TTG	CTA		2	0	-0.122971	-10.6591	0.498625	0.959176
975	Ib	Ib_S1_P5E.1_K5.1_C5.1_H5.1_A5.1_[A7C]_F5.1_[T8C]_T5.1	TCTCTTTGTATTCCTATCTCTT	S1a	TCTCTT	TCTCTT	P5E.1	K5.1	C5.1	H5.1	A5.1_[A7C]	F5.1_[T8C]	T5.1	TGTATTCCTA		TGTA	TTC	CTA		2	0	-0.0551765	-10.5823	0.693015	1.036
976	Ib	Ib_S1_P5E.1_K5.1_C5.1_H5.1_A5.1_[A7T]_F5.1_[T8C]_T5.1	TCTCTTTGTATTTCTATCTCTT	S1a	TCTCTT	TCTCTT	P5E.1	K5.1	C5.1	H5.1	A5.1_[A7T]	F5.1_[T8C]	T5.1	TGTATTTCTA		TGTA	TTT	CTA		2	0	-0.0612713	-11.1731	0.492299	0.445186
978	Ib	Ib_S1_P5E.1_K5.1_C5.1_H5.1_A5.1_[A7C]_F5.1_[T8A]_T5.1	TCTCTTTGTATTCATATCTCTT	S1a	TCTCTT	TCTCTT	P5E.1	K5.1	C5.1	H5.1	A5.1_[A7C]	F5.1_[T8A]	T5.1	TGTATTCATA		TGTA	TTC	ATA		2	0	-0.18558	-10.7153	0.345442	0.902985
979	Ib	Ib_S1_P5E.1_K5.1_C5.1_H5.1_A5.1_[A7T]_F5.1_[T8A]_T5.1	TCTCTTTGTATTTATATCTCTT	S1a	TCTCTT	TCTCTT	P5E.1	K5.1	C5.1	H5.1	A5.1_[A7T]	F5.1_[T8A]	T5.1	TGTATTTATA		TGTA	TTT	ATA		2	0	-0.0725982	-11.2936	0.427004	0.324653
981	Ib	Ib_S1_P5E.1_K5.1_C5.1_H5.1_A5.1_[T5C]_F5.1_[T9G]_T5.1	TCTCTTTGTACTATGATCTCTT	S1a	TCTCTT	TCTCTT	P5E.1	K5.1	C5.1	H5.1	A5.1_[T5C]	F5.1_[T9G]	T5.1	TGTACTATGA		TGTA	CTA	TGA		2	0	-0.240802	-10.7494	0.607281	0.868865
982	Ib	Ib_S1_P5E.1_K5.1_C5.1_H5.1_A5.1_[T5A]_F5.1_[T9G]_T5.1	TCTCTTTGTAATATGATCTCTT	S1a	TCTCTT	TCTCTT	P5E.1	K5.1	C5.1	H5.1	A5.1_[T5A]	F5.1_[T9G]	T5.1	TGTAATATGA		TGTA	ATA	TGA		2	0	-0.244282	-10.4392	0.538565	1.17902
984	Ic	Ic_S1_P5E.1_K5.1_C5.1_H5.1_A5.1_[T5C]_F5.1_[T9C]_T5.1	TCTCTTTGTACTATCATCTCTT	S1a	TCTCTT	TCTCTT	P5E.1	K5.1	C5.1	H5.1	A5.1_[T5C]	F5.1_[T9C]	T5.1	TGTACTATCA		TGTA	CTA	TCA		2	0	-0.269352	-10.5735	0.349518	1.04475
985	Ic	Ic_S1_P5E.1_K5.1_C5.1_H5.1_A5.1_[T5A]_F5.1_[T9C]_T5.1	TCTCTTTGTAATATCATCTCTT	S1a	TCTCTT	TCTCTT	P5E.1	K5.1	C5.1	H5.1	A5.1_[T5A]	F5.1_[T9C]	T5.1	TGTAATATCA		TGTA	ATA	TCA		2	0	-0.271971	-10.3459	0.415491	1.27231
988	Ib	Ib_S1_P5E.1_K5.1_C5.1_H5.1_A5.1_[T5A]_F5.1_[T9A]_T5.1	TCTCTTTGTAATATAATCTCTT	S1a	TCTCTT	TCTCTT	P5E.1	K5.1	C5.1	H5.1	A5.1_[T5A]	F5.1_[T9A]	T5.1	TGTAATATAA		TGTA	ATA	TAA		2	0	-0.0875773	-11.5703	0.209454	0.0479848
990	Ib	Ib_S1_P5E.1_K5.1_C5.1_H5.1_A5.1_[T6C]_F5.1_[T9G]_T5.1	TCTCTTTGTATCATGATCTCTT	S1a	TCTCTT	TCTCTT	P5E.1	K5.1	C5.1	H5.1	A5.1_[T6C]	F5.1_[T9G]	T5.1	TGTATCATGA		TGTA	TCA	TGA		2	0	-0.244221	-10.3722	0.191941	1.2461
993	Ib	Ib_S1_P5E.1_K5.1_C5.1_H5.1_A5.1_[T6C]_F5.1_[T9C]_T5.1	TCTCTTTGTATCATCATCTCTT	S1a	TCTCTT	TCTCTT	P5E.1	K5.1	C5.1	H5.1	A5.1_[T6C]	F5.1_[T9C]	T5.1	TGTATCATCA		TGTA	TCA	TCA		2	0	-0.275672	-10.6529	0.276521	0.96531
994	Ic	Ic_S1_P5E.1_K5.1_C5.1_H5.1_A5.1_[T6A]_F5.1_[T9C]_T5.1	TCTCTTTGTATAATCATCTCTT	S1a	TCTCTT	TCTCTT	P5E.1	K5.1	C5.1	H5.1	A5.1_[T6A]	F5.1_[T9C]	T5.1	TGTATAATCA		TGTA	TAA	TCA		2	0	-0.274121	-10.5129	0.242315	1.10535
996	Ib	Ib_S1_P5E.1_K5.1_C5.1_H5.1_A5.1_[T6C]_F5.1_[T9A]_T5.1	TCTCTTTGTATCATAATCTCTT	S1a	TCTCTT	TCTCTT	P5E.1	K5.1	C5.1	H5.1	A5.1_[T6C]	F5.1_[T9A]	T5.1	TGTATCATAA		TGTA	TCA	TAA		2	0	-0.0938434	-11.7601	0.345127	-0.141884
997	Ib	Ib_S1_P5E.1_K5.1_C5.1_H5.1_A5.1_[T6A]_F5.1_[T9A]_T5.1	TCTCTTTGTATAATAATCTCTT	S1a	TCTCTT	TCTCTT	P5E.1	K5.1	C5.1	H5.1	A5.1_[T6A]	F5.1_[T9A]	T5.1	TGTATAATAA		TGTA	TAA	TAA		2	0	-0.0912734	-11.9702	0.330289	-0.35192
999	Ib	Ib_S1_P5E.1_K5.1_C5.1_H5.1_A5.1_[A7C]_F5.1_[T9G]_T5.1	TCTCTTTGTATTCTGATCTCTT	S1a	TCTCTT	TCTCTT	P5E.1	K5.1	C5.1	H5.1	A5.1_[A7C]	F5.1_[T9G]	T5.1	TGTATTCTGA		TGTA	TTC	TGA		2	0	-0.225044	-9.85179	0.385042	1.76646
1000	Ib	Ib_S1_P5E.1_K5.1_C5.1_H5.1_A5.1_[A7T]_F5.1_[T9G]_T5.1	TCTCTTTGTATTTTGATCTCTT	S1a	TCTCTT	TCTCTT	P5E.1	K5.1	C5.1	H5.1	A5.1_[A7T]	F5.1_[T9G]	T5.1	TGTATTTTGA		TGTA	TTT	TGA		2	0	-0.210649	-10.5964	0.392305	1.02188
1001	Ib	Ib_S1_P5E.1_K5.1_C5.1_H5.1_A5.1_[A7G]_F5.1_[T9C]_T5.1	TCTCTTTGTATTGTCATCTCTT	S1a	TCTCTT	TCTCTT	P5E.1	K5.1	C5.1	H5.1	A5.1_[A7G]	F5.1_[T9C]	T5.1	TGTATTGTCA		TGTA	TTG	TCA		2	0	-0.326042	-9.34954	0.918648	2.26871
1002	Ib	Ib_S1_P5E.1_K5.1_C5.1_H5.1_A5.1_[A7C]_F5.1_[T9C]_T5.1	TCTCTTTGTATTCTCATCTCTT	S1a	TCTCTT	TCTCTT	P5E.1	K5.1	C5.1	H5.1	A5.1_[A7C]	F5.1_[T9C]	T5.1	TGTATTCTCA		TGTA	TTC	TCA		2	0	-0.2794	-10.2673	0.452409	1.35092
1003	Ic	Ic_S1_P5E.1_K5.1_C5.1_H5.1_A5.1_[A7T]_F5.1_[T9C]_T5.1	TCTCTTTGTATTTTCATCTCTT	S1a	TCTCTT	TCTCTT	P5E.1	K5.1	C5.1	H5.1	A5.1_[A7T]	F5.1_[T9C]	T5.1	TGTATTTTCA		TGTA	TTT	TCA		2	0	-0.269144	-10.2149	0.467518	1.40331
1004	Ib	Ib_S1_P5E.1_K5.1_C5.1_H5.1_A5.1_[A7G]_F5.1_[T9A]_T5.1	TCTCTTTGTATTGTAATCTCTT	S1a	TCTCTT	TCTCTT	P5E.1	K5.1	C5.1	H5.1	A5.1_[A7G]	F5.1_[T9A]	T5.1	TGTATTGTAA		TGTA	TTG	TAA		2	0	-0.1278	-10.8785	0.397863	0.739702
1006	Ib	Ib_S1_P5E.1_K5.1_C5.1_H5.1_A5.1_[A7T]_F5.1_[T9A]_T5.1	TCTCTTTGTATTTTAATCTCTT	S1a	TCTCTT	TCTCTT	P5E.1	K5.1	C5.1	H5.1	A5.1_[A7T]	F5.1_[T9A]	T5.1	TGTATTTTAA		TGTA	TTT	TAA		2	0	-0.058546	-11.5488	0.268442	0.0694586
1007	Ic	Ic_S1_P5E.1_K5.1_C5.1_H5.1_A5.1_[T5G]_F5.1_[A10G]_T5.1	TCTCTTTGTAGTATTGTCTCTT	S1a	TCTCTT	TCTCTT	P5E.1	K5.1	C5.1	H5.1	A5.1_[T5G]	F5.1_[A10G]	T5.1	TGTAGTATTG		TGTA	GTA	TTG		2	0	-0.479583	-9.674	0.464152	1.94425
1009	Ic	Ic_S1_P5E.1_K5.1_C5.1_H5.1_A5.1_[T5A]_F5.1_[A10G]_T5.1	TCTCTTTGTAATATTGTCTCTT	S1a	TCTCTT	TCTCTT	P5E.1	K5.1	C5.1	H5.1	A5.1_[T5A]	F5.1_[A10G]	T5.1	TGTAATATTG		TGTA	ATA	TTG		2	0	-0.0461033	-10.6774	0.393891	0.940839
1011	Ib	Ib_S1_P5E.1_K5.1_C5.1_H5.1_A5.1_[T5C]_F5.1_[A10C]_T5.1	TCTCTTTGTACTATTCTCTCTT	S1a	TCTCTT	TCTCTT	P5E.1	K5.1	C5.1	H5.1	A5.1_[T5C]	F5.1_[A10C]	T5.1	TGTACTATTC		TGTA	CTA	TTC		2	0	-0.0369794	-10.783	0.482059	0.835288
1012	Ib	Ib_S1_P5E.1_K5.1_C5.1_H5.1_A5.1_[T5A]_F5.1_[A10C]_T5.1	TCTCTTTGTAATATTCTCTCTT	S1a	TCTCTT	TCTCTT	P5E.1	K5.1	C5.1	H5.1	A5.1_[T5A]	F5.1_[A10C]	T5.1	TGTAATATTC		TGTA	ATA	TTC		2	0	-0.0392145	-10.459	0.728057	1.15929
1013	Ib	Ib_S1_P5E.1_K5.1_C5.1_H5.1_A5.1_[T5G]_F5.1_[A10T]_T5.1	TCTCTTTGTAGTATTTTCTCTT	S1a	TCTCTT	TCTCTT	P5E.1	K5.1	C5.1	H5.1	A5.1_[T5G]	F5.1_[A10T]	T5.1	TGTAGTATTT		TGTA	GTA	TTT		2	0	-0.473741	-9.54152	0.67015	2.07673
1014	Ib	Ib_S1_P5E.1_K5.1_C5.1_H5.1_A5.1_[T5C]_F5.1_[A10T]_T5.1	TCTCTTTGTACTATTTTCTCTT	S1a	TCTCTT	TCTCTT	P5E.1	K5.1	C5.1	H5.1	A5.1_[T5C]	F5.1_[A10T]	T5.1	TGTACTATTT		TGTA	CTA	TTT		2	0	-0.0272987	-10.9025	0.853546	0.715757
1015	Ib	Ib_S1_P5E.1_K5.1_C5.1_H5.1_A5.1_[T5A]_F5.1_[A10T]_T5.1	TCTCTTTGTAATATTTTCTCTT	S1a	TCTCTT	TCTCTT	P5E.1	K5.1	C5.1	H5.1	A5.1_[T5A]	F5.1_[A10T]	T5.1	TGTAATATTT		TGTA	ATA	TTT		2	0	-0.0408935	-10.673	0.680856	0.945263
1019	Ib	Ib_S1_P5E.1_K5.1_C5.1_H5.1_A5.1_[T6G]_F5.1_[A10C]_T5.1	TCTCTTTGTATGATTCTCTCTT	S1a	TCTCTT	TCTCTT	P5E.1	K5.1	C5.1	H5.1	A5.1_[T6G]	F5.1_[A10C]	T5.1	TGTATGATTC		TGTA	TGA	TTC		2	0	-0.418019	-9.61179	0.532496	2.00646
1021	Ib	Ib_S1_P5E.1_K5.1_C5.1_H5.1_A5.1_[T6A]_F5.1_[A10C]_T5.1	TCTCTTTGTATAATTCTCTCTT	S1a	TCTCTT	TCTCTT	P5E.1	K5.1	C5.1	H5.1	A5.1_[T6A]	F5.1_[A10C]	T5.1	TGTATAATTC		TGTA	TAA	TTC		2	0	-0.0422748	-10.8811	0.351301	0.737195
1022	Ib	Ib_S1_P5E.1_K5.1_C5.1_H5.1_A5.1_[T6G]_F5.1_[A10T]_T5.1	TCTCTTTGTATGATTTTCTCTT	S1a	TCTCTT	TCTCTT	P5E.1	K5.1	C5.1	H5.1	A5.1_[T6G]	F5.1_[A10T]	T5.1	TGTATGATTT		TGTA	TGA	TTT		2	0	-0.413684	-10.1005	0.636862	1.51773
1023	Ib	Ib_S1_P5E.1_K5.1_C5.1_H5.1_A5.1_[T6C]_F5.1_[A10T]_T5.1	TCTCTTTGTATCATTTTCTCTT	S1a	TCTCTT	TCTCTT	P5E.1	K5.1	C5.1	H5.1	A5.1_[T6C]	F5.1_[A10T]	T5.1	TGTATCATTT		TGTA	TCA	TTT		2	0	-0.0389523	-11.0572	0.631003	0.561026
1026	Ib	Ib_S1_P5E.1_K5.1_C5.1_H5.1_A5.1_[A7C]_F5.1_[A10G]_T5.1	TCTCTTTGTATTCTTGTCTCTT	S1a	TCTCTT	TCTCTT	P5E.1	K5.1	C5.1	H5.1	A5.1_[A7C]	F5.1_[A10G]	T5.1	TGTATTCTTG		TGTA	TTC	TTG		2	0	-0.0703269	-10.4926	0.259171	1.12561
1027	Ib	Ib_S1_P5E.1_K5.1_C5.1_H5.1_A5.1_[A7T]_F5.1_[A10G]_T5.1	TCTCTTTGTATTTTTGTCTCTT	S1a	TCTCTT	TCTCTT	P5E.1	K5.1	C5.1	H5.1	A5.1_[A7T]	F5.1_[A10G]	T5.1	TGTATTTTTG		TGTA	TTT	TTG		2	0	-0.0548447	-10.7296	0.458239	0.888652
1028	Ib	Ib_S1_P5E.1_K5.1_C5.1_H5.1_A5.1_[A7G]_F5.1_[A10C]_T5.1	TCTCTTTGTATTGTTCTCTCTT	S1a	TCTCTT	TCTCTT	P5E.1	K5.1	C5.1	H5.1	A5.1_[A7G]	F5.1_[A10C]	T5.1	TGTATTGTTC		TGTA	TTG	TTC		2	0	-0.117442	-10.013	0.746636	1.60529
1029	Ib	Ib_S1_P5E.1_K5.1_C5.1_H5.1_A5.1_[A7C]_F5.1_[A10C]_T5.1	TCTCTTTGTATTCTTCTCTCTT	S1a	TCTCTT	TCTCTT	P5E.1	K5.1	C5.1	H5.1	A5.1_[A7C]	F5.1_[A10C]	T5.1	TGTATTCTTC		TGTA	TTC	TTC		2	0	-0.0514079	-10.1491	0.245991	1.46918
1030	Ib	Ib_S1_P5E.1_K5.1_C5.1_H5.1_A5.1_[A7T]_F5.1_[A10C]_T5.1	TCTCTTTGTATTTTTCTCTCTT	S1a	TCTCTT	TCTCTT	P5E.1	K5.1	C5.1	H5.1	A5.1_[A7T]	F5.1_[A10C]	T5.1	TGTATTTTTC		TGTA	TTT	TTC		2	0	-0.0365158	-10.4014	0.532629	1.21682
1031	Ic	Ic_S1_P5E.1_K5.1_C5.1_H5.1_A5.1_[A7G]_F5.1_[A10T]_T5.1	TCTCTTTGTATTGTTTTCTCTT	S1a	TCTCTT	TCTCTT	P5E.1	K5.1	C5.1	H5.1	A5.1_[A7G]	F5.1_[A10T]	T5.1	TGTATTGTTT		TGTA	TTG	TTT		2	0	-0.111643	-10.0512	0.387053	1.56704
1032	Ic	Ic_S1_P5E.1_K5.1_C5.1_H5.1_A5.1_[A7C]_F5.1_[A10T]_T5.1	TCTCTTTGTATTCTTTTCTCTT	S1a	TCTCTT	TCTCTT	P5E.1	K5.1	C5.1	H5.1	A5.1_[A7C]	F5.1_[A10T]	T5.1	TGTATTCTTT		TGTA	TTC	TTT		2	0	-0.0449222	-10.2922	0.309752	1.32608
1035	Ib	Ib_S1_P5E.1_K5.1_C5.1_H5.1_[T1G]_[G2T]_A5.1_F5.1_T5.1	TCTCTTGTTATTATTATCTCTT	S1a	TCTCTT	TCTCTT	P5E.1	K5.1	C5.1	H5.1_[T1G]_[G2T]	A5.1	F5.1	T5.1	GTTATTATTA		GTTA	TTA	TTA		2	0	-0.101025	-9.88623	0.613673	1.73202
1039	Ib	Ib_S1_P5E.1_K5.1_C5.1_H5.1_[T1C]_[G2A]_A5.1_F5.1_T5.1	TCTCTTCATATTATTATCTCTT	S1a	TCTCTT	TCTCTT	P5E.1	K5.1	C5.1	H5.1_[T1C]_[G2A]	A5.1	F5.1	T5.1	CATATTATTA		CATA	TTA	TTA		2	0	-0.0949174	-7.20724	0.546644	4.41101
1044	Ib	Ib_S1_P5E.1_K5.1_C5.1_H5.1_[T1G]_[T3C]_A5.1_F5.1_T5.1	TCTCTTGGCATTATTATCTCTT	S1a	TCTCTT	TCTCTT	P5E.1	K5.1	C5.1	H5.1_[T1G]_[T3C]	A5.1	F5.1	T5.1	GGCATTATTA		GGCA	TTA	TTA		2	0	-0.198077	-8.16512	0.968041	3.45313
1048	Ib	Ib_S1_P5E.1_K5.1_C5.1_H5.1_[T1C]_[T3A]_A5.1_F5.1_T5.1	TCTCTTCGAATTATTATCTCTT	S1a	TCTCTT	TCTCTT	P5E.1	K5.1	C5.1	H5.1_[T1C]_[T3A]	A5.1	F5.1	T5.1	CGAATTATTA		CGAA	TTA	TTA		2	0	-0.256269	-6.22699	0.935026	5.39126
1055	Ib	Ib_S1_P5E.1_K5.1_C5.1_H5.1_[T1C]_[A4G]_A5.1_F5.1_T5.1	TCTCTTCGTGTTATTATCTCTT	S1a	TCTCTT	TCTCTT	P5E.1	K5.1	C5.1	H5.1_[T1C]_[A4G]	A5.1	F5.1	T5.1	CGTGTTATTA		CGTG	TTA	TTA		2	0	-0.140893	-7.69091	0.976719	3.92734
1058	Ib	Ib_S1_P5E.1_K5.1_C5.1_H5.1_[T1A]_[A4G]_A5.1_F5.1_T5.1	TCTCTTAGTGTTATTATCTCTT	S1a	TCTCTT	TCTCTT	P5E.1	K5.1	C5.1	H5.1_[T1A]_[A4G]	A5.1	F5.1	T5.1	AGTGTTATTA		AGTG	TTA	TTA		2	0	-0.279552	-7.3097	0.820686	4.30855
1070	Ib	Ib_S1_P5E.1_K5.1_C5.1_H5.1_[G2C]_[A4G]_A5.1_F5.1_T5.1	TCTCTTTCTGTTATTATCTCTT	S1a	TCTCTT	TCTCTT	P5E.1	K5.1	C5.1	H5.1_[G2C]_[A4G]	A5.1	F5.1	T5.1	TCTGTTATTA		TCTG	TTA	TTA		2	0	-0.0497533	-7.38751	0.577139	4.23074
1071	Ib	Ib_S1_P5E.1_K5.1_C5.1_H5.1_[G2C]_[A4C]_A5.1_F5.1_T5.1	TCTCTTTCTCTTATTATCTCTT	S1a	TCTCTT	TCTCTT	P5E.1	K5.1	C5.1	H5.1_[G2C]_[A4C]	A5.1	F5.1	T5.1	TCTCTTATTA		TCTC	TTA	TTA		2	0	-0.00225784	-6.25728	0.553404	5.36097
1072	Ib	Ib_S1_P5E.1_K5.1_C5.1_H5.1_[G2C]_[A4T]_A5.1_F5.1_T5.1	TCTCTTTCTTTTATTATCTCTT	S1a	TCTCTT	TCTCTT	P5E.1	K5.1	C5.1	H5.1_[G2C]_[A4T]	A5.1	F5.1	T5.1	TCTTTTATTA		TCTT	TTA	TTA		2	0	-0.00303574	-6.73852	0.926563	4.87973
1076	Ib	Ib_S1_P5E.1_K5.1_C5.1_H5.1_[G2A]_[A4G]_A5.1_F5.1_T5.1	TCTCTTTATGTTATTATCTCTT	S1a	TCTCTT	TCTCTT	P5E.1	K5.1	C5.1	H5.1_[G2A]_[A4G]	A5.1	F5.1	T5.1	TATGTTATTA		TATG	TTA	TTA		2	0	-0.0903918	-7.7538	0.784041	3.86445
1077	Ib	Ib_S1_P5E.1_K5.1_C5.1_H5.1_[G2A]_[A4C]_A5.1_F5.1_T5.1	TCTCTTTATCTTATTATCTCTT	S1a	TCTCTT	TCTCTT	P5E.1	K5.1	C5.1	H5.1_[G2A]_[A4C]	A5.1	F5.1	T5.1	TATCTTATTA		TATC	TTA	TTA		2	0	-0.0256935	-7.56642	0.706318	4.05183
1078	Ib	Ib_S1_P5E.1_K5.1_C5.1_H5.1_[G2A]_[A4T]_A5.1_F5.1_T5.1	TCTCTTTATTTTATTATCTCTT	S1a	TCTCTT	TCTCTT	P5E.1	K5.1	C5.1	H5.1_[G2A]_[A4T]	A5.1	F5.1	T5.1	TATTTTATTA		TATT	TTA	TTA		2	0	-0.0302794	-7.92502	0.691103	3.69323
1083	Ib	Ib_S1_P5E.1_K5.1_C5.1_H5.1_[T3C]_[A4C]_A5.1_F5.1_T5.1	TCTCTTTGCCTTATTATCTCTT	S1a	TCTCTT	TCTCTT	P5E.1	K5.1	C5.1	H5.1_[T3C]_[A4C]	A5.1	F5.1	T5.1	TGCCTTATTA		TGCC	TTA	TTA		2	0	-0.0159134	-7.28039	0.855252	4.33786
1084	Ib	Ib_S1_P5E.1_K5.1_C5.1_H5.1_[T3C]_[A4T]_A5.1_F5.1_T5.1	TCTCTTTGCTTTATTATCTCTT	S1a	TCTCTT	TCTCTT	P5E.1	K5.1	C5.1	H5.1_[T3C]_[A4T]	A5.1	F5.1	T5.1	TGCTTTATTA		TGCT	TTA	TTA		2	0	-0.0168296	-7.64335	0.501628	3.9749
1086	Ib	Ib_S1_P5E.1_K5.1_C5.1_H5.1_[T3A]_[A4C]_A5.1_F5.1_T5.1	TCTCTTTGACTTATTATCTCTT	S1a	TCTCTT	TCTCTT	P5E.1	K5.1	C5.1	H5.1_[T3A]_[A4C]	A5.1	F5.1	T5.1	TGACTTATTA		TGAC	TTA	TTA		2	0	-0.347312	-7.56548	0.884382	4.05278
1092	Ib	Ib_S1_P5E.1_K5.1_C5.1_H5.1_[T1C]_A5.1_[T5C]_F5.1_T5.1	TCTCTTCGTACTATTATCTCTT	S1a	TCTCTT	TCTCTT	P5E.1	K5.1	C5.1	H5.1_[T1C]	A5.1_[T5C]	F5.1	T5.1	CGTACTATTA		CGTA	CTA	TTA		2	0	-0.0379818	-8.49619	0.750912	3.12206
1093	Ib	Ib_S1_P5E.1_K5.1_C5.1_H5.1_[T1C]_A5.1_[T5A]_F5.1_T5.1	TCTCTTCGTAATATTATCTCTT	S1a	TCTCTT	TCTCTT	P5E.1	K5.1	C5.1	H5.1_[T1C]	A5.1_[T5A]	F5.1	T5.1	CGTAATATTA		CGTA	ATA	TTA		2	0	-0.0485452	-7.76831	0.9474	3.84994
1095	Ib	Ib_S1_P5E.1_K5.1_C5.1_H5.1_[T1A]_A5.1_[T5C]_F5.1_T5.1	TCTCTTAGTACTATTATCTCTT	S1a	TCTCTT	TCTCTT	P5E.1	K5.1	C5.1	H5.1_[T1A]	A5.1_[T5C]	F5.1	T5.1	AGTACTATTA		AGTA	CTA	TTA		2	0	-0.112061	-7.98579	0.689192	3.63246
1101	Ib	Ib_S1_P5E.1_K5.1_C5.1_H5.1_[T1C]_A5.1_[T6C]_F5.1_T5.1	TCTCTTCGTATCATTATCTCTT	S1a	TCTCTT	TCTCTT	P5E.1	K5.1	C5.1	H5.1_[T1C]	A5.1_[T6C]	F5.1	T5.1	CGTATCATTA		CGTA	TCA	TTA		2	0	-0.150603	-7.99393	0.580681	3.62432
1105	Ib	Ib_S1_P5E.1_K5.1_C5.1_H5.1_[T1A]_A5.1_[T6A]_F5.1_T5.1	TCTCTTAGTATAATTATCTCTT	S1a	TCTCTT	TCTCTT	P5E.1	K5.1	C5.1	H5.1_[T1A]	A5.1_[T6A]	F5.1	T5.1	AGTATAATTA		AGTA	TAA	TTA		2	0	-0.243323	-8.17011	0.641261	3.44814
1109	Ib	Ib_S1_P5E.1_K5.1_C5.1_H5.1_[T1C]_A5.1_[A7G]_F5.1_T5.1	TCTCTTCGTATTGTTATCTCTT	S1a	TCTCTT	TCTCTT	P5E.1	K5.1	C5.1	H5.1_[T1C]	A5.1_[A7G]	F5.1	T5.1	CGTATTGTTA		CGTA	TTG	TTA		2	0	-0.22521	-7.57321	0.66141	4.04504
1113	Ib	Ib_S1_P5E.1_K5.1_C5.1_H5.1_[T1A]_A5.1_[A7C]_F5.1_T5.1	TCTCTTAGTATTCTTATCTCTT	S1a	TCTCTT	TCTCTT	P5E.1	K5.1	C5.1	H5.1_[T1A]	A5.1_[A7C]	F5.1	T5.1	AGTATTCTTA		AGTA	TTC	TTA		2	0	-0.27286	-7.96064	0.692978	3.65761
1114	Ib	Ib_S1_P5E.1_K5.1_C5.1_H5.1_[T1A]_A5.1_[A7T]_F5.1_T5.1	TCTCTTAGTATTTTTATCTCTT	S1a	TCTCTT	TCTCTT	P5E.1	K5.1	C5.1	H5.1_[T1A]	A5.1_[A7T]	F5.1	T5.1	AGTATTTTTA		AGTA	TTT	TTA		2	0	-0.233163	-7.95764	0.640879	3.66061
1116	Ib	Ib_S1_P5E.1_K5.1_C5.1_H5.1_[G2C]_A5.1_[T5C]_F5.1_T5.1	TCTCTTTCTACTATTATCTCTT	S1a	TCTCTT	TCTCTT	P5E.1	K5.1	C5.1	H5.1_[G2C]	A5.1_[T5C]	F5.1	T5.1	TCTACTATTA		TCTA	CTA	TTA		2	0	-0.00348525	-6.74408	0.926702	4.87417
1117	Ib	Ib_S1_P5E.1_K5.1_C5.1_H5.1_[G2C]_A5.1_[T5A]_F5.1_T5.1	TCTCTTTCTAATATTATCTCTT	S1a	TCTCTT	TCTCTT	P5E.1	K5.1	C5.1	H5.1_[G2C]	A5.1_[T5A]	F5.1	T5.1	TCTAATATTA		TCTA	ATA	TTA		2	0	-0.00553378	-6.22857	0.76925	5.38968
1118	Ib	Ib_S1_P5E.1_K5.1_C5.1_H5.1_[G2T]_A5.1_[T5G]_F5.1_T5.1	TCTCTTTTTAGTATTATCTCTT	S1a	TCTCTT	TCTCTT	P5E.1	K5.1	C5.1	H5.1_[G2T]	A5.1_[T5G]	F5.1	T5.1	TTTAGTATTA		TTTA	GTA	TTA		2	0	-0.314726	-7.46246	0.994521	4.15579
1121	Ib	Ib_S1_P5E.1_K5.1_C5.1_H5.1_[G2A]_A5.1_[T5G]_F5.1_T5.1	TCTCTTTATAGTATTATCTCTT	S1a	TCTCTT	TCTCTT	P5E.1	K5.1	C5.1	H5.1_[G2A]	A5.1_[T5G]	F5.1	T5.1	TATAGTATTA		TATA	GTA	TTA		2	0	-0.33824	-8.00459	0.624234	3.61366
1122	Ib	Ib_S1_P5E.1_K5.1_C5.1_H5.1_[G2A]_A5.1_[T5C]_F5.1_T5.1	TCTCTTTATACTATTATCTCTT	S1a	TCTCTT	TCTCTT	P5E.1	K5.1	C5.1	H5.1_[G2A]	A5.1_[T5C]	F5.1	T5.1	TATACTATTA		TATA	CTA	TTA		2	0	-0.0349087	-8.84186	0.485833	2.7764
1125	Ib	Ib_S1_P5E.1_K5.1_C5.1_H5.1_[G2C]_A5.1_[T6C]_F5.1_T5.1	TCTCTTTCTATCATTATCTCTT	S1a	TCTCTT	TCTCTT	P5E.1	K5.1	C5.1	H5.1_[G2C]	A5.1_[T6C]	F5.1	T5.1	TCTATCATTA		TCTA	TCA	TTA		2	0	-0.00917502	-7.39139	0.905833	4.22686
1129	Ib	Ib_S1_P5E.1_K5.1_C5.1_H5.1_[G2T]_A5.1_[T6A]_F5.1_T5.1	TCTCTTTTTATAATTATCTCTT	S1a	TCTCTT	TCTCTT	P5E.1	K5.1	C5.1	H5.1_[G2T]	A5.1_[T6A]	F5.1	T5.1	TTTATAATTA		TTTA	TAA	TTA		2	0	-0.0194998	-6.22699	0.817233	5.39126
1131	Ib	Ib_S1_P5E.1_K5.1_C5.1_H5.1_[G2A]_A5.1_[T6C]_F5.1_T5.1	TCTCTTTATATCATTATCTCTT	S1a	TCTCTT	TCTCTT	P5E.1	K5.1	C5.1	H5.1_[G2A]	A5.1_[T6C]	F5.1	T5.1	TATATCATTA		TATA	TCA	TTA		2	0	-0.0863099	-8.35451	0.600482	3.26374
1132	Ib	Ib_S1_P5E.1_K5.1_C5.1_H5.1_[G2A]_A5.1_[T6A]_F5.1_T5.1	TCTCTTTATATAATTATCTCTT	S1a	TCTCTT	TCTCTT	P5E.1	K5.1	C5.1	H5.1_[G2A]	A5.1_[T6A]	F5.1	T5.1	TATATAATTA		TATA	TAA	TTA		2	0	-0.0905175	-8.17979	0.856281	3.43846
1135	Ib	Ib_S1_P5E.1_K5.1_C5.1_H5.1_[G2C]_A5.1_[A7T]_F5.1_T5.1	TCTCTTTCTATTTTTATCTCTT	S1a	TCTCTT	TCTCTT	P5E.1	K5.1	C5.1	H5.1_[G2C]	A5.1_[A7T]	F5.1	T5.1	TCTATTTTTA		TCTA	TTT	TTA		2	0	-0.0102192	-6.75866	0.982423	4.85959
1137	Ib	Ib_S1_P5E.1_K5.1_C5.1_H5.1_[G2T]_A5.1_[A7C]_F5.1_T5.1	TCTCTTTTTATTCTTATCTCTT	S1a	TCTCTT	TCTCTT	P5E.1	K5.1	C5.1	H5.1_[G2T]	A5.1_[A7C]	F5.1	T5.1	TTTATTCTTA		TTTA	TTC	TTA		2	0	-0.0138518	-6.22699	0.980208	5.39126
1138	Ib	Ib_S1_P5E.1_K5.1_C5.1_H5.1_[G2T]_A5.1_[A7T]_F5.1_T5.1	TCTCTTTTTATTTTTATCTCTT	S1a	TCTCTT	TCTCTT	P5E.1	K5.1	C5.1	H5.1_[G2T]	A5.1_[A7T]	F5.1	T5.1	TTTATTTTTA		TTTA	TTT	TTA		2	0	-0.0138518	-6.33977	0.649129	5.27848
1139	Ib	Ib_S1_P5E.1_K5.1_C5.1_H5.1_[G2A]_A5.1_[A7G]_F5.1_T5.1	TCTCTTTATATTGTTATCTCTT	S1a	TCTCTT	TCTCTT	P5E.1	K5.1	C5.1	H5.1_[G2A]	A5.1_[A7G]	F5.1	T5.1	TATATTGTTA		TATA	TTG	TTA		2	0	-0.163699	-8.2845	0.60457	3.33375
1140	Ib	Ib_S1_P5E.1_K5.1_C5.1_H5.1_[G2A]_A5.1_[A7C]_F5.1_T5.1	TCTCTTTATATTCTTATCTCTT	S1a	TCTCTT	TCTCTT	P5E.1	K5.1	C5.1	H5.1_[G2A]	A5.1_[A7C]	F5.1	T5.1	TATATTCTTA		TATA	TTC	TTA		2	0	-0.0870383	-8.31687	0.892569	3.30138
1141	Ib	Ib_S1_P5E.1_K5.1_C5.1_H5.1_[G2A]_A5.1_[A7T]_F5.1_T5.1	TCTCTTTATATTTTTATCTCTT	S1a	TCTCTT	TCTCTT	P5E.1	K5.1	C5.1	H5.1_[G2A]	A5.1_[A7T]	F5.1	T5.1	TATATTTTTA		TATA	TTT	TTA		2	0	-0.0876658	-8.36268	0.420065	3.25557
1147	Ib	Ib_S1_P5E.1_K5.1_C5.1_H5.1_[T3C]_A5.1_[T5A]_F5.1_T5.1	TCTCTTTGCAATATTATCTCTT	S1a	TCTCTT	TCTCTT	P5E.1	K5.1	C5.1	H5.1_[T3C]	A5.1_[T5A]	F5.1	T5.1	TGCAATATTA		TGCA	ATA	TTA		2	0	-0.0199154	-7.99762	0.760528	3.62063
1155	Ib	Ib_S1_P5E.1_K5.1_C5.1_H5.1_[T3C]_A5.1_[T6C]_F5.1_T5.1	TCTCTTTGCATCATTATCTCTT	S1a	TCTCTT	TCTCTT	P5E.1	K5.1	C5.1	H5.1_[T3C]	A5.1_[T6C]	F5.1	T5.1	TGCATCATTA		TGCA	TCA	TTA		2	0	-0.0267512	-7.78021	0.440095	3.83804
1163	Ib	Ib_S1_P5E.1_K5.1_C5.1_H5.1_[T3C]_A5.1_[A7G]_F5.1_T5.1	TCTCTTTGCATTGTTATCTCTT	S1a	TCTCTT	TCTCTT	P5E.1	K5.1	C5.1	H5.1_[T3C]	A5.1_[A7G]	F5.1	T5.1	TGCATTGTTA		TGCA	TTG	TTA		2	0	-0.11646	-7.70242	0.595975	3.91583
1165	Ib	Ib_S1_P5E.1_K5.1_C5.1_H5.1_[T3C]_A5.1_[A7T]_F5.1_T5.1	TCTCTTTGCATTTTTATCTCTT	S1a	TCTCTT	TCTCTT	P5E.1	K5.1	C5.1	H5.1_[T3C]	A5.1_[A7T]	F5.1	T5.1	TGCATTTTTA		TGCA	TTT	TTA		2	0	-0.0231613	-7.92898	0.4833	3.68927
1170	Ib	Ib_S1_P5E.1_K5.1_C5.1_H5.1_[A4G]_A5.1_[T5C]_F5.1_T5.1	TCTCTTTGTGCTATTATCTCTT	S1a	TCTCTT	TCTCTT	P5E.1	K5.1	C5.1	H5.1_[A4G]	A5.1_[T5C]	F5.1	T5.1	TGTGCTATTA		TGTG	CTA	TTA		2	0	-0.0668165	-10.3035	0.630372	1.3148
1173	Ib	Ib_S1_P5E.1_K5.1_C5.1_H5.1_[A4C]_A5.1_[T5C]_F5.1_T5.1	TCTCTTTGTCCTATTATCTCTT	S1a	TCTCTT	TCTCTT	P5E.1	K5.1	C5.1	H5.1_[A4C]	A5.1_[T5C]	F5.1	T5.1	TGTCCTATTA		TGTC	CTA	TTA		2	0	-0.0348409	-9.68531	0.906084	1.93294
1175	Ib	Ib_S1_P5E.1_K5.1_C5.1_H5.1_[A4T]_A5.1_[T5G]_F5.1_T5.1	TCTCTTTGTTGTATTATCTCTT	S1a	TCTCTT	TCTCTT	P5E.1	K5.1	C5.1	H5.1_[A4T]	A5.1_[T5G]	F5.1	T5.1	TGTTGTATTA		TGTT	GTA	TTA		2	0	-0.171694	-10.4426	0.883183	1.17568
1176	Ib	Ib_S1_P5E.1_K5.1_C5.1_H5.1_[A4T]_A5.1_[T5C]_F5.1_T5.1	TCTCTTTGTTCTATTATCTCTT	S1a	TCTCTT	TCTCTT	P5E.1	K5.1	C5.1	H5.1_[A4T]	A5.1_[T5C]	F5.1	T5.1	TGTTCTATTA		TGTT	CTA	TTA		2	0	-0.0417702	-10.2307	0.471865	1.38755
1179	Ib	Ib_S1_P5E.1_K5.1_C5.1_H5.1_[A4G]_A5.1_[T6C]_F5.1_T5.1	TCTCTTTGTGTCATTATCTCTT	S1a	TCTCTT	TCTCTT	P5E.1	K5.1	C5.1	H5.1_[A4G]	A5.1_[T6C]	F5.1	T5.1	TGTGTCATTA		TGTG	TCA	TTA		2	0	-0.1406	-10.2496	0.359814	1.36864
1180	Ib	Ib_S1_P5E.1_K5.1_C5.1_H5.1_[A4G]_A5.1_[T6A]_F5.1_T5.1	TCTCTTTGTGTAATTATCTCTT	S1a	TCTCTT	TCTCTT	P5E.1	K5.1	C5.1	H5.1_[A4G]	A5.1_[T6A]	F5.1	T5.1	TGTGTAATTA		TGTG	TAA	TTA		2	0	-0.141568	-10.3145	0.305207	1.30372
1182	Ib	Ib_S1_P5E.1_K5.1_C5.1_H5.1_[A4C]_A5.1_[T6C]_F5.1_T5.1	TCTCTTTGTCTCATTATCTCTT	S1a	TCTCTT	TCTCTT	P5E.1	K5.1	C5.1	H5.1_[A4C]	A5.1_[T6C]	F5.1	T5.1	TGTCTCATTA		TGTC	TCA	TTA		2	0	-0.0420991	-10.157	0.474099	1.46122
1183	Ib	Ib_S1_P5E.1_K5.1_C5.1_H5.1_[A4C]_A5.1_[T6A]_F5.1_T5.1	TCTCTTTGTCTAATTATCTCTT	S1a	TCTCTT	TCTCTT	P5E.1	K5.1	C5.1	H5.1_[A4C]	A5.1_[T6A]	F5.1	T5.1	TGTCTAATTA		TGTC	TAA	TTA		2	0	-0.0389299	-9.46812	0.531295	2.15013
1184	Ib	Ib_S1_P5E.1_K5.1_C5.1_H5.1_[A4T]_A5.1_[T6G]_F5.1_T5.1	TCTCTTTGTTTGATTATCTCTT	S1a	TCTCTT	TCTCTT	P5E.1	K5.1	C5.1	H5.1_[A4T]	A5.1_[T6G]	F5.1	T5.1	TGTTTGATTA		TGTT	TGA	TTA		2	0	-0.416419	-9.43148	0.223048	2.18678
1185	Ib	Ib_S1_P5E.1_K5.1_C5.1_H5.1_[A4T]_A5.1_[T6C]_F5.1_T5.1	TCTCTTTGTTTCATTATCTCTT	S1a	TCTCTT	TCTCTT	P5E.1	K5.1	C5.1	H5.1_[A4T]	A5.1_[T6C]	F5.1	T5.1	TGTTTCATTA		TGTT	TCA	TTA		2	0	-0.0503357	-10.3867	0.343843	1.2315
1186	Ib	Ib_S1_P5E.1_K5.1_C5.1_H5.1_[A4T]_A5.1_[T6A]_F5.1_T5.1	TCTCTTTGTTTAATTATCTCTT	S1a	TCTCTT	TCTCTT	P5E.1	K5.1	C5.1	H5.1_[A4T]	A5.1_[T6A]	F5.1	T5.1	TGTTTAATTA		TGTT	TAA	TTA		2	0	-0.0472469	-10.0282	0.549057	1.59005
1189	Ib	Ib_S1_P5E.1_K5.1_C5.1_H5.1_[A4G]_A5.1_[A7T]_F5.1_T5.1	TCTCTTTGTGTTTTTATCTCTT	S1a	TCTCTT	TCTCTT	P5E.1	K5.1	C5.1	H5.1_[A4G]	A5.1_[A7T]	F5.1	T5.1	TGTGTTTTTA		TGTG	TTT	TTA		2	0	-0.137691	-10.3298	0.439456	1.28842
1190	Ib	Ib_S1_P5E.1_K5.1_C5.1_H5.1_[A4C]_A5.1_[A7G]_F5.1_T5.1	TCTCTTTGTCTTGTTATCTCTT	S1a	TCTCTT	TCTCTT	P5E.1	K5.1	C5.1	H5.1_[A4C]	A5.1_[A7G]	F5.1	T5.1	TGTCTTGTTA		TGTC	TTG	TTA		2	0	-0.116642	-8.62686	0.578825	2.99139
1191	Ib	Ib_S1_P5E.1_K5.1_C5.1_H5.1_[A4C]_A5.1_[A7C]_F5.1_T5.1	TCTCTTTGTCTTCTTATCTCTT	S1a	TCTCTT	TCTCTT	P5E.1	K5.1	C5.1	H5.1_[A4C]	A5.1_[A7C]	F5.1	T5.1	TGTCTTCTTA		TGTC	TTC	TTA		2	0	-0.0499034	-8.13686	0.497619	3.48139
1192	Ib	Ib_S1_P5E.1_K5.1_C5.1_H5.1_[A4C]_A5.1_[A7T]_F5.1_T5.1	TCTCTTTGTCTTTTTATCTCTT	S1a	TCTCTT	TCTCTT	P5E.1	K5.1	C5.1	H5.1_[A4C]	A5.1_[A7T]	F5.1	T5.1	TGTCTTTTTA		TGTC	TTT	TTA		2	0	-0.0333284	-9.47851	0.540778	2.13974
1193	Ib	Ib_S1_P5E.1_K5.1_C5.1_H5.1_[A4T]_A5.1_[A7G]_F5.1_T5.1	TCTCTTTGTTTTGTTATCTCTT	S1a	TCTCTT	TCTCTT	P5E.1	K5.1	C5.1	H5.1_[A4T]	A5.1_[A7G]	F5.1	T5.1	TGTTTTGTTA		TGTT	TTG	TTA		2	0	-0.124022	-8.69132	0.582214	2.92693
1195	Ib	Ib_S1_P5E.1_K5.1_C5.1_H5.1_[A4T]_A5.1_[A7T]_F5.1_T5.1	TCTCTTTGTTTTTTTATCTCTT	S1a	TCTCTT	TCTCTT	P5E.1	K5.1	C5.1	H5.1_[A4T]	A5.1_[A7T]	F5.1	T5.1	TGTTTTTTTA		TGTT	TTT	TTA		2	0	-0.0418151	-9.34191	0.409624	2.27634
1197	Ib	Ib_S1_P5E.1_K5.1_C5.1_H5.1_A5.1_[T5G]_[T6C]_F5.1_T5.1	TCTCTTTGTAGCATTATCTCTT	S1a	TCTCTT	TCTCTT	P5E.1	K5.1	C5.1	H5.1	A5.1_[T5G]_[T6C]	F5.1	T5.1	TGTAGCATTA		TGTA	GCA	TTA		2	0	-0.172989	-10.6608	0.590493	0.957481
1199	Ib	Ib_S1_P5E.1_K5.1_C5.1_H5.1_A5.1_[T5C]_[T6G]_F5.1_T5.1	TCTCTTTGTACGATTATCTCTT	S1a	TCTCTT	TCTCTT	P5E.1	K5.1	C5.1	H5.1	A5.1_[T5C]_[T6G]	F5.1	T5.1	TGTACGATTA		TGTA	CGA	TTA		2	0	-0.22183	-10.9312	0.351722	0.687084
1201	Ic	Ic_S1_P5E.1_K5.1_C5.1_H5.1_A5.1_[T5C]_[T6A]_F5.1_T5.1	TCTCTTTGTACAATTATCTCTT	S1a	TCTCTT	TCTCTT	P5E.1	K5.1	C5.1	H5.1	A5.1_[T5C]_[T6A]	F5.1	T5.1	TGTACAATTA		TGTA	CAA	TTA		2	0	-0.052335	-11.3169	0.459659	0.301346
1203	Ib	Ib_S1_P5E.1_K5.1_C5.1_H5.1_A5.1_[T5A]_[T6C]_F5.1_T5.1	TCTCTTTGTAACATTATCTCTT	S1a	TCTCTT	TCTCTT	P5E.1	K5.1	C5.1	H5.1	A5.1_[T5A]_[T6C]	F5.1	T5.1	TGTAACATTA		TGTA	ACA	TTA		2	0	-0.0634335	-11.413	0.526292	0.20522
1204	Ib	Ib_S1_P5E.1_K5.1_C5.1_H5.1_A5.1_[T5A]_[T6A]_F5.1_T5.1	TCTCTTTGTAAAATTATCTCTT	S1a	TCTCTT	TCTCTT	P5E.1	K5.1	C5.1	H5.1	A5.1_[T5A]_[T6A]	F5.1	T5.1	TGTAAAATTA		TGTA	AAA	TTA		2	0	-0.0701653	-10.879	0.461329	0.739213
1206	Ib	Ib_S1_P5E.1_K5.1_C5.1_H5.1_A5.1_[T5G]_[A7C]_F5.1_T5.1	TCTCTTTGTAGTCTTATCTCTT	S1a	TCTCTT	TCTCTT	P5E.1	K5.1	C5.1	H5.1	A5.1_[T5G]_[A7C]	F5.1	T5.1	TGTAGTCTTA		TGTA	GTC	TTA		2	0	-0.492698	-9.5884	0.71368	2.02985
1207	Ib	Ib_S1_P5E.1_K5.1_C5.1_H5.1_A5.1_[T5G]_[A7T]_F5.1_T5.1	TCTCTTTGTAGTTTTATCTCTT	S1a	TCTCTT	TCTCTT	P5E.1	K5.1	C5.1	H5.1	A5.1_[T5G]_[A7T]	F5.1	T5.1	TGTAGTTTTA		TGTA	GTT	TTA		2	0	-0.484906	-10.3207	0.410064	1.29752
1208	Ib	Ib_S1_P5E.1_K5.1_C5.1_H5.1_A5.1_[T5C]_[A7G]_F5.1_T5.1	TCTCTTTGTACTGTTATCTCTT	S1a	TCTCTT	TCTCTT	P5E.1	K5.1	C5.1	H5.1	A5.1_[T5C]_[A7G]	F5.1	T5.1	TGTACTGTTA		TGTA	CTG	TTA		2	0	-0.130019	-11.0542	0.190301	0.564084
1209	Ib	Ib_S1_P5E.1_K5.1_C5.1_H5.1_A5.1_[T5C]_[A7C]_F5.1_T5.1	TCTCTTTGTACTCTTATCTCTT	S1a	TCTCTT	TCTCTT	P5E.1	K5.1	C5.1	H5.1	A5.1_[T5C]_[A7C]	F5.1	T5.1	TGTACTCTTA		TGTA	CTC	TTA		2	0	-0.0642619	-10.9333	0.892096	0.684973
1210	Ib	Ib_S1_P5E.1_K5.1_C5.1_H5.1_A5.1_[T5C]_[A7T]_F5.1_T5.1	TCTCTTTGTACTTTTATCTCTT	S1a	TCTCTT	TCTCTT	P5E.1	K5.1	C5.1	H5.1	A5.1_[T5C]_[A7T]	F5.1	T5.1	TGTACTTTTA		TGTA	CTT	TTA		2	0	-0.0480892	-11.4692	0.153109	0.149024
1211	Ib	Ib_S1_P5E.1_K5.1_C5.1_H5.1_A5.1_[T5A]_[A7G]_F5.1_T5.1	TCTCTTTGTAATGTTATCTCTT	S1a	TCTCTT	TCTCTT	P5E.1	K5.1	C5.1	H5.1	A5.1_[T5A]_[A7G]	F5.1	T5.1	TGTAATGTTA		TGTA	ATG	TTA		2	0	-0.13935	-10.7734	0.365777	0.844819
1212	Ib	Ib_S1_P5E.1_K5.1_C5.1_H5.1_A5.1_[T5A]_[A7C]_F5.1_T5.1	TCTCTTTGTAATCTTATCTCTT	S1a	TCTCTT	TCTCTT	P5E.1	K5.1	C5.1	H5.1	A5.1_[T5A]_[A7C]	F5.1	T5.1	TGTAATCTTA		TGTA	ATC	TTA		2	0	-0.0726175	-10.8015	0.366726	0.81674
1213	Ib	Ib_S1_P5E.1_K5.1_C5.1_H5.1_A5.1_[T5A]_[A7T]_F5.1_T5.1	TCTCTTTGTAATTTTATCTCTT	S1a	TCTCTT	TCTCTT	P5E.1	K5.1	C5.1	H5.1	A5.1_[T5A]_[A7T]	F5.1	T5.1	TGTAATTTTA		TGTA	ATT	TTA		2	0	-0.0566744	-11.2888	0.378569	0.329433
1214	Ib	Ib_S1_P5E.1_K5.1_C5.1_H5.1_A5.1_[T6G]_[A7G]_F5.1_T5.1	TCTCTTTGTATGGTTATCTCTT	S1a	TCTCTT	TCTCTT	P5E.1	K5.1	C5.1	H5.1	A5.1_[T6G]_[A7G]	F5.1	T5.1	TGTATGGTTA		TGTA	TGG	TTA		2	0	-0.497999	-10.1371	0.795597	1.4812
1215	Ic	Ic_S1_P5E.1_K5.1_C5.1_H5.1_A5.1_[T6G]_[A7C]_F5.1_T5.1	TCTCTTTGTATGCTTATCTCTT	S1a	TCTCTT	TCTCTT	P5E.1	K5.1	C5.1	H5.1	A5.1_[T6G]_[A7C]	F5.1	T5.1	TGTATGCTTA		TGTA	TGC	TTA		2	0	-0.14618	-10.2247	0.669883	1.39352
1217	Ib	Ib_S1_P5E.1_K5.1_C5.1_H5.1_A5.1_[T6C]_[A7G]_F5.1_T5.1	TCTCTTTGTATCGTTATCTCTT	S1a	TCTCTT	TCTCTT	P5E.1	K5.1	C5.1	H5.1	A5.1_[T6C]_[A7G]	F5.1	T5.1	TGTATCGTTA		TGTA	TCG	TTA		2	0	-0.183538	-10.6974	0.796732	0.920853
1218	Ib	Ib_S1_P5E.1_K5.1_C5.1_H5.1_A5.1_[T6C]_[A7C]_F5.1_T5.1	TCTCTTTGTATCCTTATCTCTT	S1a	TCTCTT	TCTCTT	P5E.1	K5.1	C5.1	H5.1	A5.1_[T6C]_[A7C]	F5.1	T5.1	TGTATCCTTA		TGTA	TCC	TTA		2	0	-0.131379	-10.966	0.300266	0.652286
1219	Ib	Ib_S1_P5E.1_K5.1_C5.1_H5.1_A5.1_[T6C]_[A7T]_F5.1_T5.1	TCTCTTTGTATCTTTATCTCTT	S1a	TCTCTT	TCTCTT	P5E.1	K5.1	C5.1	H5.1	A5.1_[T6C]_[A7T]	F5.1	T5.1	TGTATCTTTA		TGTA	TCT	TTA		2	0	-0.129307	-11.2159	0.529141	0.402338
1220	Ib	Ib_S1_P5E.1_K5.1_C5.1_H5.1_A5.1_[T6A]_[A7G]_F5.1_T5.1	TCTCTTTGTATAGTTATCTCTT	S1a	TCTCTT	TCTCTT	P5E.1	K5.1	C5.1	H5.1	A5.1_[T6A]_[A7G]	F5.1	T5.1	TGTATAGTTA		TGTA	TAG	TTA		2	0	-0.397328	-11.096	0.463543	0.52227
1221	Ie	Ie_S1_P4E.1_K4.1_C4.1_H4.1_A4.1_[+6C]_F4.1_T4.1	TCTCTTTGTATACTTATCTCTT	S1a	TCTCTT	TCTCTT	P4E.1	K4.1	C4.1	H4.1	A4.1_[+6C]	F4.1	T4.1	TGTATACTTA		TGTA	TACT	TA		0	1	-0.13551	-11.4075	0.649553	0.210783
1222	Ie	Ie_S1_P4E.1_K4.1_C4.1_H4.1_A4.1_F4.1_[+8T]_T4.1	TCTCTTTGTATATTTATCTCTT	S1a	TCTCTT	TCTCTT	P4E.1	K4.1	C4.1	H4.1	A4.1	F4.1_[+8T]	T4.1	TGTATATTTA		TGTA	TAT	TTA		0	1	-0.130826	-11.7624	0.207116	-0.144147
1224	Ic	Ic_S2_P3E.1_K3.1_C3.1_H3.1_A3.1_F3.1_[T7G]_[A8C]_T3.1	TTTGATTAATATGATATCGTTCTTTCTTGTATAGCTTCTTTCTCGATATCATATTAATCTTT	S2a	TTTGATTAATATGATATCGTTCTTTCT	TTCTTTCTCGATATCATATTAATCTTT	P3E.1	K3.1	C3.1	H3.1	A3.1	F3.1_[T7G]_[A8C]	T3.1	TGTATAGC		TGTA	TA	GC		2	0	-0.173178	-9.50037	0.640279	2.11789
1225	Ic	Ic_S2_P3E.1_K3.1_C3.1_H3.1_A3.1_F3.1_[T7G]_[A8T]_T3.1	TTTGATTAATATGATATCGTTCTTTCTTGTATAGTTTCTTTCTCGATATCATATTAATCTTT	S2a	TTTGATTAATATGATATCGTTCTTTCT	TTCTTTCTCGATATCATATTAATCTTT	P3E.1	K3.1	C3.1	H3.1	A3.1	F3.1_[T7G]_[A8T]	T3.1	TGTATAGT		TGTA	TA	GT		2	0	-0.172422	-10.3511	0.393363	1.26717
1226	Ic	Ic_S2_P3E.1_K3.1_C3.1_H3.1_A3.1_F3.1_[T7C]_[A8G]_T3.1	TTTGATTAATATGATATCGTTCTTTCTTGTATACGTTCTTTCTCGATATCATATTAATCTTT	S2a	TTTGATTAATATGATATCGTTCTTTCT	TTCTTTCTCGATATCATATTAATCTTT	P3E.1	K3.1	C3.1	H3.1	A3.1	F3.1_[T7C]_[A8G]	T3.1	TGTATACG		TGTA	TA	CG		2	0	-0.134013	-10.1701	0.190638	1.44818
1227	Ic	Ic_S2_P3E.1_K3.1_C3.1_H3.1_A3.1_F3.1_[T7C]_[A8C]_T3.1	TTTGATTAATATGATATCGTTCTTTCTTGTATACCTTCTTTCTCGATATCATATTAATCTTT	S2a	TTTGATTAATATGATATCGTTCTTTCT	TTCTTTCTCGATATCATATTAATCTTT	P3E.1	K3.1	C3.1	H3.1	A3.1	F3.1_[T7C]_[A8C]	T3.1	TGTATACC		TGTA	TA	CC		2	0	-0.0828276	-10.4708	0.443285	1.14748
1228	Ib	Ib_S2_P3E.1_K3.1_C3.1_H3.1_A3.1_F3.1_[T7C]_[A8T]_T3.1	TTTGATTAATATGATATCGTTCTTTCTTGTATACTTTCTTTCTCGATATCATATTAATCTTT	S2a	TTTGATTAATATGATATCGTTCTTTCT	TTCTTTCTCGATATCATATTAATCTTT	P3E.1	K3.1	C3.1	H3.1	A3.1	F3.1_[T7C]_[A8T]	T3.1	TGTATACT		TGTA	TA	CT		2	0	-0.0852559	-11.4783	0.270612	0.139902
1230	Ic	Ic_S2_P3E.1_K3.1_C3.1_H3.1_A3.1_F3.1_[T7A]_[A8C]_T3.1	TTTGATTAATATGATATCGTTCTTTCTTGTATAACTTCTTTCTCGATATCATATTAATCTTT	S2a	TTTGATTAATATGATATCGTTCTTTCT	TTCTTTCTCGATATCATATTAATCTTT	P3E.1	K3.1	C3.1	H3.1	A3.1	F3.1_[T7A]_[A8C]	T3.1	TGTATAAC		TGTA	TA	AC		2	0	-0.111328	-10.3095	0.317703	1.30877
1231	Ic	Ic_S2_P3E.1_K3.1_C3.1_H3.1_A3.1_F3.1_[T7A]_[A8T]_T3.1	TTTGATTAATATGATATCGTTCTTTCTTGTATAATTTCTTTCTCGATATCATATTAATCTTT	S2a	TTTGATTAATATGATATCGTTCTTTCT	TTCTTTCTCGATATCATATTAATCTTT	P3E.1	K3.1	C3.1	H3.1	A3.1	F3.1_[T7A]_[A8T]	T3.1	TGTATAAT		TGTA	TA	AT		2	0	-0.0905126	-11.1452	0.528949	0.473014
1236	Ib	Ib_S2_P3E.1_K3.1_C3.1_H3.1_[T1C]_A3.1_F3.1_[T7C]_T3.1	TTTGATTAATATGATATCGTTCTTTCTCGTATACATTCTTTCTCGATATCATATTAATCTTT	S2a	TTTGATTAATATGATATCGTTCTTTCT	TTCTTTCTCGATATCATATTAATCTTT	P3E.1	K3.1	C3.1	H3.1_[T1C]	A3.1	F3.1_[T7C]	T3.1	CGTATACA		CGTA	TA	CA		2	0	-0.0610636	-8.44144	0.550951	3.17681
1239	Ib	Ib_S2_P3E.1_K3.1_C3.1_H3.1_[T1C]_A3.1_F3.1_[T7A]_T3.1	TTTGATTAATATGATATCGTTCTTTCTCGTATAAATTCTTTCTCGATATCATATTAATCTTT	S2a	TTTGATTAATATGATATCGTTCTTTCT	TTCTTTCTCGATATCATATTAATCTTT	P3E.1	K3.1	C3.1	H3.1_[T1C]	A3.1	F3.1_[T7A]	T3.1	CGTATAAA		CGTA	TA	AA		2	0	-0.0699269	-7.34983	0.656548	4.26842
1247	Ib	Ib_S2_P3E.1_K3.1_C3.1_H3.1_[G2C]_A3.1_F3.1_[T7A]_T3.1	TTTGATTAATATGATATCGTTCTTTCTTCTATAAATTCTTTCTCGATATCATATTAATCTTT	S2a	TTTGATTAATATGATATCGTTCTTTCT	TTCTTTCTCGATATCATATTAATCTTT	P3E.1	K3.1	C3.1	H3.1_[G2C]	A3.1	F3.1_[T7A]	T3.1	TCTATAAA		TCTA	TA	AA		2	0	-0.0223624	-7.43955	0.961504	4.1787
1265	Ib	Ib_S2_P3E.1_K3.1_C3.1_H3.1_[A4G]_A3.1_F3.1_[T7A]_T3.1	TTTGATTAATATGATATCGTTCTTTCTTGTGTAAATTCTTTCTCGATATCATATTAATCTTT	S2a	TTTGATTAATATGATATCGTTCTTTCT	TTCTTTCTCGATATCATATTAATCTTT	P3E.1	K3.1	C3.1	H3.1_[A4G]	A3.1	F3.1_[T7A]	T3.1	TGTGTAAA		TGTG	TA	AA		2	0	-0.229781	-10.1665	0.342785	1.45173
1267	Ib	Ib_S2_P3E.1_K3.1_C3.1_H3.1_[A4T]_A3.1_F3.1_[T7A]_T3.1	TTTGATTAATATGATATCGTTCTTTCTTGTTTAAATTCTTTCTCGATATCATATTAATCTTT	S2a	TTTGATTAATATGATATCGTTCTTTCT	TTCTTTCTCGATATCATATTAATCTTT	P3E.1	K3.1	C3.1	H3.1_[A4T]	A3.1	F3.1_[T7A]	T3.1	TGTTTAAA		TGTT	TA	AA		2	0	-0.0951671	-7.90982	0.839406	3.70843
1268	Ib	Ib_S2_P3E.1_K3.1_C3.1_H3.1_[T1G]_A3.1_F3.1_[A8G]_T3.1	TTTGATTAATATGATATCGTTCTTTCTGGTATATGTTCTTTCTCGATATCATATTAATCTTT	S2a	TTTGATTAATATGATATCGTTCTTTCT	TTCTTTCTCGATATCATATTAATCTTT	P3E.1	K3.1	C3.1	H3.1_[T1G]	A3.1	F3.1_[A8G]	T3.1	GGTATATG		GGTA	TA	TG		2	0	-0.365879	-8.10792	0.799767	3.51033
1269	Ib	Ib_S2_P3E.1_K3.1_C3.1_H3.1_[T1C]_A3.1_F3.1_[A8G]_T3.1	TTTGATTAATATGATATCGTTCTTTCTCGTATATGTTCTTTCTCGATATCATATTAATCTTT	S2a	TTTGATTAATATGATATCGTTCTTTCT	TTCTTTCTCGATATCATATTAATCTTT	P3E.1	K3.1	C3.1	H3.1_[T1C]	A3.1	F3.1_[A8G]	T3.1	CGTATATG		CGTA	TA	TG		2	0	-0.126006	-7.55514	0.726835	4.06311
1270	Ib	Ib_S2_P3E.1_K3.1_C3.1_H3.1_[T1A]_A3.1_F3.1_[A8G]_T3.1	TTTGATTAATATGATATCGTTCTTTCTAGTATATGTTCTTTCTCGATATCATATTAATCTTT	S2a	TTTGATTAATATGATATCGTTCTTTCT	TTCTTTCTCGATATCATATTAATCTTT	P3E.1	K3.1	C3.1	H3.1_[T1A]	A3.1	F3.1_[A8G]	T3.1	AGTATATG		AGTA	TA	TG		2	0	-0.246558	-7.45526	0.870235	4.16299
1274	Ib	Ib_S2_P3E.1_K3.1_C3.1_H3.1_[T1G]_A3.1_F3.1_[A8T]_T3.1	TTTGATTAATATGATATCGTTCTTTCTGGTATATTTTCTTTCTCGATATCATATTAATCTTT	S2a	TTTGATTAATATGATATCGTTCTTTCT	TTCTTTCTCGATATCATATTAATCTTT	P3E.1	K3.1	C3.1	H3.1_[T1G]	A3.1	F3.1_[A8T]	T3.1	GGTATATT		GGTA	TA	TT		2	0	-0.324932	-8.21294	0.806128	3.40531
1280	Ib	Ib_S2_P3E.1_K3.1_C3.1_H3.1_[G2C]_A3.1_F3.1_[A8C]_T3.1	TTTGATTAATATGATATCGTTCTTTCTTCTATATCTTCTTTCTCGATATCATATTAATCTTT	S2a	TTTGATTAATATGATATCGTTCTTTCT	TTCTTTCTCGATATCATATTAATCTTT	P3E.1	K3.1	C3.1	H3.1_[G2C]	A3.1	F3.1_[A8C]	T3.1	TCTATATC		TCTA	TA	TC		2	0	-0.00423868	-7.45487	0.826477	4.16339
1281	Ib	Ib_S2_P3E.1_K3.1_C3.1_H3.1_[G2T]_A3.1_F3.1_[A8C]_T3.1	TTTGATTAATATGATATCGTTCTTTCTTTTATATCTTCTTTCTCGATATCATATTAATCTTT	S2a	TTTGATTAATATGATATCGTTCTTTCT	TTCTTTCTCGATATCATATTAATCTTT	P3E.1	K3.1	C3.1	H3.1_[G2T]	A3.1	F3.1_[A8C]	T3.1	TTTATATC		TTTA	TA	TC		2	0	-0.00453275	-7.68475	0.642561	3.9335
1283	Ib	Ib_S2_P3E.1_K3.1_C3.1_H3.1_[G2C]_A3.1_F3.1_[A8T]_T3.1	TTTGATTAATATGATATCGTTCTTTCTTCTATATTTTCTTTCTCGATATCATATTAATCTTT	S2a	TTTGATTAATATGATATCGTTCTTTCT	TTCTTTCTCGATATCATATTAATCTTT	P3E.1	K3.1	C3.1	H3.1_[G2C]	A3.1	F3.1_[A8T]	T3.1	TCTATATT		TCTA	TA	TT		2	0	-0.00454013	-8.02544	0.810418	3.59281
1290	Ib	Ib_S2_P3E.1_K3.1_C3.1_H3.1_[T3C]_A3.1_F3.1_[A8C]_T3.1	TTTGATTAATATGATATCGTTCTTTCTTGCATATCTTCTTTCTCGATATCATATTAATCTTT	S2a	TTTGATTAATATGATATCGTTCTTTCT	TTCTTTCTCGATATCATATTAATCTTT	P3E.1	K3.1	C3.1	H3.1_[T3C]	A3.1	F3.1_[A8C]	T3.1	TGCATATC		TGCA	TA	TC		2	0	-0.0414292	-7.49553	0.733209	4.12272
1298	Ib	Ib_S2_P3E.1_K3.1_C3.1_H3.1_[A4G]_A3.1_F3.1_[A8C]_T3.1	TTTGATTAATATGATATCGTTCTTTCTTGTGTATCTTCTTTCTCGATATCATATTAATCTTT	S2a	TTTGATTAATATGATATCGTTCTTTCT	TTCTTTCTCGATATCATATTAATCTTT	P3E.1	K3.1	C3.1	H3.1_[A4G]	A3.1	F3.1_[A8C]	T3.1	TGTGTATC		TGTG	TA	TC		2	0	-0.177089	-10.6485	0.675397	0.9698
1299	Ib	Ib_S2_P3E.1_K3.1_C3.1_H3.1_[A4C]_A3.1_F3.1_[A8C]_T3.1	TTTGATTAATATGATATCGTTCTTTCTTGTCTATCTTCTTTCTCGATATCATATTAATCTTT	S2a	TTTGATTAATATGATATCGTTCTTTCT	TTCTTTCTCGATATCATATTAATCTTT	P3E.1	K3.1	C3.1	H3.1_[A4C]	A3.1	F3.1_[A8C]	T3.1	TGTCTATC		TGTC	TA	TC		2	0	-0.0843068	-7.73752	0.740555	3.88073
1301	Ib	Ib_S2_P3E.1_K3.1_C3.1_H3.1_[A4G]_A3.1_F3.1_[A8T]_T3.1	TTTGATTAATATGATATCGTTCTTTCTTGTGTATTTTCTTTCTCGATATCATATTAATCTTT	S2a	TTTGATTAATATGATATCGTTCTTTCT	TTCTTTCTCGATATCATATTAATCTTT	P3E.1	K3.1	C3.1	H3.1_[A4G]	A3.1	F3.1_[A8T]	T3.1	TGTGTATT		TGTG	TA	TT		2	0	-0.166511	-10.9773	0.271	0.640938
1308	Ib	Ib_S2_P3E.1_K3.1_C3.1_H3.1_A3.1_[T5C]_F3.1_[T7C]_T3.1	TTTGATTAATATGATATCGTTCTTTCTTGTACACATTCTTTCTCGATATCATATTAATCTTT	S2a	TTTGATTAATATGATATCGTTCTTTCT	TTCTTTCTCGATATCATATTAATCTTT	P3E.1	K3.1	C3.1	H3.1	A3.1_[T5C]	F3.1_[T7C]	T3.1	TGTACACA		TGTA	CA	CA		2	0	-0.116457	-10.435	0.362015	1.18327
1309	Ic	Ic_S2_P3E.1_K3.1_C3.1_H3.1_A3.1_[T5A]_F3.1_[T7C]_T3.1	TTTGATTAATATGATATCGTTCTTTCTTGTAAACATTCTTTCTCGATATCATATTAATCTTT	S2a	TTTGATTAATATGATATCGTTCTTTCT	TTCTTTCTCGATATCATATTAATCTTT	P3E.1	K3.1	C3.1	H3.1	A3.1_[T5A]	F3.1_[T7C]	T3.1	TGTAAACA		TGTA	AA	CA		2	0	-0.148153	-8.84732	0.818711	2.77093
1311	Ib	Ib_S2_P3E.1_K3.1_C3.1_H3.1_A3.1_[T5C]_F3.1_[T7A]_T3.1	TTTGATTAATATGATATCGTTCTTTCTTGTACAAATTCTTTCTCGATATCATATTAATCTTT	S2a	TTTGATTAATATGATATCGTTCTTTCT	TTCTTTCTCGATATCATATTAATCTTT	P3E.1	K3.1	C3.1	H3.1	A3.1_[T5C]	F3.1_[T7A]	T3.1	TGTACAAA		TGTA	CA	AA		2	0	-0.0976224	-9.86835	0.878173	1.7499
1316	Ib	Ib_S2_P3E.1_K3.1_C3.1_H3.1_A3.1_[A6G]_F3.1_[T7C]_T3.1	TTTGATTAATATGATATCGTTCTTTCTTGTATGCATTCTTTCTCGATATCATATTAATCTTT	S2a	TTTGATTAATATGATATCGTTCTTTCT	TTCTTTCTCGATATCATATTAATCTTT	P3E.1	K3.1	C3.1	H3.1	A3.1_[A6G]	F3.1_[T7C]	T3.1	TGTATGCA		TGTA	TG	CA		2	0	-0.154663	-9.1435	0.871776	2.47475
1317	Ic	Ic_S2_P3E.1_K3.1_C3.1_H3.1_A3.1_[A6C]_F3.1_[T7C]_T3.1	TTTGATTAATATGATATCGTTCTTTCTTGTATCCATTCTTTCTCGATATCATATTAATCTTT	S2a	TTTGATTAATATGATATCGTTCTTTCT	TTCTTTCTCGATATCATATTAATCTTT	P3E.1	K3.1	C3.1	H3.1	A3.1_[A6C]	F3.1_[T7C]	T3.1	TGTATCCA		TGTA	TC	CA		2	0	-0.10239	-9.31707	0.578999	2.30119
1318	Ic	Ic_S2_P3E.1_K3.1_C3.1_H3.1_A3.1_[A6T]_F3.1_[T7C]_T3.1	TTTGATTAATATGATATCGTTCTTTCTTGTATTCATTCTTTCTCGATATCATATTAATCTTT	S2a	TTTGATTAATATGATATCGTTCTTTCT	TTCTTTCTCGATATCATATTAATCTTT	P3E.1	K3.1	C3.1	H3.1	A3.1_[A6T]	F3.1_[T7C]	T3.1	TGTATTCA		TGTA	TT	CA		2	0	-0.187691	-9.4745	0.875839	2.14375
1320	Ic	Ic_S2_P3E.1_K3.1_C3.1_H3.1_A3.1_[A6C]_F3.1_[T7A]_T3.1	TTTGATTAATATGATATCGTTCTTTCTTGTATCAATTCTTTCTCGATATCATATTAATCTTT	S2a	TTTGATTAATATGATATCGTTCTTTCT	TTCTTTCTCGATATCATATTAATCTTT	P3E.1	K3.1	C3.1	H3.1	A3.1_[A6C]	F3.1_[T7A]	T3.1	TGTATCAA		TGTA	TC	AA		2	0	-0.123946	-9.50839	0.662814	2.10986
1321	Ic	Ic_S2_P3E.1_K3.1_C3.1_H3.1_A3.1_[A6T]_F3.1_[T7A]_T3.1	TTTGATTAATATGATATCGTTCTTTCTTGTATTAATTCTTTCTCGATATCATATTAATCTTT	S2a	TTTGATTAATATGATATCGTTCTTTCT	TTCTTTCTCGATATCATATTAATCTTT	P3E.1	K3.1	C3.1	H3.1	A3.1_[A6T]	F3.1_[T7A]	T3.1	TGTATTAA		TGTA	TT	AA		2	0	-0.0904591	-9.88339	0.964138	1.73486
1323	Ic	Ic_S2_P3E.1_K3.1_C3.1_H3.1_A3.1_[T5C]_F3.1_[A8G]_T3.1	TTTGATTAATATGATATCGTTCTTTCTTGTACATGTTCTTTCTCGATATCATATTAATCTTT	S2a	TTTGATTAATATGATATCGTTCTTTCT	TTCTTTCTCGATATCATATTAATCTTT	P3E.1	K3.1	C3.1	H3.1	A3.1_[T5C]	F3.1_[A8G]	T3.1	TGTACATG		TGTA	CA	TG		2	0	-0.138744	-10.8899	0.166154	0.728391
1326	Ic	Ic_S2_P3E.1_K3.1_C3.1_H3.1_A3.1_[T5C]_F3.1_[A8C]_T3.1	TTTGATTAATATGATATCGTTCTTTCTTGTACATCTTCTTTCTCGATATCATATTAATCTTT	S2a	TTTGATTAATATGATATCGTTCTTTCT	TTCTTTCTCGATATCATATTAATCTTT	P3E.1	K3.1	C3.1	H3.1	A3.1_[T5C]	F3.1_[A8C]	T3.1	TGTACATC		TGTA	CA	TC		2	0	-0.0880712	-10.852	0.211765	0.766279
1329	Ib	Ib_S2_P3E.1_K3.1_C3.1_H3.1_A3.1_[T5C]_F3.1_[A8T]_T3.1	TTTGATTAATATGATATCGTTCTTTCTTGTACATTTTCTTTCTCGATATCATATTAATCTTT	S2a	TTTGATTAATATGATATCGTTCTTTCT	TTCTTTCTCGATATCATATTAATCTTT	P3E.1	K3.1	C3.1	H3.1	A3.1_[T5C]	F3.1_[A8T]	T3.1	TGTACATT		TGTA	CA	TT		2	0	-0.0755048	-11.9922	0.277085	-0.373946
1331	Ic	Ic_S2_P3E.1_K3.1_C3.1_H3.1_A3.1_[A6G]_F3.1_[A8G]_T3.1	TTTGATTAATATGATATCGTTCTTTCTTGTATGTGTTCTTTCTCGATATCATATTAATCTTT	S2a	TTTGATTAATATGATATCGTTCTTTCT	TTCTTTCTCGATATCATATTAATCTTT	P3E.1	K3.1	C3.1	H3.1	A3.1_[A6G]	F3.1_[A8G]	T3.1	TGTATGTG		TGTA	TG	TG		2	0	-0.228933	-10.0237	0.508698	1.59454
1332	Ib	Ib_S2_P3E.1_K3.1_C3.1_H3.1_A3.1_[A6C]_F3.1_[A8G]_T3.1	TTTGATTAATATGATATCGTTCTTTCTTGTATCTGTTCTTTCTCGATATCATATTAATCTTT	S2a	TTTGATTAATATGATATCGTTCTTTCT	TTCTTTCTCGATATCATATTAATCTTT	P3E.1	K3.1	C3.1	H3.1	A3.1_[A6C]	F3.1_[A8G]	T3.1	TGTATCTG		TGTA	TC	TG		2	0	-0.141581	-10.685	0.331999	0.933272
1333	Ib	Ib_S2_P3E.1_K3.1_C3.1_H3.1_A3.1_[A6T]_F3.1_[A8G]_T3.1	TTTGATTAATATGATATCGTTCTTTCTTGTATTTGTTCTTTCTCGATATCATATTAATCTTT	S2a	TTTGATTAATATGATATCGTTCTTTCT	TTCTTTCTCGATATCATATTAATCTTT	P3E.1	K3.1	C3.1	H3.1	A3.1_[A6T]	F3.1_[A8G]	T3.1	TGTATTTG		TGTA	TT	TG		2	0	-0.141167	-10.1262	0.533292	1.49206
1334	Ib	Ib_S2_P3E.1_K3.1_C3.1_H3.1_A3.1_[A6G]_F3.1_[A8C]_T3.1	TTTGATTAATATGATATCGTTCTTTCTTGTATGTCTTCTTTCTCGATATCATATTAATCTTT	S2a	TTTGATTAATATGATATCGTTCTTTCT	TTCTTTCTCGATATCATATTAATCTTT	P3E.1	K3.1	C3.1	H3.1	A3.1_[A6G]	F3.1_[A8C]	T3.1	TGTATGTC		TGTA	TG	TC		2	0	-0.177335	-9.61171	0.581875	2.00654
1335	Ic	Ic_S2_P3E.1_K3.1_C3.1_H3.1_A3.1_[A6C]_F3.1_[A8C]_T3.1	TTTGATTAATATGATATCGTTCTTTCTTGTATCTCTTCTTTCTCGATATCATATTAATCTTT	S2a	TTTGATTAATATGATATCGTTCTTTCT	TTCTTTCTCGATATCATATTAATCTTT	P3E.1	K3.1	C3.1	H3.1	A3.1_[A6C]	F3.1_[A8C]	T3.1	TGTATCTC		TGTA	TC	TC		2	0	-0.0915137	-10.6595	0.498151	0.95873
1336	Ib	Ib_S2_P3E.1_K3.1_C3.1_H3.1_A3.1_[A6T]_F3.1_[A8C]_T3.1	TTTGATTAATATGATATCGTTCTTTCTTGTATTTCTTCTTTCTCGATATCATATTAATCTTT	S2a	TTTGATTAATATGATATCGTTCTTTCT	TTCTTTCTCGATATCATATTAATCTTT	P3E.1	K3.1	C3.1	H3.1	A3.1_[A6T]	F3.1_[A8C]	T3.1	TGTATTTC		TGTA	TT	TC		2	0	-0.0907931	-10.2776	0.613308	1.34069
1337	Ib	Ib_S2_P3E.1_K3.1_C3.1_H3.1_A3.1_[A6G]_F3.1_[A8T]_T3.1	TTTGATTAATATGATATCGTTCTTTCTTGTATGTTTTCTTTCTCGATATCATATTAATCTTT	S2a	TTTGATTAATATGATATCGTTCTTTCT	TTCTTTCTCGATATCATATTAATCTTT	P3E.1	K3.1	C3.1	H3.1	A3.1_[A6G]	F3.1_[A8T]	T3.1	TGTATGTT		TGTA	TG	TT		2	0	-0.167654	-10.433	0.486367	1.18521
1338	Ic	Ic_S2_P3E.1_K3.1_C3.1_H3.1_A3.1_[A6C]_F3.1_[A8T]_T3.1	TTTGATTAATATGATATCGTTCTTTCTTGTATCTTTTCTTTCTCGATATCATATTAATCTTT	S2a	TTTGATTAATATGATATCGTTCTTTCT	TTCTTTCTCGATATCATATTAATCTTT	P3E.1	K3.1	C3.1	H3.1	A3.1_[A6C]	F3.1_[A8T]	T3.1	TGTATCTT		TGTA	TC	TT		2	0	-0.0803101	-10.9567	0.241952	0.661508
1339	Ib	Ib_S2_P3E.1_K3.1_C3.1_H3.1_A3.1_[A6T]_F3.1_[A8T]_T3.1	TTTGATTAATATGATATCGTTCTTTCTTGTATTTTTTCTTTCTCGATATCATATTAATCTTT	S2a	TTTGATTAATATGATATCGTTCTTTCT	TTCTTTCTCGATATCATATTAATCTTT	P3E.1	K3.1	C3.1	H3.1	A3.1_[A6T]	F3.1_[A8T]	T3.1	TGTATTTT		TGTA	TT	TT		2	0	-0.0795451	-10.8845	0.217125	0.73373
1340	Ib	Ib_S2_P3E.1_K3.1_C3.1_H3.1_[T1G]_[G2C]_A3.1_F3.1_T3.1	TTTGATTAATATGATATCGTTCTTTCTGCTATATATTCTTTCTCGATATCATATTAATCTTT	S2a	TTTGATTAATATGATATCGTTCTTTCT	TTCTTTCTCGATATCATATTAATCTTT	P3E.1	K3.1	C3.1	H3.1_[T1G]_[G2C]	A3.1	F3.1	T3.1	GCTATATA		GCTA	TA	TA		2	0	-0.0180687	-8.31944	0.628198	3.29881
1341	Ib	Ib_S2_P3E.1_K3.1_C3.1_H3.1_[T1G]_[G2T]_A3.1_F3.1_T3.1	TTTGATTAATATGATATCGTTCTTTCTGTTATATATTCTTTCTCGATATCATATTAATCTTT	S2a	TTTGATTAATATGATATCGTTCTTTCT	TTCTTTCTCGATATCATATTAATCTTT	P3E.1	K3.1	C3.1	H3.1_[T1G]_[G2T]	A3.1	F3.1	T3.1	GTTATATA		GTTA	TA	TA		2	0	-0.0364644	-10.6519	0.330252	0.966308
1343	Ib	Ib_S2_P3E.1_K3.1_C3.1_H3.1_[T1C]_[G2C]_A3.1_F3.1_T3.1	TTTGATTAATATGATATCGTTCTTTCTCCTATATATTCTTTCTCGATATCATATTAATCTTT	S2a	TTTGATTAATATGATATCGTTCTTTCT	TTCTTTCTCGATATCATATTAATCTTT	P3E.1	K3.1	C3.1	H3.1_[T1C]_[G2C]	A3.1	F3.1	T3.1	CCTATATA		CCTA	TA	TA		2	0	-0.00506942	-8.602	0.770125	3.01625
1348	Ib	Ib_S2_P3E.1_K3.1_C3.1_H3.1_[T1A]_[G2A]_A3.1_F3.1_T3.1	TTTGATTAATATGATATCGTTCTTTCTAATATATATTCTTTCTCGATATCATATTAATCTTT	S2a	TTTGATTAATATGATATCGTTCTTTCT	TTCTTTCTCGATATCATATTAATCTTT	P3E.1	K3.1	C3.1	H3.1_[T1A]_[G2A]	A3.1	F3.1	T3.1	AATATATA		AATA	TA	TA		2	0	-0.0190838	-8.25536	0.97525	3.36289
1353	Ib	Ib_S2_P3E.1_K3.1_C3.1_H3.1_[T1C]_[T3C]_A3.1_F3.1_T3.1	TTTGATTAATATGATATCGTTCTTTCTCGCATATATTCTTTCTCGATATCATATTAATCTTT	S2a	TTTGATTAATATGATATCGTTCTTTCT	TTCTTTCTCGATATCATATTAATCTTT	P3E.1	K3.1	C3.1	H3.1_[T1C]_[T3C]	A3.1	F3.1	T3.1	CGCATATA		CGCA	TA	TA		2	0	-0.0180193	-7.12436	0.919075	4.49389
1358	Ib	Ib_S2_P3E.1_K3.1_C3.1_H3.1_[T1G]_[A4G]_A3.1_F3.1_T3.1	TTTGATTAATATGATATCGTTCTTTCTGGTGTATATTCTTTCTCGATATCATATTAATCTTT	S2a	TTTGATTAATATGATATCGTTCTTTCT	TTCTTTCTCGATATCATATTAATCTTT	P3E.1	K3.1	C3.1	H3.1_[T1G]_[A4G]	A3.1	F3.1	T3.1	GGTGTATA		GGTG	TA	TA		2	0	-0.404473	-10.8757	0.380745	0.742585
1359	Ib	Ib_S2_P3E.1_K3.1_C3.1_H3.1_[T1G]_[A4C]_A3.1_F3.1_T3.1	TTTGATTAATATGATATCGTTCTTTCTGGTCTATATTCTTTCTCGATATCATATTAATCTTT	S2a	TTTGATTAATATGATATCGTTCTTTCT	TTCTTTCTCGATATCATATTAATCTTT	P3E.1	K3.1	C3.1	H3.1_[T1G]_[A4C]	A3.1	F3.1	T3.1	GGTCTATA		GGTC	TA	TA		2	0	-0.305612	-7.6744	0.633508	3.94385
1368	Ib	Ib_S2_P3E.1_K3.1_C3.1_H3.1_[G2C]_[T3C]_A3.1_F3.1_T3.1	TTTGATTAATATGATATCGTTCTTTCTTCCATATATTCTTTCTCGATATCATATTAATCTTT	S2a	TTTGATTAATATGATATCGTTCTTTCT	TTCTTTCTCGATATCATATTAATCTTT	P3E.1	K3.1	C3.1	H3.1_[G2C]_[T3C]	A3.1	F3.1	T3.1	TCCATATA		TCCA	TA	TA		2	0	-0.00525318	-7.65292	0.735203	3.96533
1372	Ib	Ib_S2_P3E.1_K3.1_C3.1_H3.1_[G2T]_[T3A]_A3.1_F3.1_T3.1	TTTGATTAATATGATATCGTTCTTTCTTTAATATATTCTTTCTCGATATCATATTAATCTTT	S2a	TTTGATTAATATGATATCGTTCTTTCT	TTCTTTCTCGATATCATATTAATCTTT	P3E.1	K3.1	C3.1	H3.1_[G2T]_[T3A]	A3.1	F3.1	T3.1	TTAATATA		TTAA	TA	TA		2	0	-0.0170817	-7.96192	0.520539	3.65633
1374	Ib	Ib_S2_P3E.1_K3.1_C3.1_H3.1_[G2A]_[T3C]_A3.1_F3.1_T3.1	TTTGATTAATATGATATCGTTCTTTCTTACATATATTCTTTCTCGATATCATATTAATCTTT	S2a	TTTGATTAATATGATATCGTTCTTTCT	TTCTTTCTCGATATCATATTAATCTTT	P3E.1	K3.1	C3.1	H3.1_[G2A]_[T3C]	A3.1	F3.1	T3.1	TACATATA		TACA	TA	TA		2	0	-0.00761056	-7.59079	0.942162	4.02746
1377	Ib	Ib_S2_P3E.1_K3.1_C3.1_H3.1_[G2C]_[A4C]_A3.1_F3.1_T3.1	TTTGATTAATATGATATCGTTCTTTCTTCTCTATATTCTTTCTCGATATCATATTAATCTTT	S2a	TTTGATTAATATGATATCGTTCTTTCT	TTCTTTCTCGATATCATATTAATCTTT	P3E.1	K3.1	C3.1	H3.1_[G2C]_[A4C]	A3.1	F3.1	T3.1	TCTCTATA		TCTC	TA	TA		2	0	-0.0032871	-7.73267	0.973608	3.88558
1378	Ib	Ib_S2_P3E.1_K3.1_C3.1_H3.1_[G2C]_[A4T]_A3.1_F3.1_T3.1	TTTGATTAATATGATATCGTTCTTTCTTCTTTATATTCTTTCTCGATATCATATTAATCTTT	S2a	TTTGATTAATATGATATCGTTCTTTCT	TTCTTTCTCGATATCATATTAATCTTT	P3E.1	K3.1	C3.1	H3.1_[G2C]_[A4T]	A3.1	F3.1	T3.1	TCTTTATA		TCTT	TA	TA		2	0	-0.00349656	-7.88114	0.471472	3.73711
1381	Ib	Ib_S2_P3E.1_K3.1_C3.1_H3.1_[G2T]_[A4T]_A3.1_F3.1_T3.1	TTTGATTAATATGATATCGTTCTTTCTTTTTTATATTCTTTCTCGATATCATATTAATCTTT	S2a	TTTGATTAATATGATATCGTTCTTTCT	TTCTTTCTCGATATCATATTAATCTTT	P3E.1	K3.1	C3.1	H3.1_[G2T]_[A4T]	A3.1	F3.1	T3.1	TTTTTATA		TTTT	TA	TA		2	0	-0.00476811	-7.09596	0.819794	4.52229
1384	Ib	Ib_S2_P3E.1_K3.1_C3.1_H3.1_[G2A]_[A4T]_A3.1_F3.1_T3.1	TTTGATTAATATGATATCGTTCTTTCTTATTTATATTCTTTCTCGATATCATATTAATCTTT	S2a	TTTGATTAATATGATATCGTTCTTTCT	TTCTTTCTCGATATCATATTAATCTTT	P3E.1	K3.1	C3.1	H3.1_[G2A]_[A4T]	A3.1	F3.1	T3.1	TATTTATA		TATT	TA	TA		2	0	-0.00817021	-7.5651	0.801542	4.05315
1388	Ib	Ib_S2_P3E.1_K3.1_C3.1_H3.1_[T3C]_[A4G]_A3.1_F3.1_T3.1	TTTGATTAATATGATATCGTTCTTTCTTGCGTATATTCTTTCTCGATATCATATTAATCTTT	S2a	TTTGATTAATATGATATCGTTCTTTCT	TTCTTTCTCGATATCATATTAATCTTT	P3E.1	K3.1	C3.1	H3.1_[T3C]_[A4G]	A3.1	F3.1	T3.1	TGCGTATA		TGCG	TA	TA		2	0	-0.0955536	-8.13049	0.479257	3.48776
1399	Ib	Ib_S2_P3E.1_K3.1_C3.1_H3.1_[T1C]_A3.1_[T5A]_F3.1_T3.1	TTTGATTAATATGATATCGTTCTTTCTCGTAAATATTCTTTCTCGATATCATATTAATCTTT	S2a	TTTGATTAATATGATATCGTTCTTTCT	TTCTTTCTCGATATCATATTAATCTTT	P3E.1	K3.1	C3.1	H3.1_[T1C]	A3.1_[T5A]	F3.1	T3.1	CGTAAATA		CGTA	AA	TA		2	0	-0.084763	-7.3877	0.806893	4.23055
1401	Ib	Ib_S2_P3E.1_K3.1_C3.1_H3.1_[T1A]_A3.1_[T5C]_F3.1_T3.1	TTTGATTAATATGATATCGTTCTTTCTAGTACATATTCTTTCTCGATATCATATTAATCTTT	S2a	TTTGATTAATATGATATCGTTCTTTCT	TTCTTTCTCGATATCATATTAATCTTT	P3E.1	K3.1	C3.1	H3.1_[T1A]	A3.1_[T5C]	F3.1	T3.1	AGTACATA		AGTA	CA	TA		2	0	-0.191522	-7.30161	0.959117	4.31664
1403	Ib	Ib_S2_P3E.1_K3.1_C3.1_H3.1_[T1G]_A3.1_[A6G]_F3.1_T3.1	TTTGATTAATATGATATCGTTCTTTCTGGTATGTATTCTTTCTCGATATCATATTAATCTTT	S2a	TTTGATTAATATGATATCGTTCTTTCT	TTCTTTCTCGATATCATATTAATCTTT	P3E.1	K3.1	C3.1	H3.1_[T1G]	A3.1_[A6G]	F3.1	T3.1	GGTATGTA		GGTA	TG	TA		2	0	-0.413207	-8.94547	0.649211	2.67279
1405	Ib	Ib_S2_P3E.1_K3.1_C3.1_H3.1_[T1G]_A3.1_[A6T]_F3.1_T3.1	TTTGATTAATATGATATCGTTCTTTCTGGTATTTATTCTTTCTCGATATCATATTAATCTTT	S2a	TTTGATTAATATGATATCGTTCTTTCT	TTCTTTCTCGATATCATATTAATCTTT	P3E.1	K3.1	C3.1	H3.1_[T1G]	A3.1_[A6T]	F3.1	T3.1	GGTATTTA		GGTA	TT	TA		2	0	-0.324313	-6.22699	0.559123	5.39126
1406	Ib	Ib_S2_P3E.1_K3.1_C3.1_H3.1_[T1C]_A3.1_[A6G]_F3.1_T3.1	TTTGATTAATATGATATCGTTCTTTCTCGTATGTATTCTTTCTCGATATCATATTAATCTTT	S2a	TTTGATTAATATGATATCGTTCTTTCT	TTCTTTCTCGATATCATATTAATCTTT	P3E.1	K3.1	C3.1	H3.1_[T1C]	A3.1_[A6G]	F3.1	T3.1	CGTATGTA		CGTA	TG	TA		2	0	-0.152373	-9.71499	0.814574	1.90326
1409	Ib	Ib_S2_P3E.1_K3.1_C3.1_H3.1_[T1A]_A3.1_[A6G]_F3.1_T3.1	TTTGATTAATATGATATCGTTCTTTCTAGTATGTATTCTTTCTCGATATCATATTAATCTTT	S2a	TTTGATTAATATGATATCGTTCTTTCT	TTCTTTCTCGATATCATATTAATCTTT	P3E.1	K3.1	C3.1	H3.1_[T1A]	A3.1_[A6G]	F3.1	T3.1	AGTATGTA		AGTA	TG	TA		2	0	-0.287657	-8.98961	0.420225	2.62864
1413	Ib	Ib_S2_P3E.1_K3.1_C3.1_H3.1_[G2C]_A3.1_[T5C]_F3.1_T3.1	TTTGATTAATATGATATCGTTCTTTCTTCTACATATTCTTTCTCGATATCATATTAATCTTT	S2a	TTTGATTAATATGATATCGTTCTTTCT	TTCTTTCTCGATATCATATTAATCTTT	P3E.1	K3.1	C3.1	H3.1_[G2C]	A3.1_[T5C]	F3.1	T3.1	TCTACATA		TCTA	CA	TA		2	0	-0.00413304	-7.13062	0.955702	4.48763
1419	Ib	Ib_S2_P3E.1_K3.1_C3.1_H3.1_[G2A]_A3.1_[T5C]_F3.1_T3.1	TTTGATTAATATGATATCGTTCTTTCTTATACATATTCTTTCTCGATATCATATTAATCTTT	S2a	TTTGATTAATATGATATCGTTCTTTCT	TTCTTTCTCGATATCATATTAATCTTT	P3E.1	K3.1	C3.1	H3.1_[G2A]	A3.1_[T5C]	F3.1	T3.1	TATACATA		TATA	CA	TA		2	0	-0.00778353	-8.63612	0.516004	2.98213
1420	Ib	Ib_S2_P3E.1_K3.1_C3.1_H3.1_[G2A]_A3.1_[T5A]_F3.1_T3.1	TTTGATTAATATGATATCGTTCTTTCTTATAAATATTCTTTCTCGATATCATATTAATCTTT	S2a	TTTGATTAATATGATATCGTTCTTTCT	TTCTTTCTCGATATCATATTAATCTTT	P3E.1	K3.1	C3.1	H3.1_[G2A]	A3.1_[T5A]	F3.1	T3.1	TATAAATA		TATA	AA	TA		2	0	-0.033416	-7.8298	0.62813	3.78845
1421	Ib	Ib_S2_P3E.1_K3.1_C3.1_H3.1_[G2C]_A3.1_[A6G]_F3.1_T3.1	TTTGATTAATATGATATCGTTCTTTCTTCTATGTATTCTTTCTCGATATCATATTAATCTTT	S2a	TTTGATTAATATGATATCGTTCTTTCT	TTCTTTCTCGATATCATATTAATCTTT	P3E.1	K3.1	C3.1	H3.1_[G2C]	A3.1_[A6G]	F3.1	T3.1	TCTATGTA		TCTA	TG	TA		2	0	-0.0956401	-9.62981	0.891308	1.98844
1422	Ib	Ib_S2_P3E.1_K3.1_C3.1_H3.1_[G2C]_A3.1_[A6C]_F3.1_T3.1	TTTGATTAATATGATATCGTTCTTTCTTCTATCTATTCTTTCTCGATATCATATTAATCTTT	S2a	TTTGATTAATATGATATCGTTCTTTCT	TTCTTTCTCGATATCATATTAATCTTT	P3E.1	K3.1	C3.1	H3.1_[G2C]	A3.1_[A6C]	F3.1	T3.1	TCTATCTA		TCTA	TC	TA		2	0	-0.00341141	-6.28253	0.490183	5.33572
1424	Ib	Ib_S2_P3E.1_K3.1_C3.1_H3.1_[G2T]_A3.1_[A6G]_F3.1_T3.1	TTTGATTAATATGATATCGTTCTTTCTTTTATGTATTCTTTCTCGATATCATATTAATCTTT	S2a	TTTGATTAATATGATATCGTTCTTTCT	TTCTTTCTCGATATCATATTAATCTTT	P3E.1	K3.1	C3.1	H3.1_[G2T]	A3.1_[A6G]	F3.1	T3.1	TTTATGTA		TTTA	TG	TA		2	0	-0.0962305	-9.17288	0.619162	2.44537
1427	Ib	Ib_S2_P3E.1_K3.1_C3.1_H3.1_[G2A]_A3.1_[A6G]_F3.1_T3.1	TTTGATTAATATGATATCGTTCTTTCTTATATGTATTCTTTCTCGATATCATATTAATCTTT	S2a	TTTGATTAATATGATATCGTTCTTTCT	TTCTTTCTCGATATCATATTAATCTTT	P3E.1	K3.1	C3.1	H3.1_[G2A]	A3.1_[A6G]	F3.1	T3.1	TATATGTA		TATA	TG	TA		2	0	-0.098595	-9.71034	0.452324	1.90791
1449	Ib	Ib_S2_P3E.1_K3.1_C3.1_H3.1_[A4G]_A3.1_[T5C]_F3.1_T3.1	TTTGATTAATATGATATCGTTCTTTCTTGTGCATATTCTTTCTCGATATCATATTAATCTTT	S2a	TTTGATTAATATGATATCGTTCTTTCT	TTCTTTCTCGATATCATATTAATCTTT	P3E.1	K3.1	C3.1	H3.1_[A4G]	A3.1_[T5C]	F3.1	T3.1	TGTGCATA		TGTG	CA	TA		2	0	-0.118997	-10.381	0.415292	1.23727
1452	Ib	Ib_S2_P3E.1_K3.1_C3.1_H3.1_[A4C]_A3.1_[T5C]_F3.1_T3.1	TTTGATTAATATGATATCGTTCTTTCTTGTCCATATTCTTTCTCGATATCATATTAATCTTT	S2a	TTTGATTAATATGATATCGTTCTTTCT	TTCTTTCTCGATATCATATTAATCTTT	P3E.1	K3.1	C3.1	H3.1_[A4C]	A3.1_[T5C]	F3.1	T3.1	TGTCCATA		TGTC	CA	TA		2	0	-0.0732757	-8.50691	0.569446	3.11134
1453	Ib	Ib_S2_P3E.1_K3.1_C3.1_H3.1_[A4C]_A3.1_[T5A]_F3.1_T3.1	TTTGATTAATATGATATCGTTCTTTCTTGTCAATATTCTTTCTCGATATCATATTAATCTTT	S2a	TTTGATTAATATGATATCGTTCTTTCT	TTCTTTCTCGATATCATATTAATCTTT	P3E.1	K3.1	C3.1	H3.1_[A4C]	A3.1_[T5A]	F3.1	T3.1	TGTCAATA		TGTC	AA	TA		2	0	-0.0871353	-8.00559	0.551482	3.61267
1456	Ib	Ib_S2_P3E.1_K3.1_C3.1_H3.1_[A4T]_A3.1_[T5A]_F3.1_T3.1	TTTGATTAATATGATATCGTTCTTTCTTGTTAATATTCTTTCTCGATATCATATTAATCTTT	S2a	TTTGATTAATATGATATCGTTCTTTCT	TTCTTTCTCGATATCATATTAATCTTT	P3E.1	K3.1	C3.1	H3.1_[A4T]	A3.1_[T5A]	F3.1	T3.1	TGTTAATA		TGTT	AA	TA		2	0	-0.0895491	-8.42288	0.716205	3.19537
1458	Ib	Ib_S2_P3E.1_K3.1_C3.1_H3.1_[A4G]_A3.1_[A6C]_F3.1_T3.1	TTTGATTAATATGATATCGTTCTTTCTTGTGTCTATTCTTTCTCGATATCATATTAATCTTT	S2a	TTTGATTAATATGATATCGTTCTTTCT	TTCTTTCTCGATATCATATTAATCTTT	P3E.1	K3.1	C3.1	H3.1_[A4G]	A3.1_[A6C]	F3.1	T3.1	TGTGTCTA		TGTG	TC	TA		2	0	-0.159497	-9.51106	0.547371	2.10719
1459	Ib	Ib_S2_P3E.1_K3.1_C3.1_H3.1_[A4G]_A3.1_[A6T]_F3.1_T3.1	TTTGATTAATATGATATCGTTCTTTCTTGTGTTTATTCTTTCTCGATATCATATTAATCTTT	S2a	TTTGATTAATATGATATCGTTCTTTCT	TTCTTTCTCGATATCATATTAATCTTT	P3E.1	K3.1	C3.1	H3.1_[A4G]	A3.1_[A6T]	F3.1	T3.1	TGTGTTTA		TGTG	TT	TA		2	0	-0.16084	-10.1382	0.798018	1.48009
1460	Ib	Ib_S2_P3E.1_K3.1_C3.1_H3.1_[A4C]_A3.1_[A6G]_F3.1_T3.1	TTTGATTAATATGATATCGTTCTTTCTTGTCTGTATTCTTTCTCGATATCATATTAATCTTT	S2a	TTTGATTAATATGATATCGTTCTTTCT	TTCTTTCTCGATATCATATTAATCTTT	P3E.1	K3.1	C3.1	H3.1_[A4C]	A3.1_[A6G]	F3.1	T3.1	TGTCTGTA		TGTC	TG	TA		2	0	-0.163048	-10.0804	0.579357	1.53788
1462	Ib	Ib_S2_P3E.1_K3.1_C3.1_H3.1_[A4C]_A3.1_[A6T]_F3.1_T3.1	TTTGATTAATATGATATCGTTCTTTCTTGTCTTTATTCTTTCTCGATATCATATTAATCTTT	S2a	TTTGATTAATATGATATCGTTCTTTCT	TTCTTTCTCGATATCATATTAATCTTT	P3E.1	K3.1	C3.1	H3.1_[A4C]	A3.1_[A6T]	F3.1	T3.1	TGTCTTTA		TGTC	TT	TA		2	0	-0.073774	-8.07491	0.668962	3.54334
1464	Ib	Ib_S2_P3E.1_K3.1_C3.1_H3.1_[A4T]_A3.1_[A6C]_F3.1_T3.1	TTTGATTAATATGATATCGTTCTTTCTTGTTTCTATTCTTTCTCGATATCATATTAATCTTT	S2a	TTTGATTAATATGATATCGTTCTTTCT	TTCTTTCTCGATATCATATTAATCTTT	P3E.1	K3.1	C3.1	H3.1_[A4T]	A3.1_[A6C]	F3.1	T3.1	TGTTTCTA		TGTT	TC	TA		2	0	-0.0744002	-8.63009	0.72915	2.98816
1465	Ib	Ib_S2_P3E.1_K3.1_C3.1_H3.1_[A4T]_A3.1_[A6T]_F3.1_T3.1	TTTGATTAATATGATATCGTTCTTTCTTGTTTTTATTCTTTCTCGATATCATATTAATCTTT	S2a	TTTGATTAATATGATATCGTTCTTTCT	TTCTTTCTCGATATCATATTAATCTTT	P3E.1	K3.1	C3.1	H3.1_[A4T]	A3.1_[A6T]	F3.1	T3.1	TGTTTTTA		TGTT	TT	TA		2	0	-0.0759497	-8.51245	0.503196	3.10581
1468	Ic	Ic_S2_P3E.1_K3.1_C3.1_H3.1_A3.1_[T5G]_[A6T]_F3.1_T3.1	TTTGATTAATATGATATCGTTCTTTCTTGTAGTTATTCTTTCTCGATATCATATTAATCTTT	S2a	TTTGATTAATATGATATCGTTCTTTCT	TTCTTTCTCGATATCATATTAATCTTT	P3E.1	K3.1	C3.1	H3.1	A3.1_[T5G]_[A6T]	F3.1	T3.1	TGTAGTTA		TGTA	GT	TA		2	0	-0.221191	-9.19794	0.412354	2.42032
1469	Ic	Ic_S2_P3E.1_K3.1_C3.1_H3.1_A3.1_[T5C]_[A6G]_F3.1_T3.1	TTTGATTAATATGATATCGTTCTTTCTTGTACGTATTCTTTCTCGATATCATATTAATCTTT	S2a	TTTGATTAATATGATATCGTTCTTTCT	TTCTTTCTCGATATCATATTAATCTTT	P3E.1	K3.1	C3.1	H3.1	A3.1_[T5C]_[A6G]	F3.1	T3.1	TGTACGTA		TGTA	CG	TA		2	0	-0.13781	-10.2055	0.701262	1.4128
1470	Ic	Ic_S2_P3E.1_K3.1_C3.1_H3.1_A3.1_[T5C]_[A6C]_F3.1_T3.1	TTTGATTAATATGATATCGTTCTTTCTTGTACCTATTCTTTCTCGATATCATATTAATCTTT	S2a	TTTGATTAATATGATATCGTTCTTTCT	TTCTTTCTCGATATCATATTAATCTTT	P3E.1	K3.1	C3.1	H3.1	A3.1_[T5C]_[A6C]	F3.1	T3.1	TGTACCTA		TGTA	CC	TA		2	0	-0.076874	-10.8809	0.350167	0.737376
1471	Ib	Ib_S2_P3E.1_K3.1_C3.1_H3.1_A3.1_[T5C]_[A6T]_F3.1_T3.1	TTTGATTAATATGATATCGTTCTTTCTTGTACTTATTCTTTCTCGATATCATATTAATCTTT	S2a	TTTGATTAATATGATATCGTTCTTTCT	TTCTTTCTCGATATCATATTAATCTTT	P3E.1	K3.1	C3.1	H3.1	A3.1_[T5C]_[A6T]	F3.1	T3.1	TGTACTTA		TGTA	CT	TA		2	0	-0.078417	-10.6804	0.248176	0.937852
1473	Ib	Ib_S2_P3E.1_K3.1_C3.1_H3.1_A3.1_[T5A]_[A6C]_F3.1_T3.1	TTTGATTAATATGATATCGTTCTTTCTTGTAACTATTCTTTCTCGATATCATATTAATCTTT	S2a	TTTGATTAATATGATATCGTTCTTTCT	TTCTTTCTCGATATCATATTAATCTTT	P3E.1	K3.1	C3.1	H3.1	A3.1_[T5A]_[A6C]	F3.1	T3.1	TGTAACTA		TGTA	AC	TA		2	0	-0.0916049	-9.79582	0.586226	1.82243
1474	Ic	Ic_S2_P3E.1_K3.1_C3.1_H3.1_A3.1_[T5A]_[A6T]_F3.1_T3.1	TTTGATTAATATGATATCGTTCTTTCTTGTAATTATTCTTTCTCGATATCATATTAATCTTT	S2a	TTTGATTAATATGATATCGTTCTTTCT	TTCTTTCTCGATATCATATTAATCTTT	P3E.1	K3.1	C3.1	H3.1	A3.1_[T5A]_[A6T]	F3.1	T3.1	TGTAATTA		TGTA	AT	TA		2	0	-0.101499	-9.74284	0.5591	1.87541
1475	Ib	Ib_S2_P4E.1_K4.1_C4.1_H4.1_A4.1_F4.1_[T8G]_[A9G]_T4.1	TTTGATTAATATGATATCGTTCTTTCTTGTATATGGTTCTTTCTCGATATCATATTAATCTTT	S2a	TTTGATTAATATGATATCGTTCTTTCT	TTCTTTCTCGATATCATATTAATCTTT	P4E.1	K4.1	C4.1	H4.1	A4.1	F4.1_[T8G]_[A9G]	T4.1	TGTATATGG		TGTA	TAT	GG		2	0	-0.395951	-9.86621	0.448068	1.75204
1476	Ic	Ic_S2_P4E.1_K4.1_C4.1_H4.1_A4.1_F4.1_[T8G]_[A9C]_T4.1	TTTGATTAATATGATATCGTTCTTTCTTGTATATGCTTCTTTCTCGATATCATATTAATCTTT	S2a	TTTGATTAATATGATATCGTTCTTTCT	TTCTTTCTCGATATCATATTAATCTTT	P4E.1	K4.1	C4.1	H4.1	A4.1	F4.1_[T8G]_[A9C]	T4.1	TGTATATGC		TGTA	TAT	GC		2	0	-0.209107	-10.6582	0.161697	0.960014
1477	Ic	Ic_S2_P4E.1_K4.1_C4.1_H4.1_A4.1_F4.1_[T8G]_[A9T]_T4.1	TTTGATTAATATGATATCGTTCTTTCTTGTATATGTTTCTTTCTCGATATCATATTAATCTTT	S2a	TTTGATTAATATGATATCGTTCTTTCT	TTCTTTCTCGATATCATATTAATCTTT	P4E.1	K4.1	C4.1	H4.1	A4.1	F4.1_[T8G]_[A9T]	T4.1	TGTATATGT		TGTA	TAT	GT		2	0	-0.0997336	-11.2178	0.232094	0.400414
1478	Ic	Ic_S2_P4E.1_K4.1_C4.1_H4.1_A4.1_F4.1_[T8C]_[A9G]_T4.1	TTTGATTAATATGATATCGTTCTTTCTTGTATATCGTTCTTTCTCGATATCATATTAATCTTT	S2a	TTTGATTAATATGATATCGTTCTTTCT	TTCTTTCTCGATATCATATTAATCTTT	P4E.1	K4.1	C4.1	H4.1	A4.1	F4.1_[T8C]_[A9G]	T4.1	TGTATATCG		TGTA	TAT	CG		2	0	-0.127366	-11.0544	0.299209	0.563856
1479	Ic	Ic_S2_P4E.1_K4.1_C4.1_H4.1_A4.1_F4.1_[T8C]_[A9C]_T4.1	TTTGATTAATATGATATCGTTCTTTCTTGTATATCCTTCTTTCTCGATATCATATTAATCTTT	S2a	TTTGATTAATATGATATCGTTCTTTCT	TTCTTTCTCGATATCATATTAATCTTT	P4E.1	K4.1	C4.1	H4.1	A4.1	F4.1_[T8C]_[A9C]	T4.1	TGTATATCC		TGTA	TAT	CC		2	0	-0.0655698	-11.0148	0.184717	0.603496
1481	Ib	Ib_S2_P4E.1_K4.1_C4.1_H4.1_A4.1_F4.1_[T8A]_[A9G]_T4.1	TTTGATTAATATGATATCGTTCTTTCTTGTATATAGTTCTTTCTCGATATCATATTAATCTTT	S2a	TTTGATTAATATGATATCGTTCTTTCT	TTCTTTCTCGATATCATATTAATCTTT	P4E.1	K4.1	C4.1	H4.1	A4.1	F4.1_[T8A]_[A9G]	T4.1	TGTATATAG		TGTA	TAT	AG		2	0	-0.1863	-10.9743	0.375299	0.643912
1482	Ib	Ib_S2_P4E.1_K4.1_C4.1_H4.1_A4.1_F4.1_[T8A]_[A9C]_T4.1	TTTGATTAATATGATATCGTTCTTTCTTGTATATACTTCTTTCTCGATATCATATTAATCTTT	S2a	TTTGATTAATATGATATCGTTCTTTCT	TTCTTTCTCGATATCATATTAATCTTT	P4E.1	K4.1	C4.1	H4.1	A4.1	F4.1_[T8A]_[A9C]	T4.1	TGTATATAC		TGTA	TAT	AC		2	0	-0.140231	-11.1373	0.366063	0.480979
1491	Ib	Ib_S2_P4E.1_K4.1_C4.1_H4.1_[T1C]_A4.1_F4.1_[T8A]_T4.1	TTTGATTAATATGATATCGTTCTTTCTCGTATATAATTCTTTCTCGATATCATATTAATCTTT	S2a	TTTGATTAATATGATATCGTTCTTTCT	TTCTTTCTCGATATCATATTAATCTTT	P4E.1	K4.1	C4.1	H4.1_[T1C]	A4.1	F4.1_[T8A]	T4.1	CGTATATAA		CGTA	TAT	AA		2	0	-0.0316644	-8.65681	0.905506	2.96144
1496	Ib	Ib_S2_P4E.1_K4.1_C4.1_H4.1_[G2C]_A4.1_F4.1_[T8C]_T4.1	TTTGATTAATATGATATCGTTCTTTCTTCTATATCATTCTTTCTCGATATCATATTAATCTTT	S2a	TTTGATTAATATGATATCGTTCTTTCT	TTCTTTCTCGATATCATATTAATCTTT	P4E.1	K4.1	C4.1	H4.1_[G2C]	A4.1	F4.1_[T8C]	T4.1	TCTATATCA		TCTA	TAT	CA		2	0	-0.00632361	-8.28322	0.792346	3.33503
1514	Ib	Ib_S2_P4E.1_K4.1_C4.1_H4.1_[A4G]_A4.1_F4.1_[T8C]_T4.1	TTTGATTAATATGATATCGTTCTTTCTTGTGTATCATTCTTTCTCGATATCATATTAATCTTT	S2a	TTTGATTAATATGATATCGTTCTTTCT	TTCTTTCTCGATATCATATTAATCTTT	P4E.1	K4.1	C4.1	H4.1_[A4G]	A4.1	F4.1_[T8C]	T4.1	TGTGTATCA		TGTG	TAT	CA		2	0	-0.262803	-10.6263	0.551357	0.991976
1515	Ib	Ib_S2_P4E.1_K4.1_C4.1_H4.1_[A4C]_A4.1_F4.1_[T8C]_T4.1	TTTGATTAATATGATATCGTTCTTTCTTGTCTATCATTCTTTCTCGATATCATATTAATCTTT	S2a	TTTGATTAATATGATATCGTTCTTTCT	TTCTTTCTCGATATCATATTAATCTTT	P4E.1	K4.1	C4.1	H4.1_[A4C]	A4.1	F4.1_[T8C]	T4.1	TGTCTATCA		TGTC	TAT	CA		2	0	-0.153359	-7.65126	0.964173	3.96699
1516	Ib	Ib_S2_P4E.1_K4.1_C4.1_H4.1_[A4T]_A4.1_F4.1_[T8C]_T4.1	TTTGATTAATATGATATCGTTCTTTCTTGTTTATCATTCTTTCTCGATATCATATTAATCTTT	S2a	TTTGATTAATATGATATCGTTCTTTCT	TTCTTTCTCGATATCATATTAATCTTT	P4E.1	K4.1	C4.1	H4.1_[A4T]	A4.1	F4.1_[T8C]	T4.1	TGTTTATCA		TGTT	TAT	CA		2	0	-0.153912	-8.05142	0.965885	3.56683
1517	Ib	Ib_S2_P4E.1_K4.1_C4.1_H4.1_[A4G]_A4.1_F4.1_[T8A]_T4.1	TTTGATTAATATGATATCGTTCTTTCTTGTGTATAATTCTTTCTCGATATCATATTAATCTTT	S2a	TTTGATTAATATGATATCGTTCTTTCT	TTCTTTCTCGATATCATATTAATCTTT	P4E.1	K4.1	C4.1	H4.1_[A4G]	A4.1	F4.1_[T8A]	T4.1	TGTGTATAA		TGTG	TAT	AA		2	0	-0.140059	-11.4899	0.381852	0.12833
1519	Ib	Ib_S2_P4E.1_K4.1_C4.1_H4.1_[A4T]_A4.1_F4.1_[T8A]_T4.1	TTTGATTAATATGATATCGTTCTTTCTTGTTTATAATTCTTTCTCGATATCATATTAATCTTT	S2a	TTTGATTAATATGATATCGTTCTTTCT	TTCTTTCTCGATATCATATTAATCTTT	P4E.1	K4.1	C4.1	H4.1_[A4T]	A4.1	F4.1_[T8A]	T4.1	TGTTTATAA		TGTT	TAT	AA		2	0	-0.0622478	-9.43312	0.722833	2.18513
1524	Ib	Ib_S2_P4E.1_K4.1_C4.1_H4.1_[T1C]_A4.1_F4.1_[A9C]_T4.1	TTTGATTAATATGATATCGTTCTTTCTCGTATATTCTTCTTTCTCGATATCATATTAATCTTT	S2a	TTTGATTAATATGATATCGTTCTTTCT	TTCTTTCTCGATATCATATTAATCTTT	P4E.1	K4.1	C4.1	H4.1_[T1C]	A4.1	F4.1_[A9C]	T4.1	CGTATATTC		CGTA	TAT	TC		2	0	-0.0618656	-8.48119	0.551501	3.13706
1526	Ib	Ib_S2_P4E.1_K4.1_C4.1_H4.1_[T1G]_A4.1_F4.1_[A9T]_T4.1	TTTGATTAATATGATATCGTTCTTTCTGGTATATTTTTCTTTCTCGATATCATATTAATCTTT	S2a	TTTGATTAATATGATATCGTTCTTTCT	TTCTTTCTCGATATCATATTAATCTTT	P4E.1	K4.1	C4.1	H4.1_[T1G]	A4.1	F4.1_[A9T]	T4.1	GGTATATTT		GGTA	TAT	TT		2	0	-0.30277	-7.99426	0.747412	3.62399
1528	Ib	Ib_S2_P4E.1_K4.1_C4.1_H4.1_[T1A]_A4.1_F4.1_[A9T]_T4.1	TTTGATTAATATGATATCGTTCTTTCTAGTATATTTTTCTTTCTCGATATCATATTAATCTTT	S2a	TTTGATTAATATGATATCGTTCTTTCT	TTCTTTCTCGATATCATATTAATCTTT	P4E.1	K4.1	C4.1	H4.1_[T1A]	A4.1	F4.1_[A9T]	T4.1	AGTATATTT		AGTA	TAT	TT		2	0	-0.107845	-7.99506	0.615538	3.62319
1530	Ib	Ib_S2_P4E.1_K4.1_C4.1_H4.1_[G2T]_A4.1_F4.1_[A9G]_T4.1	TTTGATTAATATGATATCGTTCTTTCTTTTATATTGTTCTTTCTCGATATCATATTAATCTTT	S2a	TTTGATTAATATGATATCGTTCTTTCT	TTCTTTCTCGATATCATATTAATCTTT	P4E.1	K4.1	C4.1	H4.1_[G2T]	A4.1	F4.1_[A9G]	T4.1	TTTATATTG		TTTA	TAT	TG		2	0	-0.0501061	-7.62534	0.944384	3.99291
1531	Ib	Ib_S2_P4E.1_K4.1_C4.1_H4.1_[G2A]_A4.1_F4.1_[A9G]_T4.1	TTTGATTAATATGATATCGTTCTTTCTTATATATTGTTCTTTCTCGATATCATATTAATCTTT	S2a	TTTGATTAATATGATATCGTTCTTTCT	TTCTTTCTCGATATCATATTAATCTTT	P4E.1	K4.1	C4.1	H4.1_[G2A]	A4.1	F4.1_[A9G]	T4.1	TATATATTG		TATA	TAT	TG		2	0	-0.0581202	-9.13103	0.58947	2.48722
1534	Ib	Ib_S2_P4E.1_K4.1_C4.1_H4.1_[G2A]_A4.1_F4.1_[A9C]_T4.1	TTTGATTAATATGATATCGTTCTTTCTTATATATTCTTCTTTCTCGATATCATATTAATCTTT	S2a	TTTGATTAATATGATATCGTTCTTTCT	TTCTTTCTCGATATCATATTAATCTTT	P4E.1	K4.1	C4.1	H4.1_[G2A]	A4.1	F4.1_[A9C]	T4.1	TATATATTC		TATA	TAT	TC		2	0	-0.00724347	-9.13994	0.684719	2.47831
1535	Ib	Ib_S2_P4E.1_K4.1_C4.1_H4.1_[G2C]_A4.1_F4.1_[A9T]_T4.1	TTTGATTAATATGATATCGTTCTTTCTTCTATATTTTTCTTTCTCGATATCATATTAATCTTT	S2a	TTTGATTAATATGATATCGTTCTTTCT	TTCTTTCTCGATATCATATTAATCTTT	P4E.1	K4.1	C4.1	H4.1_[G2C]	A4.1	F4.1_[A9T]	T4.1	TCTATATTT		TCTA	TAT	TT		2	0	-0.00529742	-8.19538	0.654007	3.42287
1536	Ib	Ib_S2_P4E.1_K4.1_C4.1_H4.1_[G2T]_A4.1_F4.1_[A9T]_T4.1	TTTGATTAATATGATATCGTTCTTTCTTTTATATTTTTCTTTCTCGATATCATATTAATCTTT	S2a	TTTGATTAATATGATATCGTTCTTTCT	TTCTTTCTCGATATCATATTAATCTTT	P4E.1	K4.1	C4.1	H4.1_[G2T]	A4.1	F4.1_[A9T]	T4.1	TTTATATTT		TTTA	TAT	TT		2	0	-0.00559097	-7.88309	0.425754	3.73516
1542	Ib	Ib_S2_P4E.1_K4.1_C4.1_H4.1_[T3C]_A4.1_F4.1_[A9C]_T4.1	TTTGATTAATATGATATCGTTCTTTCTTGCATATTCTTCTTTCTCGATATCATATTAATCTTT	S2a	TTTGATTAATATGATATCGTTCTTTCT	TTCTTTCTCGATATCATATTAATCTTT	P4E.1	K4.1	C4.1	H4.1_[T3C]	A4.1	F4.1_[A9C]	T4.1	TGCATATTC		TGCA	TAT	TC		2	0	-0.0405676	-8.14611	0.832307	3.47214
1545	Ib	Ib_S2_P4E.1_K4.1_C4.1_H4.1_[T3C]_A4.1_F4.1_[A9T]_T4.1	TTTGATTAATATGATATCGTTCTTTCTTGCATATTTTTCTTTCTCGATATCATATTAATCTTT	S2a	TTTGATTAATATGATATCGTTCTTTCT	TTCTTTCTCGATATCATATTAATCTTT	P4E.1	K4.1	C4.1	H4.1_[T3C]	A4.1	F4.1_[A9T]	T4.1	TGCATATTT		TGCA	TAT	TT		2	0	-0.0384849	-8.21153	0.547844	3.40672
1547	Ib	Ib_S2_P4E.1_K4.1_C4.1_H4.1_[A4G]_A4.1_F4.1_[A9G]_T4.1	TTTGATTAATATGATATCGTTCTTTCTTGTGTATTGTTCTTTCTCGATATCATATTAATCTTT	S2a	TTTGATTAATATGATATCGTTCTTTCT	TTCTTTCTCGATATCATATTAATCTTT	P4E.1	K4.1	C4.1	H4.1_[A4G]	A4.1	F4.1_[A9G]	T4.1	TGTGTATTG		TGTG	TAT	TG		2	0	-0.164574	-10.2854	0.507827	1.33282
1549	Ib	Ib_S2_P4E.1_K4.1_C4.1_H4.1_[A4T]_A4.1_F4.1_[A9G]_T4.1	TTTGATTAATATGATATCGTTCTTTCTTGTTTATTGTTCTTTCTCGATATCATATTAATCTTT	S2a	TTTGATTAATATGATATCGTTCTTTCT	TTCTTTCTCGATATCATATTAATCTTT	P4E.1	K4.1	C4.1	H4.1_[A4T]	A4.1	F4.1_[A9G]	T4.1	TGTTTATTG		TGTT	TAT	TG		2	0	-0.0906852	-9.82141	0.472115	1.79684
1550	Ib	Ib_S2_P4E.1_K4.1_C4.1_H4.1_[A4G]_A4.1_F4.1_[A9C]_T4.1	TTTGATTAATATGATATCGTTCTTTCTTGTGTATTCTTCTTTCTCGATATCATATTAATCTTT	S2a	TTTGATTAATATGATATCGTTCTTTCT	TTCTTTCTCGATATCATATTAATCTTT	P4E.1	K4.1	C4.1	H4.1_[A4G]	A4.1	F4.1_[A9C]	T4.1	TGTGTATTC		TGTG	TAT	TC		2	0	-0.162396	-10.8105	0.357485	0.807784
1551	Ib	Ib_S2_P4E.1_K4.1_C4.1_H4.1_[A4C]_A4.1_F4.1_[A9C]_T4.1	TTTGATTAATATGATATCGTTCTTTCTTGTCTATTCTTCTTTCTCGATATCATATTAATCTTT	S2a	TTTGATTAATATGATATCGTTCTTTCT	TTCTTTCTCGATATCATATTAATCTTT	P4E.1	K4.1	C4.1	H4.1_[A4C]	A4.1	F4.1_[A9C]	T4.1	TGTCTATTC		TGTC	TAT	TC		2	0	-0.080368	-8.46504	0.692849	3.15321
1553	Ib	Ib_S2_P4E.1_K4.1_C4.1_H4.1_[A4G]_A4.1_F4.1_[A9T]_T4.1	TTTGATTAATATGATATCGTTCTTTCTTGTGTATTTTTCTTTCTCGATATCATATTAATCTTT	S2a	TTTGATTAATATGATATCGTTCTTTCT	TTCTTTCTCGATATCATATTAATCTTT	P4E.1	K4.1	C4.1	H4.1_[A4G]	A4.1	F4.1_[A9T]	T4.1	TGTGTATTT		TGTG	TAT	TT		2	0	-0.118887	-11.2387	0.189381	0.379595
1561	Ib	Ib_S2_P4E.1_K4.1_C4.1_H4.1_A4.1_[T5A]_F4.1_[T8C]_T4.1	TTTGATTAATATGATATCGTTCTTTCTTGTAAATCATTCTTTCTCGATATCATATTAATCTTT	S2a	TTTGATTAATATGATATCGTTCTTTCT	TTCTTTCTCGATATCATATTAATCTTT	P4E.1	K4.1	C4.1	H4.1	A4.1_[T5A]	F4.1_[T8C]	T4.1	TGTAAATCA		TGTA	AAT	CA		2	0	-0.194613	-9.86748	0.611404	1.75078
1563	Ib	Ib_S2_P4E.1_K4.1_C4.1_H4.1_A4.1_[T5C]_F4.1_[T8A]_T4.1	TTTGATTAATATGATATCGTTCTTTCTTGTACATAATTCTTTCTCGATATCATATTAATCTTT	S2a	TTTGATTAATATGATATCGTTCTTTCT	TTCTTTCTCGATATCATATTAATCTTT	P4E.1	K4.1	C4.1	H4.1	A4.1_[T5C]	F4.1_[T8A]	T4.1	TGTACATAA		TGTA	CAT	AA		2	0	-0.0630257	-11.7295	0.419543	-0.111199
1564	Ib	Ib_S2_P4E.1_K4.1_C4.1_H4.1_A4.1_[T5A]_F4.1_[T8A]_T4.1	TTTGATTAATATGATATCGTTCTTTCTTGTAAATAATTCTTTCTCGATATCATATTAATCTTT	S2a	TTTGATTAATATGATATCGTTCTTTCT	TTCTTTCTCGATATCATATTAATCTTT	P4E.1	K4.1	C4.1	H4.1	A4.1_[T5A]	F4.1_[T8A]	T4.1	TGTAAATAA		TGTA	AAT	AA		2	0	-0.108582	-10.7357	0.285727	0.882534
1569	Ib	Ib_S2_P4E.1_K4.1_C4.1_H4.1_A4.1_[A6C]_F4.1_[T8C]_T4.1	TTTGATTAATATGATATCGTTCTTTCTTGTATCTCATTCTTTCTCGATATCATATTAATCTTT	S2a	TTTGATTAATATGATATCGTTCTTTCT	TTCTTTCTCGATATCATATTAATCTTT	P4E.1	K4.1	C4.1	H4.1	A4.1_[A6C]	F4.1_[T8C]	T4.1	TGTATCTCA		TGTA	TCT	CA		2	0	-0.15959	-10.251	0.571086	1.36729
1570	Ic	Ic_S2_P4E.1_K4.1_C4.1_H4.1_A4.1_[A6T]_F4.1_[T8C]_T4.1	TTTGATTAATATGATATCGTTCTTTCTTGTATTTCATTCTTTCTCGATATCATATTAATCTTT	S2a	TTTGATTAATATGATATCGTTCTTTCT	TTCTTTCTCGATATCATATTAATCTTT	P4E.1	K4.1	C4.1	H4.1	A4.1_[A6T]	F4.1_[T8C]	T4.1	TGTATTTCA		TGTA	TTT	CA		2	0	-0.158953	-9.52437	0.792608	2.09388
1572	Ib	Ib_S2_P4E.1_K4.1_C4.1_H4.1_A4.1_[A6C]_F4.1_[T8A]_T4.1	TTTGATTAATATGATATCGTTCTTTCTTGTATCTAATTCTTTCTCGATATCATATTAATCTTT	S2a	TTTGATTAATATGATATCGTTCTTTCT	TTCTTTCTCGATATCATATTAATCTTT	P4E.1	K4.1	C4.1	H4.1	A4.1_[A6C]	F4.1_[T8A]	T4.1	TGTATCTAA		TGTA	TCT	AA		2	0	-0.0656196	-10.8728	0.284133	0.745483
1573	Ib	Ib_S2_P4E.1_K4.1_C4.1_H4.1_A4.1_[A6T]_F4.1_[T8A]_T4.1	TTTGATTAATATGATATCGTTCTTTCTTGTATTTAATTCTTTCTCGATATCATATTAATCTTT	S2a	TTTGATTAATATGATATCGTTCTTTCT	TTCTTTCTCGATATCATATTAATCTTT	P4E.1	K4.1	C4.1	H4.1	A4.1_[A6T]	F4.1_[T8A]	T4.1	TGTATTTAA		TGTA	TTT	AA		2	0	-0.0768133	-10.5738	0.541209	1.04442
1577	Ic	Ic_S2_P4E.1_K4.1_C4.1_H4.1_A4.1_[T7G]_F4.1_[T8C]_T4.1	TTTGATTAATATGATATCGTTCTTTCTTGTATAGCATTCTTTCTCGATATCATATTAATCTTT	S2a	TTTGATTAATATGATATCGTTCTTTCT	TTCTTTCTCGATATCATATTAATCTTT	P4E.1	K4.1	C4.1	H4.1	A4.1_[T7G]	F4.1_[T8C]	T4.1	TGTATAGCA		TGTA	TAG	CA		2	0	-0.408449	-10.0633	0.740378	1.55496
1578	Ic	Ic_S2_P4E.1_K4.1_C4.1_H4.1_A4.1_[T7C]_F4.1_[T8C]_T4.1	TTTGATTAATATGATATCGTTCTTTCTTGTATACCATTCTTTCTCGATATCATATTAATCTTT	S2a	TTTGATTAATATGATATCGTTCTTTCT	TTCTTTCTCGATATCATATTAATCTTT	P4E.1	K4.1	C4.1	H4.1	A4.1_[T7C]	F4.1_[T8C]	T4.1	TGTATACCA		TGTA	TAC	CA		2	0	-0.0793525	-10.8047	0.603583	0.813597
1579	Ib	Ib_S2_P4E.1_K4.1_C4.1_H4.1_A4.1_[T7A]_F4.1_[T8C]_T4.1	TTTGATTAATATGATATCGTTCTTTCTTGTATAACATTCTTTCTCGATATCATATTAATCTTT	S2a	TTTGATTAATATGATATCGTTCTTTCT	TTCTTTCTCGATATCATATTAATCTTT	P4E.1	K4.1	C4.1	H4.1	A4.1_[T7A]	F4.1_[T8C]	T4.1	TGTATAACA		TGTA	TAA	CA		2	0	-0.265647	-10.5398	0.589439	1.07843
1581	Ic	Ic_S2_P4E.1_K4.1_C4.1_H4.1_A4.1_[T7C]_F4.1_[T8A]_T4.1	TTTGATTAATATGATATCGTTCTTTCTTGTATACAATTCTTTCTCGATATCATATTAATCTTT	S2a	TTTGATTAATATGATATCGTTCTTTCT	TTCTTTCTCGATATCATATTAATCTTT	P4E.1	K4.1	C4.1	H4.1	A4.1_[T7C]	F4.1_[T8A]	T4.1	TGTATACAA		TGTA	TAC	AA		2	0	-0.239964	-10.5647	0.280262	1.05359
1582	Ic	Ic_S2_P4E.1_K4.1_C4.1_H4.1_A4.1_[T7A]_F4.1_[T8A]_T4.1	TTTGATTAATATGATATCGTTCTTTCTTGTATAAAATTCTTTCTCGATATCATATTAATCTTT	S2a	TTTGATTAATATGATATCGTTCTTTCT	TTCTTTCTCGATATCATATTAATCTTT	P4E.1	K4.1	C4.1	H4.1	A4.1_[T7A]	F4.1_[T8A]	T4.1	TGTATAAAA		TGTA	TAA	AA		2	0	-0.108533	-10.6014	0.418821	1.0168
1585	Ib	Ib_S2_P4E.1_K4.1_C4.1_H4.1_A4.1_[T5A]_F4.1_[A9G]_T4.1	TTTGATTAATATGATATCGTTCTTTCTTGTAAATTGTTCTTTCTCGATATCATATTAATCTTT	S2a	TTTGATTAATATGATATCGTTCTTTCT	TTCTTTCTCGATATCATATTAATCTTT	P4E.1	K4.1	C4.1	H4.1	A4.1_[T5A]	F4.1_[A9G]	T4.1	TGTAAATTG		TGTA	AAT	TG		2	0	-0.137864	-10.9624	0.401762	0.655886
1587	Ic	Ic_S2_P4E.1_K4.1_C4.1_H4.1_A4.1_[T5C]_F4.1_[A9C]_T4.1	TTTGATTAATATGATATCGTTCTTTCTTGTACATTCTTCTTTCTCGATATCATATTAATCTTT	S2a	TTTGATTAATATGATATCGTTCTTTCT	TTCTTTCTCGATATCATATTAATCTTT	P4E.1	K4.1	C4.1	H4.1	A4.1_[T5C]	F4.1_[A9C]	T4.1	TGTACATTC		TGTA	CAT	TC		2	0	-0.0843197	-11.6862	0.23665	-0.0679967
1588	Ib	Ib_S2_P4E.1_K4.1_C4.1_H4.1_A4.1_[T5A]_F4.1_[A9C]_T4.1	TTTGATTAATATGATATCGTTCTTTCTTGTAAATTCTTCTTTCTCGATATCATATTAATCTTT	S2a	TTTGATTAATATGATATCGTTCTTTCT	TTCTTTCTCGATATCATATTAATCTTT	P4E.1	K4.1	C4.1	H4.1	A4.1_[T5A]	F4.1_[A9C]	T4.1	TGTAAATTC		TGTA	AAT	TC		2	0	-0.126405	-10.5968	0.483287	1.02149
1591	Ib	Ib_S2_P4E.1_K4.1_C4.1_H4.1_A4.1_[T5A]_F4.1_[A9T]_T4.1	TTTGATTAATATGATATCGTTCTTTCTTGTAAATTTTTCTTTCTCGATATCATATTAATCTTT	S2a	TTTGATTAATATGATATCGTTCTTTCT	TTCTTTCTCGATATCATATTAATCTTT	P4E.1	K4.1	C4.1	H4.1	A4.1_[T5A]	F4.1_[A9T]	T4.1	TGTAAATTT		TGTA	AAT	TT		2	0	-0.0966564	-10.8567	0.367319	0.761579
1592	Ib	Ib_S2_P4E.1_K4.1_C4.1_H4.1_A4.1_[A6G]_F4.1_[A9G]_T4.1	TTTGATTAATATGATATCGTTCTTTCTTGTATGTTGTTCTTTCTCGATATCATATTAATCTTT	S2a	TTTGATTAATATGATATCGTTCTTTCT	TTCTTTCTCGATATCATATTAATCTTT	P4E.1	K4.1	C4.1	H4.1	A4.1_[A6G]	F4.1_[A9G]	T4.1	TGTATGTTG		TGTA	TGT	TG		2	0	-0.167115	-10.3364	0.866665	1.28185
1593	Ib	Ib_S2_P4E.1_K4.1_C4.1_H4.1_A4.1_[A6C]_F4.1_[A9G]_T4.1	TTTGATTAATATGATATCGTTCTTTCTTGTATCTTGTTCTTTCTCGATATCATATTAATCTTT	S2a	TTTGATTAATATGATATCGTTCTTTCT	TTCTTTCTCGATATCATATTAATCTTT	P4E.1	K4.1	C4.1	H4.1	A4.1_[A6C]	F4.1_[A9G]	T4.1	TGTATCTTG		TGTA	TCT	TG		2	0	-0.09964	-10.9421	0.340644	0.676137
1596	Ic	Ic_S2_P4E.1_K4.1_C4.1_H4.1_A4.1_[A6C]_F4.1_[A9C]_T4.1	TTTGATTAATATGATATCGTTCTTTCTTGTATCTTCTTCTTTCTCGATATCATATTAATCTTT	S2a	TTTGATTAATATGATATCGTTCTTTCT	TTCTTTCTCGATATCATATTAATCTTT	P4E.1	K4.1	C4.1	H4.1	A4.1_[A6C]	F4.1_[A9C]	T4.1	TGTATCTTC		TGTA	TCT	TC		2	0	-0.0860396	-10.6922	0.294115	0.926097
1597	Ib	Ib_S2_P4E.1_K4.1_C4.1_H4.1_A4.1_[A6T]_F4.1_[A9C]_T4.1	TTTGATTAATATGATATCGTTCTTTCTTGTATTTTCTTCTTTCTCGATATCATATTAATCTTT	S2a	TTTGATTAATATGATATCGTTCTTTCT	TTCTTTCTCGATATCATATTAATCTTT	P4E.1	K4.1	C4.1	H4.1	A4.1_[A6T]	F4.1_[A9C]	T4.1	TGTATTTTC		TGTA	TTT	TC		2	0	-0.0852819	-10.4898	0.623573	1.12842
1598	Ib	Ib_S2_P4E.1_K4.1_C4.1_H4.1_A4.1_[A6G]_F4.1_[A9T]_T4.1	TTTGATTAATATGATATCGTTCTTTCTTGTATGTTTTTCTTTCTCGATATCATATTAATCTTT	S2a	TTTGATTAATATGATATCGTTCTTTCT	TTCTTTCTCGATATCATATTAATCTTT	P4E.1	K4.1	C4.1	H4.1	A4.1_[A6G]	F4.1_[A9T]	T4.1	TGTATGTTT		TGTA	TGT	TT		2	0	-0.12063	-10.5548	0.242822	1.06347
1599	Ib	Ib_S2_P4E.1_K4.1_C4.1_H4.1_A4.1_[A6C]_F4.1_[A9T]_T4.1	TTTGATTAATATGATATCGTTCTTTCTTGTATCTTTTTCTTTCTCGATATCATATTAATCTTT	S2a	TTTGATTAATATGATATCGTTCTTTCT	TTCTTTCTCGATATCATATTAATCTTT	P4E.1	K4.1	C4.1	H4.1	A4.1_[A6C]	F4.1_[A9T]	T4.1	TGTATCTTT		TGTA	TCT	TT		2	0	-0.0549631	-11.0168	0.271997	0.601474
1600	Ib	Ib_S2_P4E.1_K4.1_C4.1_H4.1_A4.1_[A6T]_F4.1_[A9T]_T4.1	TTTGATTAATATGATATCGTTCTTTCTTGTATTTTTTTCTTTCTCGATATCATATTAATCTTT	S2a	TTTGATTAATATGATATCGTTCTTTCT	TTCTTTCTCGATATCATATTAATCTTT	P4E.1	K4.1	C4.1	H4.1	A4.1_[A6T]	F4.1_[A9T]	T4.1	TGTATTTTT		TGTA	TTT	TT		2	0	-0.0541646	-10.9241	0.453068	0.694163
1601	Ic	Ic_S2_P4E.1_K4.1_C4.1_H4.1_A4.1_[T7G]_F4.1_[A9G]_T4.1	TTTGATTAATATGATATCGTTCTTTCTTGTATAGTGTTCTTTCTCGATATCATATTAATCTTT	S2a	TTTGATTAATATGATATCGTTCTTTCT	TTCTTTCTCGATATCATATTAATCTTT	P4E.1	K4.1	C4.1	H4.1	A4.1_[T7G]	F4.1_[A9G]	T4.1	TGTATAGTG		TGTA	TAG	TG		2	0	-0.315512	-11.1511	0.499023	0.467159
1603	Ic	Ic_S2_P4E.1_K4.1_C4.1_H4.1_A4.1_[T7A]_F4.1_[A9G]_T4.1	TTTGATTAATATGATATCGTTCTTTCTTGTATAATGTTCTTTCTCGATATCATATTAATCTTT	S2a	TTTGATTAATATGATATCGTTCTTTCT	TTCTTTCTCGATATCATATTAATCTTT	P4E.1	K4.1	C4.1	H4.1	A4.1_[T7A]	F4.1_[A9G]	T4.1	TGTATAATG		TGTA	TAA	TG		2	0	-0.114853	-11.2199	0.413281	0.398385
1606	Ib	Ib_S2_P4E.1_K4.1_C4.1_H4.1_A4.1_[T7A]_F4.1_[A9C]_T4.1	TTTGATTAATATGATATCGTTCTTTCTTGTATAATCTTCTTTCTCGATATCATATTAATCTTT	S2a	TTTGATTAATATGATATCGTTCTTTCT	TTCTTTCTCGATATCATATTAATCTTT	P4E.1	K4.1	C4.1	H4.1	A4.1_[T7A]	F4.1_[A9C]	T4.1	TGTATAATC		TGTA	TAA	TC		2	0	-0.099622	-10.7897	0.518492	0.828513
1607	Ic	Ic_S2_P4E.1_K4.1_C4.1_H4.1_A4.1_[T7G]_F4.1_[A9T]_T4.1	TTTGATTAATATGATATCGTTCTTTCTTGTATAGTTTTCTTTCTCGATATCATATTAATCTTT	S2a	TTTGATTAATATGATATCGTTCTTTCT	TTCTTTCTCGATATCATATTAATCTTT	P4E.1	K4.1	C4.1	H4.1	A4.1_[T7G]	F4.1_[A9T]	T4.1	TGTATAGTT		TGTA	TAG	TT		2	0	-0.272903	-10.8278	0.241001	0.790442
1608	Ib	Ib_S2_P4E.1_K4.1_C4.1_H4.1_A4.1_[T7C]_F4.1_[A9T]_T4.1	TTTGATTAATATGATATCGTTCTTTCTTGTATACTTTTCTTTCTCGATATCATATTAATCTTT	S2a	TTTGATTAATATGATATCGTTCTTTCT	TTCTTTCTCGATATCATATTAATCTTT	P4E.1	K4.1	C4.1	H4.1	A4.1_[T7C]	F4.1_[A9T]	T4.1	TGTATACTT		TGTA	TAC	TT		2	0	-0.0602323	-11.6821	0.542442	-0.063844
1609	Ic	Ic_S2_P4E.1_K4.1_C4.1_H4.1_A4.1_[T7A]_F4.1_[A9T]_T4.1	TTTGATTAATATGATATCGTTCTTTCTTGTATAATTTTCTTTCTCGATATCATATTAATCTTT	S2a	TTTGATTAATATGATATCGTTCTTTCT	TTCTTTCTCGATATCATATTAATCTTT	P4E.1	K4.1	C4.1	H4.1	A4.1_[T7A]	F4.1_[A9T]	T4.1	TGTATAATT		TGTA	TAA	TT		2	0	-0.0691949	-11.4098	0.844265	0.208417
1611	Ib	Ib_S2_P4E.1_K4.1_C4.1_H4.1_[T1G]_[G2T]_A4.1_F4.1_T4.1	TTTGATTAATATGATATCGTTCTTTCTGTTATATTATTCTTTCTCGATATCATATTAATCTTT	S2a	TTTGATTAATATGATATCGTTCTTTCT	TTCTTTCTCGATATCATATTAATCTTT	P4E.1	K4.1	C4.1	H4.1_[T1G]_[G2T]	A4.1	F4.1	T4.1	GTTATATTA		GTTA	TAT	TA		2	0	-0.0424946	-11.064	0.417809	0.55426
1616	Ib	Ib_S2_P4E.1_K4.1_C4.1_H4.1_[T1A]_[G2C]_A4.1_F4.1_T4.1	TTTGATTAATATGATATCGTTCTTTCTACTATATTATTCTTTCTCGATATCATATTAATCTTT	S2a	TTTGATTAATATGATATCGTTCTTTCT	TTCTTTCTCGATATCATATTAATCTTT	P4E.1	K4.1	C4.1	H4.1_[T1A]_[G2C]	A4.1	F4.1	T4.1	ACTATATTA		ACTA	TAT	TA		2	0	-0.00939219	-9.22319	0.739875	2.39506
1618	Ib	Ib_S2_P4E.1_K4.1_C4.1_H4.1_[T1A]_[G2A]_A4.1_F4.1_T4.1	TTTGATTAATATGATATCGTTCTTTCTAATATATTATTCTTTCTCGATATCATATTAATCTTT	S2a	TTTGATTAATATGATATCGTTCTTTCT	TTCTTTCTCGATATCATATTAATCTTT	P4E.1	K4.1	C4.1	H4.1_[T1A]_[G2A]	A4.1	F4.1	T4.1	AATATATTA		AATA	TAT	TA		2	0	-0.0580943	-8.47202	0.954412	3.14623
1620	Ib	Ib_S2_P4E.1_K4.1_C4.1_H4.1_[T1G]_[T3C]_A4.1_F4.1_T4.1	TTTGATTAATATGATATCGTTCTTTCTGGCATATTATTCTTTCTCGATATCATATTAATCTTT	S2a	TTTGATTAATATGATATCGTTCTTTCT	TTCTTTCTCGATATCATATTAATCTTT	P4E.1	K4.1	C4.1	H4.1_[T1G]_[T3C]	A4.1	F4.1	T4.1	GGCATATTA		GGCA	TAT	TA		2	0	-0.206628	-9.07674	0.86497	2.54152
1628	Ib	Ib_S2_P4E.1_K4.1_C4.1_H4.1_[T1G]_[A4G]_A4.1_F4.1_T4.1	TTTGATTAATATGATATCGTTCTTTCTGGTGTATTATTCTTTCTCGATATCATATTAATCTTT	S2a	TTTGATTAATATGATATCGTTCTTTCT	TTCTTTCTCGATATCATATTAATCTTT	P4E.1	K4.1	C4.1	H4.1_[T1G]_[A4G]	A4.1	F4.1	T4.1	GGTGTATTA		GGTG	TAT	TA		2	0	-0.370772	-10.5459	0.789292	1.07236
1629	Ib	Ib_S2_P4E.1_K4.1_C4.1_H4.1_[T1G]_[A4C]_A4.1_F4.1_T4.1	TTTGATTAATATGATATCGTTCTTTCTGGTCTATTATTCTTTCTCGATATCATATTAATCTTT	S2a	TTTGATTAATATGATATCGTTCTTTCT	TTCTTTCTCGATATCATATTAATCTTT	P4E.1	K4.1	C4.1	H4.1_[T1G]_[A4C]	A4.1	F4.1	T4.1	GGTCTATTA		GGTC	TAT	TA		2	0	-0.27908	-7.9384	0.717205	3.67985
1631	Ib	Ib_S2_P4E.1_K4.1_C4.1_H4.1_[T1C]_[A4G]_A4.1_F4.1_T4.1	TTTGATTAATATGATATCGTTCTTTCTCGTGTATTATTCTTTCTCGATATCATATTAATCTTT	S2a	TTTGATTAATATGATATCGTTCTTTCT	TTCTTTCTCGATATCATATTAATCTTT	P4E.1	K4.1	C4.1	H4.1_[T1C]_[A4G]	A4.1	F4.1	T4.1	CGTGTATTA		CGTG	TAT	TA		2	0	-0.0972092	-11.0987	0.3933	0.519591
1639	Ib	Ib_S2_P4E.1_K4.1_C4.1_H4.1_[G2C]_[T3A]_A4.1_F4.1_T4.1	TTTGATTAATATGATATCGTTCTTTCTTCAATATTATTCTTTCTCGATATCATATTAATCTTT	S2a	TTTGATTAATATGATATCGTTCTTTCT	TTCTTTCTCGATATCATATTAATCTTT	P4E.1	K4.1	C4.1	H4.1_[G2C]_[T3A]	A4.1	F4.1	T4.1	TCAATATTA		TCAA	TAT	TA		2	0	-0.0147894	-7.53581	0.981125	4.08244
1642	Ib	Ib_S2_P4E.1_K4.1_C4.1_H4.1_[G2T]_[T3A]_A4.1_F4.1_T4.1	TTTGATTAATATGATATCGTTCTTTCTTTAATATTATTCTTTCTCGATATCATATTAATCTTT	S2a	TTTGATTAATATGATATCGTTCTTTCT	TTCTTTCTCGATATCATATTAATCTTT	P4E.1	K4.1	C4.1	H4.1_[G2T]_[T3A]	A4.1	F4.1	T4.1	TTAATATTA		TTAA	TAT	TA		2	0	-0.0168303	-7.73941	0.75878	3.87884
1644	Ib	Ib_S2_P4E.1_K4.1_C4.1_H4.1_[G2A]_[T3C]_A4.1_F4.1_T4.1	TTTGATTAATATGATATCGTTCTTTCTTACATATTATTCTTTCTCGATATCATATTAATCTTT	S2a	TTTGATTAATATGATATCGTTCTTTCT	TTCTTTCTCGATATCATATTAATCTTT	P4E.1	K4.1	C4.1	H4.1_[G2A]_[T3C]	A4.1	F4.1	T4.1	TACATATTA		TACA	TAT	TA		2	0	-0.00865896	-7.97495	0.454127	3.6433
1645	Ib	Ib_S2_P4E.1_K4.1_C4.1_H4.1_[G2A]_[T3A]_A4.1_F4.1_T4.1	TTTGATTAATATGATATCGTTCTTTCTTAAATATTATTCTTTCTCGATATCATATTAATCTTT	S2a	TTTGATTAATATGATATCGTTCTTTCT	TTCTTTCTCGATATCATATTAATCTTT	P4E.1	K4.1	C4.1	H4.1_[G2A]_[T3A]	A4.1	F4.1	T4.1	TAAATATTA		TAAA	TAT	TA		2	0	-0.0335457	-7.42697	0.972633	4.19128
1650	Ib	Ib_S2_P4E.1_K4.1_C4.1_H4.1_[G2T]_[A4C]_A4.1_F4.1_T4.1	TTTGATTAATATGATATCGTTCTTTCTTTTCTATTATTCTTTCTCGATATCATATTAATCTTT	S2a	TTTGATTAATATGATATCGTTCTTTCT	TTCTTTCTCGATATCATATTAATCTTT	P4E.1	K4.1	C4.1	H4.1_[G2T]_[A4C]	A4.1	F4.1	T4.1	TTTCTATTA		TTTC	TAT	TA		2	0	-0.00518843	-7.51286	0.61688	4.10539
1651	Ib	Ib_S2_P4E.1_K4.1_C4.1_H4.1_[G2T]_[A4T]_A4.1_F4.1_T4.1	TTTGATTAATATGATATCGTTCTTTCTTTTTTATTATTCTTTCTCGATATCATATTAATCTTT	S2a	TTTGATTAATATGATATCGTTCTTTCT	TTCTTTCTCGATATCATATTAATCTTT	P4E.1	K4.1	C4.1	H4.1_[G2T]_[A4T]	A4.1	F4.1	T4.1	TTTTTATTA		TTTT	TAT	TA		2	0	-0.00574658	-7.14077	0.990173	4.47748
1652	Ib	Ib_S2_P4E.1_K4.1_C4.1_H4.1_[G2A]_[A4G]_A4.1_F4.1_T4.1	TTTGATTAATATGATATCGTTCTTTCTTATGTATTATTCTTTCTCGATATCATATTAATCTTT	S2a	TTTGATTAATATGATATCGTTCTTTCT	TTCTTTCTCGATATCATATTAATCTTT	P4E.1	K4.1	C4.1	H4.1_[G2A]_[A4G]	A4.1	F4.1	T4.1	TATGTATTA		TATG	TAT	TA		2	0	-0.0852873	-10.7426	0.633272	0.875685
1653	Ib	Ib_S2_P4E.1_K4.1_C4.1_H4.1_[G2A]_[A4C]_A4.1_F4.1_T4.1	TTTGATTAATATGATATCGTTCTTTCTTATCTATTATTCTTTCTCGATATCATATTAATCTTT	S2a	TTTGATTAATATGATATCGTTCTTTCT	TTCTTTCTCGATATCATATTAATCTTT	P4E.1	K4.1	C4.1	H4.1_[G2A]_[A4C]	A4.1	F4.1	T4.1	TATCTATTA		TATC	TAT	TA		2	0	-0.014932	-8.11617	0.624591	3.50208
1654	Ib	Ib_S2_P4E.1_K4.1_C4.1_H4.1_[G2A]_[A4T]_A4.1_F4.1_T4.1	TTTGATTAATATGATATCGTTCTTTCTTATTTATTATTCTTTCTCGATATCATATTAATCTTT	S2a	TTTGATTAATATGATATCGTTCTTTCT	TTCTTTCTCGATATCATATTAATCTTT	P4E.1	K4.1	C4.1	H4.1_[G2A]_[A4T]	A4.1	F4.1	T4.1	TATTTATTA		TATT	TAT	TA		2	0	-0.0167281	-8.28016	0.627829	3.33809
1659	Ib	Ib_S2_P4E.1_K4.1_C4.1_H4.1_[T3C]_[A4C]_A4.1_F4.1_T4.1	TTTGATTAATATGATATCGTTCTTTCTTGCCTATTATTCTTTCTCGATATCATATTAATCTTT	S2a	TTTGATTAATATGATATCGTTCTTTCT	TTCTTTCTCGATATCATATTAATCTTT	P4E.1	K4.1	C4.1	H4.1_[T3C]_[A4C]	A4.1	F4.1	T4.1	TGCCTATTA		TGCC	TAT	TA		2	0	-0.0315604	-8.11145	0.713785	3.5068
1660	Ib	Ib_S2_P4E.1_K4.1_C4.1_H4.1_[T3C]_[A4T]_A4.1_F4.1_T4.1	TTTGATTAATATGATATCGTTCTTTCTTGCTTATTATTCTTTCTCGATATCATATTAATCTTT	S2a	TTTGATTAATATGATATCGTTCTTTCT	TTCTTTCTCGATATCATATTAATCTTT	P4E.1	K4.1	C4.1	H4.1_[T3C]_[A4T]	A4.1	F4.1	T4.1	TGCTTATTA		TGCT	TAT	TA		2	0	-0.0320489	-8.4258	0.577094	3.19245
1665	Ib	Ib_S2_P4E.1_K4.1_C4.1_H4.1_[T1G]_A4.1_[T5C]_F4.1_T4.1	TTTGATTAATATGATATCGTTCTTTCTGGTACATTATTCTTTCTCGATATCATATTAATCTTT	S2a	TTTGATTAATATGATATCGTTCTTTCT	TTCTTTCTCGATATCATATTAATCTTT	P4E.1	K4.1	C4.1	H4.1_[T1G]	A4.1_[T5C]	F4.1	T4.1	GGTACATTA		GGTA	CAT	TA		2	0	-0.322962	-10.4713	0.493058	1.14694
1672	Ib	Ib_S2_P4E.1_K4.1_C4.1_H4.1_[T1A]_A4.1_[T5A]_F4.1_T4.1	TTTGATTAATATGATATCGTTCTTTCTAGTAAATTATTCTTTCTCGATATCATATTAATCTTT	S2a	TTTGATTAATATGATATCGTTCTTTCT	TTCTTTCTCGATATCATATTAATCTTT	P4E.1	K4.1	C4.1	H4.1_[T1A]	A4.1_[T5A]	F4.1	T4.1	AGTAAATTA		AGTA	AAT	TA		2	0	-0.188118	-8.43476	0.854684	3.18349
1675	Ib	Ib_S2_P4E.1_K4.1_C4.1_H4.1_[T1G]_A4.1_[A6T]_F4.1_T4.1	TTTGATTAATATGATATCGTTCTTTCTGGTATTTTATTCTTTCTCGATATCATATTAATCTTT	S2a	TTTGATTAATATGATATCGTTCTTTCT	TTCTTTCTCGATATCATATTAATCTTT	P4E.1	K4.1	C4.1	H4.1_[T1G]	A4.1_[A6T]	F4.1	T4.1	GGTATTTTA		GGTA	TTT	TA		2	0	-0.333437	-8.60017	0.450798	3.01808
1676	Ib	Ib_S2_P4E.1_K4.1_C4.1_H4.1_[T1C]_A4.1_[A6G]_F4.1_T4.1	TTTGATTAATATGATATCGTTCTTTCTCGTATGTTATTCTTTCTCGATATCATATTAATCTTT	S2a	TTTGATTAATATGATATCGTTCTTTCT	TTCTTTCTCGATATCATATTAATCTTT	P4E.1	K4.1	C4.1	H4.1_[T1C]	A4.1_[A6G]	F4.1	T4.1	CGTATGTTA		CGTA	TGT	TA		2	0	-0.113466	-8.32151	0.523565	3.29674
1678	Ib	Ib_S2_P4E.1_K4.1_C4.1_H4.1_[T1C]_A4.1_[A6T]_F4.1_T4.1	TTTGATTAATATGATATCGTTCTTTCTCGTATTTTATTCTTTCTCGATATCATATTAATCTTT	S2a	TTTGATTAATATGATATCGTTCTTTCT	TTCTTTCTCGATATCATATTAATCTTT	P4E.1	K4.1	C4.1	H4.1_[T1C]	A4.1_[A6T]	F4.1	T4.1	CGTATTTTA		CGTA	TTT	TA		2	0	-0.0320904	-9.41288	0.530381	2.20537
1681	Ib	Ib_S2_P4E.1_K4.1_C4.1_H4.1_[T1A]_A4.1_[A6T]_F4.1_T4.1	TTTGATTAATATGATATCGTTCTTTCTAGTATTTTATTCTTTCTCGATATCATATTAATCTTT	S2a	TTTGATTAATATGATATCGTTCTTTCT	TTCTTTCTCGATATCATATTAATCTTT	P4E.1	K4.1	C4.1	H4.1_[T1A]	A4.1_[A6T]	F4.1	T4.1	AGTATTTTA		AGTA	TTT	TA		2	0	-0.145182	-8.36438	0.612724	3.25387
1684	Ib	Ib_S2_P4E.1_K4.1_C4.1_H4.1_[T1G]_A4.1_[T7A]_F4.1_T4.1	TTTGATTAATATGATATCGTTCTTTCTGGTATAATATTCTTTCTCGATATCATATTAATCTTT	S2a	TTTGATTAATATGATATCGTTCTTTCT	TTCTTTCTCGATATCATATTAATCTTT	P4E.1	K4.1	C4.1	H4.1_[T1G]	A4.1_[T7A]	F4.1	T4.1	GGTATAATA		GGTA	TAA	TA		2	0	-0.340685	-8.8924	0.807031	2.72585
1685	Ib	Ib_S2_P4E.1_K4.1_C4.1_H4.1_[T1C]_A4.1_[T7G]_F4.1_T4.1	TTTGATTAATATGATATCGTTCTTTCTCGTATAGTATTCTTTCTCGATATCATATTAATCTTT	S2a	TTTGATTAATATGATATCGTTCTTTCT	TTCTTTCTCGATATCATATTAATCTTT	P4E.1	K4.1	C4.1	H4.1_[T1C]	A4.1_[T7G]	F4.1	T4.1	CGTATAGTA		CGTA	TAG	TA		2	0	-0.245836	-9.38667	0.47616	2.23159
1688	Ib	Ib_S2_P4E.1_K4.1_C4.1_H4.1_[T1A]_A4.1_[T7G]_F4.1_T4.1	TTTGATTAATATGATATCGTTCTTTCTAGTATAGTATTCTTTCTCGATATCATATTAATCTTT	S2a	TTTGATTAATATGATATCGTTCTTTCT	TTCTTTCTCGATATCATATTAATCTTT	P4E.1	K4.1	C4.1	H4.1_[T1A]	A4.1_[T7G]	F4.1	T4.1	AGTATAGTA		AGTA	TAG	TA		2	0	-0.424357	-8.54007	0.67372	3.07818
1696	Ib	Ib_S2_P4E.1_K4.1_C4.1_H4.1_[G2T]_A4.1_[T5A]_F4.1_T4.1	TTTGATTAATATGATATCGTTCTTTCTTTTAAATTATTCTTTCTCGATATCATATTAATCTTT	S2a	TTTGATTAATATGATATCGTTCTTTCT	TTCTTTCTCGATATCATATTAATCTTT	P4E.1	K4.1	C4.1	H4.1_[G2T]	A4.1_[T5A]	F4.1	T4.1	TTTAAATTA		TTTA	AAT	TA		2	0	-0.0283879	-7.80653	0.983777	3.81172
1700	Ib	Ib_S2_P4E.1_K4.1_C4.1_H4.1_[G2C]_A4.1_[A6G]_F4.1_T4.1	TTTGATTAATATGATATCGTTCTTTCTTCTATGTTATTCTTTCTCGATATCATATTAATCTTT	S2a	TTTGATTAATATGATATCGTTCTTTCT	TTCTTTCTCGATATCATATTAATCTTT	P4E.1	K4.1	C4.1	H4.1_[G2C]	A4.1_[A6G]	F4.1	T4.1	TCTATGTTA		TCTA	TGT	TA		2	0	-0.0749291	-8.10258	0.964589	3.51567
1703	Ib	Ib_S2_P4E.1_K4.1_C4.1_H4.1_[G2T]_A4.1_[A6G]_F4.1_T4.1	TTTGATTAATATGATATCGTTCTTTCTTTTATGTTATTCTTTCTCGATATCATATTAATCTTT	S2a	TTTGATTAATATGATATCGTTCTTTCT	TTCTTTCTCGATATCATATTAATCTTT	P4E.1	K4.1	C4.1	H4.1_[G2T]	A4.1_[A6G]	F4.1	T4.1	TTTATGTTA		TTTA	TGT	TA		2	0	-0.0757498	-7.54489	0.669312	4.07336
1704	Ib	Ib_S2_P4E.1_K4.1_C4.1_H4.1_[G2T]_A4.1_[A6C]_F4.1_T4.1	TTTGATTAATATGATATCGTTCTTTCTTTTATCTTATTCTTTCTCGATATCATATTAATCTTT	S2a	TTTGATTAATATGATATCGTTCTTTCT	TTCTTTCTCGATATCATATTAATCTTT	P4E.1	K4.1	C4.1	H4.1_[G2T]	A4.1_[A6C]	F4.1	T4.1	TTTATCTTA		TTTA	TCT	TA		2	0	-0.00538215	-7.55108	0.589208	4.06717
1705	Ib	Ib_S2_P4E.1_K4.1_C4.1_H4.1_[G2T]_A4.1_[A6T]_F4.1_T4.1	TTTGATTAATATGATATCGTTCTTTCTTTTATTTTATTCTTTCTCGATATCATATTAATCTTT	S2a	TTTGATTAATATGATATCGTTCTTTCT	TTCTTTCTCGATATCATATTAATCTTT	P4E.1	K4.1	C4.1	H4.1_[G2T]	A4.1_[A6T]	F4.1	T4.1	TTTATTTTA		TTTA	TTT	TA		2	0	-0.00538215	-7.98891	0.482624	3.62934
1707	Ib	Ib_S2_P4E.1_K4.1_C4.1_H4.1_[G2A]_A4.1_[A6C]_F4.1_T4.1	TTTGATTAATATGATATCGTTCTTTCTTATATCTTATTCTTTCTCGATATCATATTAATCTTT	S2a	TTTGATTAATATGATATCGTTCTTTCT	TTCTTTCTCGATATCATATTAATCTTT	P4E.1	K4.1	C4.1	H4.1_[G2A]	A4.1_[A6C]	F4.1	T4.1	TATATCTTA		TATA	TCT	TA		2	0	-0.0187404	-9.2951	0.821426	2.32316
1710	Ib	Ib_S2_P4E.1_K4.1_C4.1_H4.1_[G2C]_A4.1_[T7C]_F4.1_T4.1	TTTGATTAATATGATATCGTTCTTTCTTCTATACTATTCTTTCTCGATATCATATTAATCTTT	S2a	TTTGATTAATATGATATCGTTCTTTCT	TTCTTTCTCGATATCATATTAATCTTT	P4E.1	K4.1	C4.1	H4.1_[G2C]	A4.1_[T7C]	F4.1	T4.1	TCTATACTA		TCTA	TAC	TA		2	0	-0.00537878	-9.16933	0.84065	2.44893
1715	Ib	Ib_S2_P4E.1_K4.1_C4.1_H4.1_[G2A]_A4.1_[T7G]_F4.1_T4.1	TTTGATTAATATGATATCGTTCTTTCTTATATAGTATTCTTTCTCGATATCATATTAATCTTT	S2a	TTTGATTAATATGATATCGTTCTTTCT	TTCTTTCTCGATATCATATTAATCTTT	P4E.1	K4.1	C4.1	H4.1_[G2A]	A4.1_[T7G]	F4.1	T4.1	TATATAGTA		TATA	TAG	TA		2	0	-0.224442	-9.68066	0.483258	1.93759
1722	Ib	Ib_S2_P4E.1_K4.1_C4.1_H4.1_[T3C]_A4.1_[T5C]_F4.1_T4.1	TTTGATTAATATGATATCGTTCTTTCTTGCACATTATTCTTTCTCGATATCATATTAATCTTT	S2a	TTTGATTAATATGATATCGTTCTTTCT	TTCTTTCTCGATATCATATTAATCTTT	P4E.1	K4.1	C4.1	H4.1_[T3C]	A4.1_[T5C]	F4.1	T4.1	TGCACATTA		TGCA	CAT	TA		2	0	-0.0349452	-10.6917	0.508225	0.926511
1730	Ib	Ib_S2_P4E.1_K4.1_C4.1_H4.1_[T3C]_A4.1_[A6G]_F4.1_T4.1	TTTGATTAATATGATATCGTTCTTTCTTGCATGTTATTCTTTCTCGATATCATATTAATCTTT	S2a	TTTGATTAATATGATATCGTTCTTTCT	TTCTTTCTCGATATCATATTAATCTTT	P4E.1	K4.1	C4.1	H4.1_[T3C]	A4.1_[A6G]	F4.1	T4.1	TGCATGTTA		TGCA	TGT	TA		2	0	-0.107776	-8.33512	0.561041	3.28313
1731	Ib	Ib_S2_P4E.1_K4.1_C4.1_H4.1_[T3C]_A4.1_[A6C]_F4.1_T4.1	TTTGATTAATATGATATCGTTCTTTCTTGCATCTTATTCTTTCTCGATATCATATTAATCTTT	S2a	TTTGATTAATATGATATCGTTCTTTCT	TTCTTTCTCGATATCATATTAATCTTT	P4E.1	K4.1	C4.1	H4.1_[T3C]	A4.1_[A6C]	F4.1	T4.1	TGCATCTTA		TGCA	TCT	TA		2	0	-0.0380826	-8.18161	0.91501	3.43664
1739	Ib	Ib_S2_P4E.1_K4.1_C4.1_H4.1_[T3C]_A4.1_[T7G]_F4.1_T4.1	TTTGATTAATATGATATCGTTCTTTCTTGCATAGTATTCTTTCTCGATATCATATTAATCTTT	S2a	TTTGATTAATATGATATCGTTCTTTCT	TTCTTTCTCGATATCATATTAATCTTT	P4E.1	K4.1	C4.1	H4.1_[T3C]	A4.1_[T7G]	F4.1	T4.1	TGCATAGTA		TGCA	TAG	TA		2	0	-0.350347	-8.47257	0.787447	3.14568
1755	Ib	Ib_S2_P4E.1_K4.1_C4.1_H4.1_[A4G]_A4.1_[A6C]_F4.1_T4.1	TTTGATTAATATGATATCGTTCTTTCTTGTGTCTTATTCTTTCTCGATATCATATTAATCTTT	S2a	TTTGATTAATATGATATCGTTCTTTCT	TTCTTTCTCGATATCATATTAATCTTT	P4E.1	K4.1	C4.1	H4.1_[A4G]	A4.1_[A6C]	F4.1	T4.1	TGTGTCTTA		TGTG	TCT	TA		2	0	-0.119252	-11.0317	0.44656	0.586575
1756	Ib	Ib_S2_P4E.1_K4.1_C4.1_H4.1_[A4G]_A4.1_[A6T]_F4.1_T4.1	TTTGATTAATATGATATCGTTCTTTCTTGTGTTTTATTCTTTCTCGATATCATATTAATCTTT	S2a	TTTGATTAATATGATATCGTTCTTTCT	TTCTTTCTCGATATCATATTAATCTTT	P4E.1	K4.1	C4.1	H4.1_[A4G]	A4.1_[A6T]	F4.1	T4.1	TGTGTTTTA		TGTG	TTT	TA		2	0	-0.11854	-11.4029	0.37259	0.215303
1759	Ib	Ib_S2_P4E.1_K4.1_C4.1_H4.1_[A4C]_A4.1_[A6T]_F4.1_T4.1	TTTGATTAATATGATATCGTTCTTTCTTGTCTTTTATTCTTTCTCGATATCATATTAATCTTT	S2a	TTTGATTAATATGATATCGTTCTTTCT	TTCTTTCTCGATATCATATTAATCTTT	P4E.1	K4.1	C4.1	H4.1_[A4C]	A4.1_[A6T]	F4.1	T4.1	TGTCTTTTA		TGTC	TTT	TA		2	0	-0.0489314	-10.2909	0.551683	1.32734
1760	Ib	Ib_S2_P4E.1_K4.1_C4.1_H4.1_[A4T]_A4.1_[A6G]_F4.1_T4.1	TTTGATTAATATGATATCGTTCTTTCTTGTTTGTTATTCTTTCTCGATATCATATTAATCTTT	S2a	TTTGATTAATATGATATCGTTCTTTCT	TTCTTTCTCGATATCATATTAATCTTT	P4E.1	K4.1	C4.1	H4.1_[A4T]	A4.1_[A6G]	F4.1	T4.1	TGTTTGTTA		TGTT	TGT	TA		2	0	-0.124806	-9.89991	0.761939	1.71834
1761	Ib	Ib_S2_P4E.1_K4.1_C4.1_H4.1_[A4T]_A4.1_[A6C]_F4.1_T4.1	TTTGATTAATATGATATCGTTCTTTCTTGTTTCTTATTCTTTCTCGATATCATATTAATCTTT	S2a	TTTGATTAATATGATATCGTTCTTTCT	TTCTTTCTCGATATCATATTAATCTTT	P4E.1	K4.1	C4.1	H4.1_[A4T]	A4.1_[A6C]	F4.1	T4.1	TGTTTCTTA		TGTT	TCT	TA		2	0	-0.0529058	-10.4193	0.758337	1.19898
1763	Ib	Ib_S2_P4E.1_K4.1_C4.1_H4.1_[A4G]_A4.1_[T7G]_F4.1_T4.1	TTTGATTAATATGATATCGTTCTTTCTTGTGTAGTATTCTTTCTCGATATCATATTAATCTTT	S2a	TTTGATTAATATGATATCGTTCTTTCT	TTCTTTCTCGATATCATATTAATCTTT	P4E.1	K4.1	C4.1	H4.1_[A4G]	A4.1_[T7G]	F4.1	T4.1	TGTGTAGTA		TGTG	TAG	TA		2	0	-0.380991	-11.3107	0.428693	0.307531
1764	Ib	Ib_S2_P4E.1_K4.1_C4.1_H4.1_[A4G]_A4.1_[T7C]_F4.1_T4.1	TTTGATTAATATGATATCGTTCTTTCTTGTGTACTATTCTTTCTCGATATCATATTAATCTTT	S2a	TTTGATTAATATGATATCGTTCTTTCT	TTCTTTCTCGATATCATATTAATCTTT	P4E.1	K4.1	C4.1	H4.1_[A4G]	A4.1_[T7C]	F4.1	T4.1	TGTGTACTA		TGTG	TAC	TA		2	0	-0.126008	-12.2562	0.46324	-0.637928
1765	Ib	Ib_S2_P4E.1_K4.1_C4.1_H4.1_[A4G]_A4.1_[T7A]_F4.1_T4.1	TTTGATTAATATGATATCGTTCTTTCTTGTGTAATATTCTTTCTCGATATCATATTAATCTTT	S2a	TTTGATTAATATGATATCGTTCTTTCT	TTCTTTCTCGATATCATATTAATCTTT	P4E.1	K4.1	C4.1	H4.1_[A4G]	A4.1_[T7A]	F4.1	T4.1	TGTGTAATA		TGTG	TAA	TA		2	0	-0.166182	-11.2381	0.349545	0.380125
1766	Ib	Ib_S2_P4E.1_K4.1_C4.1_H4.1_[A4C]_A4.1_[T7G]_F4.1_T4.1	TTTGATTAATATGATATCGTTCTTTCTTGTCTAGTATTCTTTCTCGATATCATATTAATCTTT	S2a	TTTGATTAATATGATATCGTTCTTTCT	TTCTTTCTCGATATCATATTAATCTTT	P4E.1	K4.1	C4.1	H4.1_[A4C]	A4.1_[T7G]	F4.1	T4.1	TGTCTAGTA		TGTC	TAG	TA		2	0	-0.257993	-9.95849	0.93048	1.65976
1767	Ib	Ib_S2_P4E.1_K4.1_C4.1_H4.1_[A4C]_A4.1_[T7C]_F4.1_T4.1	TTTGATTAATATGATATCGTTCTTTCTTGTCTACTATTCTTTCTCGATATCATATTAATCTTT	S2a	TTTGATTAATATGATATCGTTCTTTCT	TTCTTTCTCGATATCATATTAATCTTT	P4E.1	K4.1	C4.1	H4.1_[A4C]	A4.1_[T7C]	F4.1	T4.1	TGTCTACTA		TGTC	TAC	TA		2	0	-0.0529271	-11.2126	0.521105	0.405691
1768	Ib	Ib_S2_P4E.1_K4.1_C4.1_H4.1_[A4C]_A4.1_[T7A]_F4.1_T4.1	TTTGATTAATATGATATCGTTCTTTCTTGTCTAATATTCTTTCTCGATATCATATTAATCTTT	S2a	TTTGATTAATATGATATCGTTCTTTCT	TTCTTTCTCGATATCATATTAATCTTT	P4E.1	K4.1	C4.1	H4.1_[A4C]	A4.1_[T7A]	F4.1	T4.1	TGTCTAATA		TGTC	TAA	TA		2	0	-0.0675982	-10.6364	0.311494	0.981852
1769	Ib	Ib_S2_P4E.1_K4.1_C4.1_H4.1_[A4T]_A4.1_[T7G]_F4.1_T4.1	TTTGATTAATATGATATCGTTCTTTCTTGTTTAGTATTCTTTCTCGATATCATATTAATCTTT	S2a	TTTGATTAATATGATATCGTTCTTTCT	TTCTTTCTCGATATCATATTAATCTTT	P4E.1	K4.1	C4.1	H4.1_[A4T]	A4.1_[T7G]	F4.1	T4.1	TGTTTAGTA		TGTT	TAG	TA		2	0	-0.260228	-10.2474	0.543706	1.37086
1770	Ib	Ib_S2_P4E.1_K4.1_C4.1_H4.1_[A4T]_A4.1_[T7C]_F4.1_T4.1	TTTGATTAATATGATATCGTTCTTTCTTGTTTACTATTCTTTCTCGATATCATATTAATCTTT	S2a	TTTGATTAATATGATATCGTTCTTTCT	TTCTTTCTCGATATCATATTAATCTTT	P4E.1	K4.1	C4.1	H4.1_[A4T]	A4.1_[T7C]	F4.1	T4.1	TGTTTACTA		TGTT	TAC	TA		2	0	-0.0560841	-11.1351	0.287831	0.483192
1774	Ib	Ib_S2_P4E.1_K4.1_C4.1_H4.1_A4.1_[T5G]_[A6T]_F4.1_T4.1	TTTGATTAATATGATATCGTTCTTTCTTGTAGTTTATTCTTTCTCGATATCATATTAATCTTT	S2a	TTTGATTAATATGATATCGTTCTTTCT	TTCTTTCTCGATATCATATTAATCTTT	P4E.1	K4.1	C4.1	H4.1	A4.1_[T5G]_[A6T]	F4.1	T4.1	TGTAGTTTA		TGTA	GTT	TA		2	0	-0.30139	-11.6798	0.3511	-0.0615333
1776	Ib	Ib_S2_P4E.1_K4.1_C4.1_H4.1_A4.1_[T5C]_[A6C]_F4.1_T4.1	TTTGATTAATATGATATCGTTCTTTCTTGTACCTTATTCTTTCTCGATATCATATTAATCTTT	S2a	TTTGATTAATATGATATCGTTCTTTCT	TTCTTTCTCGATATCATATTAATCTTT	P4E.1	K4.1	C4.1	H4.1	A4.1_[T5C]_[A6C]	F4.1	T4.1	TGTACCTTA		TGTA	CCT	TA		2	0	-0.0592986	-12.339	0.213578	-0.720795
1777	Ib	Ib_S2_P4E.1_K4.1_C4.1_H4.1_A4.1_[T5C]_[A6T]_F4.1_T4.1	TTTGATTAATATGATATCGTTCTTTCTTGTACTTTATTCTTTCTCGATATCATATTAATCTTT	S2a	TTTGATTAATATGATATCGTTCTTTCT	TTCTTTCTCGATATCATATTAATCTTT	P4E.1	K4.1	C4.1	H4.1	A4.1_[T5C]_[A6T]	F4.1	T4.1	TGTACTTTA		TGTA	CTT	TA		2	0	-0.0585111	-12.4142	0.169285	-0.795942
1779	Ib	Ib_S2_P4E.1_K4.1_C4.1_H4.1_A4.1_[T5A]_[A6C]_F4.1_T4.1	TTTGATTAATATGATATCGTTCTTTCTTGTAACTTATTCTTTCTCGATATCATATTAATCTTT	S2a	TTTGATTAATATGATATCGTTCTTTCT	TTCTTTCTCGATATCATATTAATCTTT	P4E.1	K4.1	C4.1	H4.1	A4.1_[T5A]_[A6C]	F4.1	T4.1	TGTAACTTA		TGTA	ACT	TA		2	0	-0.0738843	-11.7068	0.2817	-0.0885927
1780	Ic	Ic_S2_P4E.1_K4.1_C4.1_H4.1_A4.1_[T5A]_[A6T]_F4.1_T4.1	TTTGATTAATATGATATCGTTCTTTCTTGTAATTTATTCTTTCTCGATATCATATTAATCTTT	S2a	TTTGATTAATATGATATCGTTCTTTCT	TTCTTTCTCGATATCATATTAATCTTT	P4E.1	K4.1	C4.1	H4.1	A4.1_[T5A]_[A6T]	F4.1	T4.1	TGTAATTTA		TGTA	ATT	TA		2	0	-0.0880763	-11.846	0.126818	-0.227761
1784	Ib	Ib_S2_P4E.1_K4.1_C4.1_H4.1_A4.1_[T5C]_[T7G]_F4.1_T4.1	TTTGATTAATATGATATCGTTCTTTCTTGTACAGTATTCTTTCTCGATATCATATTAATCTTT	S2a	TTTGATTAATATGATATCGTTCTTTCT	TTCTTTCTCGATATCATATTAATCTTT	P4E.1	K4.1	C4.1	H4.1	A4.1_[T5C]_[T7G]	F4.1	T4.1	TGTACAGTA		TGTA	CAG	TA		2	0	-0.252309	-12.3511	0.306124	-0.732879
1785	Ib	Ib_S2_P4E.1_K4.1_C4.1_H4.1_A4.1_[T5C]_[T7C]_F4.1_T4.1	TTTGATTAATATGATATCGTTCTTTCTTGTACACTATTCTTTCTCGATATCATATTAATCTTT	S2a	TTTGATTAATATGATATCGTTCTTTCT	TTCTTTCTCGATATCATATTAATCTTT	P4E.1	K4.1	C4.1	H4.1	A4.1_[T5C]_[T7C]	F4.1	T4.1	TGTACACTA		TGTA	CAC	TA		2	0	-0.0620708	-13.0339	0.343223	-1.41569
1788	Ib	Ib_S2_P4E.1_K4.1_C4.1_H4.1_A4.1_[T5A]_[T7C]_F4.1_T4.1	TTTGATTAATATGATATCGTTCTTTCTTGTAAACTATTCTTTCTCGATATCATATTAATCTTT	S2a	TTTGATTAATATGATATCGTTCTTTCT	TTCTTTCTCGATATCATATTAATCTTT	P4E.1	K4.1	C4.1	H4.1	A4.1_[T5A]_[T7C]	F4.1	T4.1	TGTAAACTA		TGTA	AAC	TA		2	0	-0.0999159	-12.165	0.344277	-0.546798
1789	Ib	Ib_S2_P4E.1_K4.1_C4.1_H4.1_A4.1_[T5A]_[T7A]_F4.1_T4.1	TTTGATTAATATGATATCGTTCTTTCTTGTAAAATATTCTTTCTCGATATCATATTAATCTTT	S2a	TTTGATTAATATGATATCGTTCTTTCT	TTCTTTCTCGATATCATATTAATCTTT	P4E.1	K4.1	C4.1	H4.1	A4.1_[T5A]_[T7A]	F4.1	T4.1	TGTAAAATA		TGTA	AAA	TA		2	0	-0.140366	-11.9212	0.164897	-0.302914
1791	Ic	Ic_S2_P4E.1_K4.1_C4.1_H4.1_A4.1_[A6G]_[T7C]_F4.1_T4.1	TTTGATTAATATGATATCGTTCTTTCTTGTATGCTATTCTTTCTCGATATCATATTAATCTTT	S2a	TTTGATTAATATGATATCGTTCTTTCT	TTCTTTCTCGATATCATATTAATCTTT	P4E.1	K4.1	C4.1	H4.1	A4.1_[A6G]_[T7C]	F4.1	T4.1	TGTATGCTA		TGTA	TGC	TA		2	0	-0.0992732	-11.687	0.352114	-0.0687027
1793	Ib	Ib_S2_P4E.1_K4.1_C4.1_H4.1_A4.1_[A6C]_[T7G]_F4.1_T4.1	TTTGATTAATATGATATCGTTCTTTCTTGTATCGTATTCTTTCTCGATATCATATTAATCTTT	S2a	TTTGATTAATATGATATCGTTCTTTCT	TTCTTTCTCGATATCATATTAATCTTT	P4E.1	K4.1	C4.1	H4.1	A4.1_[A6C]_[T7G]	F4.1	T4.1	TGTATCGTA		TGTA	TCG	TA		2	0	-0.120023	-11.0115	0.584137	0.606728
1794	Ic	Ic_S2_P4E.1_K4.1_C4.1_H4.1_A4.1_[A6C]_[T7C]_F4.1_T4.1	TTTGATTAATATGATATCGTTCTTTCTTGTATCCTATTCTTTCTCGATATCATATTAATCTTT	S2a	TTTGATTAATATGATATCGTTCTTTCT	TTCTTTCTCGATATCATATTAATCTTT	P4E.1	K4.1	C4.1	H4.1	A4.1_[A6C]_[T7C]	F4.1	T4.1	TGTATCCTA		TGTA	TCC	TA		2	0	-0.0639721	-11.943	0.194343	-0.324705
1795	Ic	Ic_S2_P4E.1_K4.1_C4.1_H4.1_A4.1_[A6C]_[T7A]_F4.1_T4.1	TTTGATTAATATGATATCGTTCTTTCTTGTATCATATTCTTTCTCGATATCATATTAATCTTT	S2a	TTTGATTAATATGATATCGTTCTTTCT	TTCTTTCTCGATATCATATTAATCTTT	P4E.1	K4.1	C4.1	H4.1	A4.1_[A6C]_[T7A]	F4.1	T4.1	TGTATCATA		TGTA	TCA	TA		2	0	-0.0767087	-12.586	0.212525	-0.967764
1796	Ic	Ic_S2_P4E.1_K4.1_C4.1_H4.1_A4.1_[A6T]_[T7G]_F4.1_T4.1	TTTGATTAATATGATATCGTTCTTTCTTGTATTGTATTCTTTCTCGATATCATATTAATCTTT	S2a	TTTGATTAATATGATATCGTTCTTTCT	TTCTTTCTCGATATCATATTAATCTTT	P4E.1	K4.1	C4.1	H4.1	A4.1_[A6T]_[T7G]	F4.1	T4.1	TGTATTGTA		TGTA	TTG	TA		2	0	-0.130432	-11.343	0.325431	0.275298
1797	Ic	Ic_S2_P4E.1_K4.1_C4.1_H4.1_A4.1_[A6T]_[T7C]_F4.1_T4.1	TTTGATTAATATGATATCGTTCTTTCTTGTATTCTATTCTTTCTCGATATCATATTAATCTTT	S2a	TTTGATTAATATGATATCGTTCTTTCT	TTCTTTCTCGATATCATATTAATCTTT	P4E.1	K4.1	C4.1	H4.1	A4.1_[A6T]_[T7C]	F4.1	T4.1	TGTATTCTA		TGTA	TTC	TA		2	0	-0.0757259	-12.2763	0.174127	-0.658089
1798	Ic	Ic_S2_P4E.1_K4.1_C4.1_H4.1_A4.1_[A6T]_[T7A]_F4.1_T4.1	TTTGATTAATATGATATCGTTCTTTCTTGTATTATATTCTTTCTCGATATCATATTAATCTTT	S2a	TTTGATTAATATGATATCGTTCTTTCT	TTCTTTCTCGATATCATATTAATCTTT	P4E.1	K4.1	C4.1	H4.1	A4.1_[A6T]_[T7A]	F4.1	T4.1	TGTATTATA		TGTA	TTA	TA		2	0	-0.0694089	-12.3328	0.317006	-0.714542
1803	Ib	Ib_S2_P5E.1_K5.1_C5.1_H5.1_A5.1_F5.1_[T8C]_[T9C]_T5.1	TTTGATTAATATGATATCGTTCTTTCTTGTATTACCATTCTTTCTCGATATCATATTAATCTTT	S2a	TTTGATTAATATGATATCGTTCTTTCT	TTCTTTCTCGATATCATATTAATCTTT	P5E.1	K5.1	C5.1	H5.1	A5.1	F5.1_[T8C]_[T9C]	T5.1	TGTATTACCA		TGTA	TTA	CCA		2	0	-0.11803	-8.85867	0.89033	2.75958
1811	Ib	Ib_S2_P5E.1_K5.1_C5.1_H5.1_A5.1_F5.1_[T8C]_[A10G]_T5.1	TTTGATTAATATGATATCGTTCTTTCTTGTATTACTGTTCTTTCTCGATATCATATTAATCTTT	S2a	TTTGATTAATATGATATCGTTCTTTCT	TTCTTTCTCGATATCATATTAATCTTT	P5E.1	K5.1	C5.1	H5.1	A5.1	F5.1_[T8C]_[A10G]	T5.1	TGTATTACTG		TGTA	TTA	CTG		2	0	-0.136478	-9.81055	0.895003	1.8077
1813	Ib	Ib_S2_P5E.1_K5.1_C5.1_H5.1_A5.1_F5.1_[T8C]_[A10T]_T5.1	TTTGATTAATATGATATCGTTCTTTCTTGTATTACTTTTCTTTCTCGATATCATATTAATCTTT	S2a	TTTGATTAATATGATATCGTTCTTTCT	TTCTTTCTCGATATCATATTAATCTTT	P5E.1	K5.1	C5.1	H5.1	A5.1	F5.1_[T8C]_[A10T]	T5.1	TGTATTACTT		TGTA	TTA	CTT		2	0	-0.0833182	-9.8084	0.499701	1.80985
1815	Ib	Ib_S2_P5E.1_K5.1_C5.1_H5.1_A5.1_F5.1_[T8A]_[A10C]_T5.1	TTTGATTAATATGATATCGTTCTTTCTTGTATTAATCTTCTTTCTCGATATCATATTAATCTTT	S2a	TTTGATTAATATGATATCGTTCTTTCT	TTCTTTCTCGATATCATATTAATCTTT	P5E.1	K5.1	C5.1	H5.1	A5.1	F5.1_[T8A]_[A10C]	T5.1	TGTATTAATC		TGTA	TTA	ATC		2	0	-0.0765327	-9.19677	0.502953	2.42149
1819	Ib	Ib_S2_P5E.1_K5.1_C5.1_H5.1_A5.1_F5.1_[T9G]_[A10T]_T5.1	TTTGATTAATATGATATCGTTCTTTCTTGTATTATGTTTCTTTCTCGATATCATATTAATCTTT	S2a	TTTGATTAATATGATATCGTTCTTTCT	TTCTTTCTCGATATCATATTAATCTTT	P5E.1	K5.1	C5.1	H5.1	A5.1	F5.1_[T9G]_[A10T]	T5.1	TGTATTATGT		TGTA	TTA	TGT		2	0	-0.0776122	-11.5118	0.397632	0.106477
1821	Ib	Ib_S2_P5E.1_K5.1_C5.1_H5.1_A5.1_F5.1_[T9C]_[A10C]_T5.1	TTTGATTAATATGATATCGTTCTTTCTTGTATTATCCTTCTTTCTCGATATCATATTAATCTTT	S2a	TTTGATTAATATGATATCGTTCTTTCT	TTCTTTCTCGATATCATATTAATCTTT	P5E.1	K5.1	C5.1	H5.1	A5.1	F5.1_[T9C]_[A10C]	T5.1	TGTATTATCC		TGTA	TTA	TCC		2	0	-0.0663419	-10.52	0.501737	1.09823
1822	Ic	Ic_S2_P5E.1_K5.1_C5.1_H5.1_A5.1_F5.1_[T9C]_[A10T]_T5.1	TTTGATTAATATGATATCGTTCTTTCTTGTATTATCTTTCTTTCTCGATATCATATTAATCTTT	S2a	TTTGATTAATATGATATCGTTCTTTCT	TTCTTTCTCGATATCATATTAATCTTT	P5E.1	K5.1	C5.1	H5.1	A5.1	F5.1_[T9C]_[A10T]	T5.1	TGTATTATCT		TGTA	TTA	TCT		2	0	-0.0890948	-10.5782	0.298667	1.04003
1823	Ib	Ib_S2_P5E.1_K5.1_C5.1_H5.1_A5.1_F5.1_[T9A]_[A10G]_T5.1	TTTGATTAATATGATATCGTTCTTTCTTGTATTATAGTTCTTTCTCGATATCATATTAATCTTT	S2a	TTTGATTAATATGATATCGTTCTTTCT	TTCTTTCTCGATATCATATTAATCTTT	P5E.1	K5.1	C5.1	H5.1	A5.1	F5.1_[T9A]_[A10G]	T5.1	TGTATTATAG		TGTA	TTA	TAG		2	0	-0.253431	-11.6057	0.256212	0.0125465
1824	Ib	Ib_S2_P5E.1_K5.1_C5.1_H5.1_A5.1_F5.1_[T9A]_[A10C]_T5.1	TTTGATTAATATGATATCGTTCTTTCTTGTATTATACTTCTTTCTCGATATCATATTAATCTTT	S2a	TTTGATTAATATGATATCGTTCTTTCT	TTCTTTCTCGATATCATATTAATCTTT	P5E.1	K5.1	C5.1	H5.1	A5.1	F5.1_[T9A]_[A10C]	T5.1	TGTATTATAC		TGTA	TTA	TAC		2	0	-0.372064	-11.1049	0.294181	0.513348
1825	Ib	Ib_S2_P5E.1_K5.1_C5.1_H5.1_A5.1_F5.1_[T9A]_[A10T]_T5.1	TTTGATTAATATGATATCGTTCTTTCTTGTATTATATTTCTTTCTCGATATCATATTAATCTTT	S2a	TTTGATTAATATGATATCGTTCTTTCT	TTCTTTCTCGATATCATATTAATCTTT	P5E.1	K5.1	C5.1	H5.1	A5.1	F5.1_[T9A]_[A10T]	T5.1	TGTATTATAT		TGTA	TTA	TAT		2	0	-0.070525	-12.3106	0.367348	-0.692322
1837	Ib	Ib_S2_P5E.1_K5.1_C5.1_H5.1_[G2A]_A5.1_F5.1_[T8G]_T5.1	TTTGATTAATATGATATCGTTCTTTCTTATATTAGTATTCTTTCTCGATATCATATTAATCTTT	S2a	TTTGATTAATATGATATCGTTCTTTCT	TTCTTTCTCGATATCATATTAATCTTT	P5E.1	K5.1	C5.1	H5.1_[G2A]	A5.1	F5.1_[T8G]	T5.1	TATATTAGTA		TATA	TTA	GTA		2	0	-0.299375	-8.40133	0.638105	3.21692
1848	Ib	Ib_S2_P5E.1_K5.1_C5.1_H5.1_[T3C]_A5.1_F5.1_[T8C]_T5.1	TTTGATTAATATGATATCGTTCTTTCTTGCATTACTATTCTTTCTCGATATCATATTAATCTTT	S2a	TTTGATTAATATGATATCGTTCTTTCT	TTCTTTCTCGATATCATATTAATCTTT	P5E.1	K5.1	C5.1	H5.1_[T3C]	A5.1	F5.1_[T8C]	T5.1	TGCATTACTA		TGCA	TTA	CTA		2	0	-0.0492448	-8.52653	0.687869	3.09172
1851	Ib	Ib_S2_P5E.1_K5.1_C5.1_H5.1_[T3C]_A5.1_F5.1_[T8A]_T5.1	TTTGATTAATATGATATCGTTCTTTCTTGCATTAATATTCTTTCTCGATATCATATTAATCTTT	S2a	TTTGATTAATATGATATCGTTCTTTCT	TTCTTTCTCGATATCATATTAATCTTT	P5E.1	K5.1	C5.1	H5.1_[T3C]	A5.1	F5.1_[T8A]	T5.1	TGCATTAATA		TGCA	TTA	ATA		2	0	-0.0594737	-8.04633	0.878364	3.57192
1857	Ib	Ib_S2_P5E.1_K5.1_C5.1_H5.1_[A4C]_A5.1_F5.1_[T8C]_T5.1	TTTGATTAATATGATATCGTTCTTTCTTGTCTTACTATTCTTTCTCGATATCATATTAATCTTT	S2a	TTTGATTAATATGATATCGTTCTTTCT	TTCTTTCTCGATATCATATTAATCTTT	P5E.1	K5.1	C5.1	H5.1_[A4C]	A5.1	F5.1_[T8C]	T5.1	TGTCTTACTA		TGTC	TTA	CTA		2	0	-0.0786545	-10.1051	0.457845	1.51318
1858	Ib	Ib_S2_P5E.1_K5.1_C5.1_H5.1_[A4T]_A5.1_F5.1_[T8C]_T5.1	TTTGATTAATATGATATCGTTCTTTCTTGTTTTACTATTCTTTCTCGATATCATATTAATCTTT	S2a	TTTGATTAATATGATATCGTTCTTTCT	TTCTTTCTCGATATCATATTAATCTTT	P5E.1	K5.1	C5.1	H5.1_[A4T]	A5.1	F5.1_[T8C]	T5.1	TGTTTTACTA		TGTT	TTA	CTA		2	0	-0.0888392	-10.3718	0.5811	1.24646
1861	Ib	Ib_S2_P5E.1_K5.1_C5.1_H5.1_[A4T]_A5.1_F5.1_[T8A]_T5.1	TTTGATTAATATGATATCGTTCTTTCTTGTTTTAATATTCTTTCTCGATATCATATTAATCTTT	S2a	TTTGATTAATATGATATCGTTCTTTCT	TTCTTTCTCGATATCATATTAATCTTT	P5E.1	K5.1	C5.1	H5.1_[A4T]	A5.1	F5.1_[T8A]	T5.1	TGTTTTAATA		TGTT	TTA	ATA		2	0	-0.0881869	-10.3053	0.579374	1.31291
1867	Ib	Ib_S2_P5E.1_K5.1_C5.1_H5.1_[T1A]_A5.1_F5.1_[T9C]_T5.1	TTTGATTAATATGATATCGTTCTTTCTAGTATTATCATTCTTTCTCGATATCATATTAATCTTT	S2a	TTTGATTAATATGATATCGTTCTTTCT	TTCTTTCTCGATATCATATTAATCTTT	P5E.1	K5.1	C5.1	H5.1_[T1A]	A5.1	F5.1_[T9C]	T5.1	AGTATTATCA		AGTA	TTA	TCA		2	0	-0.166188	-7.40483	0.918162	4.21342
1876	Ib	Ib_S2_P5E.1_K5.1_C5.1_H5.1_[G2A]_A5.1_F5.1_[T9C]_T5.1	TTTGATTAATATGATATCGTTCTTTCTTATATTATCATTCTTTCTCGATATCATATTAATCTTT	S2a	TTTGATTAATATGATATCGTTCTTTCT	TTCTTTCTCGATATCATATTAATCTTT	P5E.1	K5.1	C5.1	H5.1_[G2A]	A5.1	F5.1_[T9C]	T5.1	TATATTATCA		TATA	TTA	TCA		2	0	-0.0102628	-8.68644	0.559079	2.93181
1877	Ib	Ib_S2_P5E.1_K5.1_C5.1_H5.1_[G2C]_A5.1_F5.1_[T9A]_T5.1	TTTGATTAATATGATATCGTTCTTTCTTCTATTATAATTCTTTCTCGATATCATATTAATCTTT	S2a	TTTGATTAATATGATATCGTTCTTTCT	TTCTTTCTCGATATCATATTAATCTTT	P5E.1	K5.1	C5.1	H5.1_[G2C]	A5.1	F5.1_[T9A]	T5.1	TCTATTATAA		TCTA	TTA	TAA		2	0	-0.0123072	-7.87413	0.584089	3.74412
1887	Ib	Ib_S2_P5E.1_K5.1_C5.1_H5.1_[T3C]_A5.1_F5.1_[T9A]_T5.1	TTTGATTAATATGATATCGTTCTTTCTTGCATTATAATTCTTTCTCGATATCATATTAATCTTT	S2a	TTTGATTAATATGATATCGTTCTTTCT	TTCTTTCTCGATATCATATTAATCTTT	P5E.1	K5.1	C5.1	H5.1_[T3C]	A5.1	F5.1_[T9A]	T5.1	TGCATTATAA		TGCA	TTA	TAA		2	0	-0.0494134	-8.47978	0.480836	3.13847
1894	Ib	Ib_S2_P5E.1_K5.1_C5.1_H5.1_[A4T]_A5.1_F5.1_[T9C]_T5.1	TTTGATTAATATGATATCGTTCTTTCTTGTTTTATCATTCTTTCTCGATATCATATTAATCTTT	S2a	TTTGATTAATATGATATCGTTCTTTCT	TTCTTTCTCGATATCATATTAATCTTT	P5E.1	K5.1	C5.1	H5.1_[A4T]	A5.1	F5.1_[T9C]	T5.1	TGTTTTATCA		TGTT	TTA	TCA		2	0	-0.282409	-7.95429	0.894278	3.66397
1899	Ib	Ib_S2_P5E.1_K5.1_C5.1_H5.1_[T1C]_A5.1_F5.1_[A10G]_T5.1	TTTGATTAATATGATATCGTTCTTTCTCGTATTATTGTTCTTTCTCGATATCATATTAATCTTT	S2a	TTTGATTAATATGATATCGTTCTTTCT	TTCTTTCTCGATATCATATTAATCTTT	P5E.1	K5.1	C5.1	H5.1_[T1C]	A5.1	F5.1_[A10G]	T5.1	CGTATTATTG		CGTA	TTA	TTG		2	0	-0.119841	-7.85488	0.877021	3.76337
1902	Ib	Ib_S2_P5E.1_K5.1_C5.1_H5.1_[T1C]_A5.1_F5.1_[A10C]_T5.1	TTTGATTAATATGATATCGTTCTTTCTCGTATTATTCTTCTTTCTCGATATCATATTAATCTTT	S2a	TTTGATTAATATGATATCGTTCTTTCT	TTCTTTCTCGATATCATATTAATCTTT	P5E.1	K5.1	C5.1	H5.1_[T1C]	A5.1	F5.1_[A10C]	T5.1	CGTATTATTC		CGTA	TTA	TTC		2	0	-0.0332497	-7.77303	0.630933	3.84522
1903	Ib	Ib_S2_P5E.1_K5.1_C5.1_H5.1_[T1A]_A5.1_F5.1_[A10C]_T5.1	TTTGATTAATATGATATCGTTCTTTCTAGTATTATTCTTCTTTCTCGATATCATATTAATCTTT	S2a	TTTGATTAATATGATATCGTTCTTTCT	TTCTTTCTCGATATCATATTAATCTTT	P5E.1	K5.1	C5.1	H5.1_[T1A]	A5.1	F5.1_[A10C]	T5.1	AGTATTATTC		AGTA	TTA	TTC		2	0	-0.135111	-6.22699	0.776303	5.39126
1906	Ib	Ib_S2_P5E.1_K5.1_C5.1_H5.1_[T1A]_A5.1_F5.1_[A10T]_T5.1	TTTGATTAATATGATATCGTTCTTTCTAGTATTATTTTTCTTTCTCGATATCATATTAATCTTT	S2a	TTTGATTAATATGATATCGTTCTTTCT	TTCTTTCTCGATATCATATTAATCTTT	P5E.1	K5.1	C5.1	H5.1_[T1A]	A5.1	F5.1_[A10T]	T5.1	AGTATTATTT		AGTA	TTA	TTT		2	0	-0.110816	-7.38188	0.808401	4.23637
1907	Ib	Ib_S2_P5E.1_K5.1_C5.1_H5.1_[G2C]_A5.1_F5.1_[A10G]_T5.1	TTTGATTAATATGATATCGTTCTTTCTTCTATTATTGTTCTTTCTCGATATCATATTAATCTTT	S2a	TTTGATTAATATGATATCGTTCTTTCT	TTCTTTCTCGATATCATATTAATCTTT	P5E.1	K5.1	C5.1	H5.1_[G2C]	A5.1	F5.1_[A10G]	T5.1	TCTATTATTG		TCTA	TTA	TTG		2	0	-0.06359	-7.45413	0.685229	4.16413
1909	Ib	Ib_S2_P5E.1_K5.1_C5.1_H5.1_[G2A]_A5.1_F5.1_[A10G]_T5.1	TTTGATTAATATGATATCGTTCTTTCTTATATTATTGTTCTTTCTCGATATCATATTAATCTTT	S2a	TTTGATTAATATGATATCGTTCTTTCT	TTCTTTCTCGATATCATATTAATCTTT	P5E.1	K5.1	C5.1	H5.1_[G2A]	A5.1	F5.1_[A10G]	T5.1	TATATTATTG		TATA	TTA	TTG		2	0	-0.104768	-8.69966	0.302108	2.91859
1911	Ib	Ib_S2_P5E.1_K5.1_C5.1_H5.1_[G2T]_A5.1_F5.1_[A10C]_T5.1	TTTGATTAATATGATATCGTTCTTTCTTTTATTATTCTTCTTTCTCGATATCATATTAATCTTT	S2a	TTTGATTAATATGATATCGTTCTTTCT	TTCTTTCTCGATATCATATTAATCTTT	P5E.1	K5.1	C5.1	H5.1_[G2T]	A5.1	F5.1_[A10C]	T5.1	TTTATTATTC		TTTA	TTA	TTC		2	0	-0.00494739	-7.15578	0.728002	4.46247
1912	Ib	Ib_S2_P5E.1_K5.1_C5.1_H5.1_[G2A]_A5.1_F5.1_[A10C]_T5.1	TTTGATTAATATGATATCGTTCTTTCTTATATTATTCTTCTTTCTCGATATCATATTAATCTTT	S2a	TTTGATTAATATGATATCGTTCTTTCT	TTCTTTCTCGATATCATATTAATCTTT	P5E.1	K5.1	C5.1	H5.1_[G2A]	A5.1	F5.1_[A10C]	T5.1	TATATTATTC		TATA	TTA	TTC		2	0	-0.00762843	-8.91062	0.467669	2.70763
1913	Ib	Ib_S2_P5E.1_K5.1_C5.1_H5.1_[G2C]_A5.1_F5.1_[A10T]_T5.1	TTTGATTAATATGATATCGTTCTTTCTTCTATTATTTTTCTTTCTCGATATCATATTAATCTTT	S2a	TTTGATTAATATGATATCGTTCTTTCT	TTCTTTCTCGATATCATATTAATCTTT	P5E.1	K5.1	C5.1	H5.1_[G2C]	A5.1	F5.1_[A10T]	T5.1	TCTATTATTT		TCTA	TTA	TTT		2	0	-0.00524425	-7.87206	0.803511	3.74619
1915	Ib	Ib_S2_P5E.1_K5.1_C5.1_H5.1_[G2A]_A5.1_F5.1_[A10T]_T5.1	TTTGATTAATATGATATCGTTCTTTCTTATATTATTTTTCTTTCTCGATATCATATTAATCTTT	S2a	TTTGATTAATATGATATCGTTCTTTCT	TTCTTTCTCGATATCATATTAATCTTT	P5E.1	K5.1	C5.1	H5.1_[G2A]	A5.1	F5.1_[A10T]	T5.1	TATATTATTT		TATA	TTA	TTT		2	0	-0.00913865	-9.36362	0.642552	2.25463
1923	Ib	Ib_S2_P5E.1_K5.1_C5.1_H5.1_[T3C]_A5.1_F5.1_[A10T]_T5.1	TTTGATTAATATGATATCGTTCTTTCTTGCATTATTTTTCTTTCTCGATATCATATTAATCTTT	S2a	TTTGATTAATATGATATCGTTCTTTCT	TTCTTTCTCGATATCATATTAATCTTT	P5E.1	K5.1	C5.1	H5.1_[T3C]	A5.1	F5.1_[A10T]	T5.1	TGCATTATTT		TGCA	TTA	TTT		2	0	-0.0389849	-7.76888	0.612864	3.84937
1928	Ib	Ib_S2_P5E.1_K5.1_C5.1_H5.1_[A4G]_A5.1_F5.1_[A10C]_T5.1	TTTGATTAATATGATATCGTTCTTTCTTGTGTTATTCTTCTTTCTCGATATCATATTAATCTTT	S2a	TTTGATTAATATGATATCGTTCTTTCT	TTCTTTCTCGATATCATATTAATCTTT	P5E.1	K5.1	C5.1	H5.1_[A4G]	A5.1	F5.1_[A10C]	T5.1	TGTGTTATTC		TGTG	TTA	TTC		2	0	-0.156836	-9.51547	0.454692	2.10278
1929	Ib	Ib_S2_P5E.1_K5.1_C5.1_H5.1_[A4C]_A5.1_F5.1_[A10C]_T5.1	TTTGATTAATATGATATCGTTCTTTCTTGTCTTATTCTTCTTTCTCGATATCATATTAATCTTT	S2a	TTTGATTAATATGATATCGTTCTTTCT	TTCTTTCTCGATATCATATTAATCTTT	P5E.1	K5.1	C5.1	H5.1_[A4C]	A5.1	F5.1_[A10C]	T5.1	TGTCTTATTC		TGTC	TTA	TTC		2	0	-0.0561787	-8.51621	0.850188	3.10204
1932	Ib	Ib_S2_P5E.1_K5.1_C5.1_H5.1_[A4C]_A5.1_F5.1_[A10T]_T5.1	TTTGATTAATATGATATCGTTCTTTCTTGTCTTATTTTTCTTTCTCGATATCATATTAATCTTT	S2a	TTTGATTAATATGATATCGTTCTTTCT	TTCTTTCTCGATATCATATTAATCTTT	P5E.1	K5.1	C5.1	H5.1_[A4C]	A5.1	F5.1_[A10T]	T5.1	TGTCTTATTT		TGTC	TTA	TTT		2	0	-0.0466178	-9.20328	0.782923	2.41497
1937	Ib	Ib_S2_P5E.1_K5.1_C5.1_H5.1_A5.1_[T5G]_F5.1_[T8C]_T5.1	TTTGATTAATATGATATCGTTCTTTCTTGTAGTACTATTCTTTCTCGATATCATATTAATCTTT	S2a	TTTGATTAATATGATATCGTTCTTTCT	TTCTTTCTCGATATCATATTAATCTTT	P5E.1	K5.1	C5.1	H5.1	A5.1_[T5G]	F5.1_[T8C]	T5.1	TGTAGTACTA		TGTA	GTA	CTA		2	0	-0.217461	-10.7612	0.32221	0.857093
1938	Ib	Ib_S2_P5E.1_K5.1_C5.1_H5.1_A5.1_[T5C]_F5.1_[T8C]_T5.1	TTTGATTAATATGATATCGTTCTTTCTTGTACTACTATTCTTTCTCGATATCATATTAATCTTT	S2a	TTTGATTAATATGATATCGTTCTTTCT	TTCTTTCTCGATATCATATTAATCTTT	P5E.1	K5.1	C5.1	H5.1	A5.1_[T5C]	F5.1_[T8C]	T5.1	TGTACTACTA		TGTA	CTA	CTA		2	0	-0.0888282	-11.6552	0.31981	-0.0369257
1939	Ib	Ib_S2_P5E.1_K5.1_C5.1_H5.1_A5.1_[T5A]_F5.1_[T8C]_T5.1	TTTGATTAATATGATATCGTTCTTTCTTGTAATACTATTCTTTCTCGATATCATATTAATCTTT	S2a	TTTGATTAATATGATATCGTTCTTTCT	TTCTTTCTCGATATCATATTAATCTTT	P5E.1	K5.1	C5.1	H5.1	A5.1_[T5A]	F5.1_[T8C]	T5.1	TGTAATACTA		TGTA	ATA	CTA		2	0	-0.119745	-11.0669	0.297195	0.551313
1940	Ib	Ib_S2_P5E.1_K5.1_C5.1_H5.1_A5.1_[T5G]_F5.1_[T8A]_T5.1	TTTGATTAATATGATATCGTTCTTTCTTGTAGTAATATTCTTTCTCGATATCATATTAATCTTT	S2a	TTTGATTAATATGATATCGTTCTTTCT	TTCTTTCTCGATATCATATTAATCTTT	P5E.1	K5.1	C5.1	H5.1	A5.1_[T5G]	F5.1_[T8A]	T5.1	TGTAGTAATA		TGTA	GTA	ATA		2	0	-0.304664	-10.2352	0.411361	1.38309
1941	Ib	Ib_S2_P5E.1_K5.1_C5.1_H5.1_A5.1_[T5C]_F5.1_[T8A]_T5.1	TTTGATTAATATGATATCGTTCTTTCTTGTACTAATATTCTTTCTCGATATCATATTAATCTTT	S2a	TTTGATTAATATGATATCGTTCTTTCT	TTCTTTCTCGATATCATATTAATCTTT	P5E.1	K5.1	C5.1	H5.1	A5.1_[T5C]	F5.1_[T8A]	T5.1	TGTACTAATA		TGTA	CTA	ATA		2	0	-0.0992166	-11.3974	0.237542	0.220837
1947	Ib	Ib_S2_P5E.1_K5.1_C5.1_H5.1_A5.1_[T6C]_F5.1_[T8C]_T5.1	TTTGATTAATATGATATCGTTCTTTCTTGTATCACTATTCTTTCTCGATATCATATTAATCTTT	S2a	TTTGATTAATATGATATCGTTCTTTCT	TTCTTTCTCGATATCATATTAATCTTT	P5E.1	K5.1	C5.1	H5.1	A5.1_[T6C]	F5.1_[T8C]	T5.1	TGTATCACTA		TGTA	TCA	CTA		2	0	-0.0997569	-11.4875	0.622586	0.130753
1948	Ib	Ib_S2_P5E.1_K5.1_C5.1_H5.1_A5.1_[T6A]_F5.1_[T8C]_T5.1	TTTGATTAATATGATATCGTTCTTTCTTGTATAACTATTCTTTCTCGATATCATATTAATCTTT	S2a	TTTGATTAATATGATATCGTTCTTTCT	TTCTTTCTCGATATCATATTAATCTTT	P5E.1	K5.1	C5.1	H5.1	A5.1_[T6A]	F5.1_[T8C]	T5.1	TGTATAACTA		TGTA	TAA	CTA		2	0	-0.101766	-11.289	0.236597	0.32925
1951	Ib	Ib_S2_P5E.1_K5.1_C5.1_H5.1_A5.1_[T6A]_F5.1_[T8A]_T5.1	TTTGATTAATATGATATCGTTCTTTCTTGTATAAATATTCTTTCTCGATATCATATTAATCTTT	S2a	TTTGATTAATATGATATCGTTCTTTCT	TTCTTTCTCGATATCATATTAATCTTT	P5E.1	K5.1	C5.1	H5.1	A5.1_[T6A]	F5.1_[T8A]	T5.1	TGTATAAATA		TGTA	TAA	ATA		2	0	-0.122823	-11.3068	0.862029	0.311403
1952	Ic	Ic_S2_P5E.1_K5.1_C5.1_H5.1_A5.1_[A7G]_F5.1_[T8G]_T5.1	TTTGATTAATATGATATCGTTCTTTCTTGTATTGGTATTCTTTCTCGATATCATATTAATCTTT	S2a	TTTGATTAATATGATATCGTTCTTTCT	TTCTTTCTCGATATCATATTAATCTTT	P5E.1	K5.1	C5.1	H5.1	A5.1_[A7G]	F5.1_[T8G]	T5.1	TGTATTGGTA		TGTA	TTG	GTA		2	0	-0.441487	-9.82503	0.549087	1.79322
1957	Ib	Ib_S2_P5E.1_K5.1_C5.1_H5.1_A5.1_[A7T]_F5.1_[T8C]_T5.1	TTTGATTAATATGATATCGTTCTTTCTTGTATTTCTATTCTTTCTCGATATCATATTAATCTTT	S2a	TTTGATTAATATGATATCGTTCTTTCT	TTCTTTCTCGATATCATATTAATCTTT	P5E.1	K5.1	C5.1	H5.1	A5.1_[A7T]	F5.1_[T8C]	T5.1	TGTATTTCTA		TGTA	TTT	CTA		2	0	-0.0850084	-11.5394	0.212284	0.0788083
1959	Ib	Ib_S2_P5E.1_K5.1_C5.1_H5.1_A5.1_[A7C]_F5.1_[T8A]_T5.1	TTTGATTAATATGATATCGTTCTTTCTTGTATTCATATTCTTTCTCGATATCATATTAATCTTT	S2a	TTTGATTAATATGATATCGTTCTTTCT	TTCTTTCTCGATATCATATTAATCTTT	P5E.1	K5.1	C5.1	H5.1	A5.1_[A7C]	F5.1_[T8A]	T5.1	TGTATTCATA		TGTA	TTC	ATA		2	0	-0.199946	-11.0285	0.285379	0.589758
1960	Ib	Ib_S2_P5E.1_K5.1_C5.1_H5.1_A5.1_[A7T]_F5.1_[T8A]_T5.1	TTTGATTAATATGATATCGTTCTTTCTTGTATTTATATTCTTTCTCGATATCATATTAATCTTT	S2a	TTTGATTAATATGATATCGTTCTTTCT	TTCTTTCTCGATATCATATTAATCTTT	P5E.1	K5.1	C5.1	H5.1	A5.1_[A7T]	F5.1_[T8A]	T5.1	TGTATTTATA		TGTA	TTT	ATA		2	0	-0.0960484	-11.4827	0.513717	0.135534
1964	Ib	Ib_S2_P5E.1_K5.1_C5.1_H5.1_A5.1_[T5G]_F5.1_[T9C]_T5.1	TTTGATTAATATGATATCGTTCTTTCTTGTAGTATCATTCTTTCTCGATATCATATTAATCTTT	S2a	TTTGATTAATATGATATCGTTCTTTCT	TTCTTTCTCGATATCATATTAATCTTT	P5E.1	K5.1	C5.1	H5.1	A5.1_[T5G]	F5.1_[T9C]	T5.1	TGTAGTATCA		TGTA	GTA	TCA		2	0	-0.38297	-9.5269	0.486659	2.09135
1965	Ib	Ib_S2_P5E.1_K5.1_C5.1_H5.1_A5.1_[T5C]_F5.1_[T9C]_T5.1	TTTGATTAATATGATATCGTTCTTTCTTGTACTATCATTCTTTCTCGATATCATATTAATCTTT	S2a	TTTGATTAATATGATATCGTTCTTTCT	TTCTTTCTCGATATCATATTAATCTTT	P5E.1	K5.1	C5.1	H5.1	A5.1_[T5C]	F5.1_[T9C]	T5.1	TGTACTATCA		TGTA	CTA	TCA		2	0	-0.285277	-10.6028	0.74353	1.0154
1967	Ib	Ib_S2_P5E.1_K5.1_C5.1_H5.1_A5.1_[T5G]_F5.1_[T9A]_T5.1	TTTGATTAATATGATATCGTTCTTTCTTGTAGTATAATTCTTTCTCGATATCATATTAATCTTT	S2a	TTTGATTAATATGATATCGTTCTTTCT	TTCTTTCTCGATATCATATTAATCTTT	P5E.1	K5.1	C5.1	H5.1	A5.1_[T5G]	F5.1_[T9A]	T5.1	TGTAGTATAA		TGTA	GTA	TAA		2	0	-0.22499	-11.2752	0.482192	0.343068
1969	Ib	Ib_S2_P5E.1_K5.1_C5.1_H5.1_A5.1_[T5A]_F5.1_[T9A]_T5.1	TTTGATTAATATGATATCGTTCTTTCTTGTAATATAATTCTTTCTCGATATCATATTAATCTTT	S2a	TTTGATTAATATGATATCGTTCTTTCT	TTCTTTCTCGATATCATATTAATCTTT	P5E.1	K5.1	C5.1	H5.1	A5.1_[T5A]	F5.1_[T9A]	T5.1	TGTAATATAA		TGTA	ATA	TAA		2	0	-0.119601	-11.7314	0.282975	-0.113148
1975	Ic	Ic_S2_P5E.1_K5.1_C5.1_H5.1_A5.1_[T6A]_F5.1_[T9C]_T5.1	TTTGATTAATATGATATCGTTCTTTCTTGTATAATCATTCTTTCTCGATATCATATTAATCTTT	S2a	TTTGATTAATATGATATCGTTCTTTCT	TTCTTTCTCGATATCATATTAATCTTT	P5E.1	K5.1	C5.1	H5.1	A5.1_[T6A]	F5.1_[T9C]	T5.1	TGTATAATCA		TGTA	TAA	TCA		2	0	-0.295668	-10.1889	0.474399	1.42935
1977	Ic	Ic_S2_P5E.1_K5.1_C5.1_H5.1_A5.1_[T6C]_F5.1_[T9A]_T5.1	TTTGATTAATATGATATCGTTCTTTCTTGTATCATAATTCTTTCTCGATATCATATTAATCTTT	S2a	TTTGATTAATATGATATCGTTCTTTCT	TTCTTTCTCGATATCATATTAATCTTT	P5E.1	K5.1	C5.1	H5.1	A5.1_[T6C]	F5.1_[T9A]	T5.1	TGTATCATAA		TGTA	TCA	TAA		2	0	-0.107502	-12.3856	0.245481	-0.767371
1978	Ib	Ib_S2_P5E.1_K5.1_C5.1_H5.1_A5.1_[T6A]_F5.1_[T9A]_T5.1	TTTGATTAATATGATATCGTTCTTTCTTGTATAATAATTCTTTCTCGATATCATATTAATCTTT	S2a	TTTGATTAATATGATATCGTTCTTTCT	TTCTTTCTCGATATCATATTAATCTTT	P5E.1	K5.1	C5.1	H5.1	A5.1_[T6A]	F5.1_[T9A]	T5.1	TGTATAATAA		TGTA	TAA	TAA		2	0	-0.110902	-12.209	0.229291	-0.590733
1985	Ib	Ib_S2_P5E.1_K5.1_C5.1_H5.1_A5.1_[A7G]_F5.1_[T9A]_T5.1	TTTGATTAATATGATATCGTTCTTTCTTGTATTGTAATTCTTTCTCGATATCATATTAATCTTT	S2a	TTTGATTAATATGATATCGTTCTTTCT	TTCTTTCTCGATATCATATTAATCTTT	P5E.1	K5.1	C5.1	H5.1	A5.1_[A7G]	F5.1_[T9A]	T5.1	TGTATTGTAA		TGTA	TTG	TAA		2	0	-0.121888	-10.8815	0.251459	0.736781
1986	Ic	Ic_S2_P5E.1_K5.1_C5.1_H5.1_A5.1_[A7C]_F5.1_[T9A]_T5.1	TTTGATTAATATGATATCGTTCTTTCTTGTATTCTAATTCTTTCTCGATATCATATTAATCTTT	S2a	TTTGATTAATATGATATCGTTCTTTCT	TTCTTTCTCGATATCATATTAATCTTT	P5E.1	K5.1	C5.1	H5.1	A5.1_[A7C]	F5.1_[T9A]	T5.1	TGTATTCTAA		TGTA	TTC	TAA		2	0	-0.08219	-11.7831	0.239446	-0.164845
1987	Ib	Ib_S2_P5E.1_K5.1_C5.1_H5.1_A5.1_[A7T]_F5.1_[T9A]_T5.1	TTTGATTAATATGATATCGTTCTTTCTTGTATTTTAATTCTTTCTCGATATCATATTAATCTTT	S2a	TTTGATTAATATGATATCGTTCTTTCT	TTCTTTCTCGATATCATATTAATCTTT	P5E.1	K5.1	C5.1	H5.1	A5.1_[A7T]	F5.1_[T9A]	T5.1	TGTATTTTAA		TGTA	TTT	TAA		2	0	-0.0779322	-11.8651	0.340776	-0.246853
1988	Ib	Ib_S2_P5E.1_K5.1_C5.1_H5.1_A5.1_[T5G]_F5.1_[A10G]_T5.1	TTTGATTAATATGATATCGTTCTTTCTTGTAGTATTGTTCTTTCTCGATATCATATTAATCTTT	S2a	TTTGATTAATATGATATCGTTCTTTCT	TTCTTTCTCGATATCATATTAATCTTT	P5E.1	K5.1	C5.1	H5.1	A5.1_[T5G]	F5.1_[A10G]	T5.1	TGTAGTATTG		TGTA	GTA	TTG		2	0	-0.225406	-9.64945	0.513107	1.9688
1991	Ib	Ib_S2_P5E.1_K5.1_C5.1_H5.1_A5.1_[T5G]_F5.1_[A10C]_T5.1	TTTGATTAATATGATATCGTTCTTTCTTGTAGTATTCTTCTTTCTCGATATCATATTAATCTTT	S2a	TTTGATTAATATGATATCGTTCTTTCT	TTCTTTCTCGATATCATATTAATCTTT	P5E.1	K5.1	C5.1	H5.1	A5.1_[T5G]	F5.1_[A10C]	T5.1	TGTAGTATTC		TGTA	GTA	TTC		2	0	-0.399919	-9.8378	0.428773	1.78045
1992	Ib	Ib_S2_P5E.1_K5.1_C5.1_H5.1_A5.1_[T5C]_F5.1_[A10C]_T5.1	TTTGATTAATATGATATCGTTCTTTCTTGTACTATTCTTCTTTCTCGATATCATATTAATCTTT	S2a	TTTGATTAATATGATATCGTTCTTTCT	TTCTTTCTCGATATCATATTAATCTTT	P5E.1	K5.1	C5.1	H5.1	A5.1_[T5C]	F5.1_[A10C]	T5.1	TGTACTATTC		TGTA	CTA	TTC		2	0	-0.0603431	-11.3628	0.41509	0.255425
1995	Ib	Ib_S2_P5E.1_K5.1_C5.1_H5.1_A5.1_[T5C]_F5.1_[A10T]_T5.1	TTTGATTAATATGATATCGTTCTTTCTTGTACTATTTTTCTTTCTCGATATCATATTAATCTTT	S2a	TTTGATTAATATGATATCGTTCTTTCT	TTCTTTCTCGATATCATATTAATCTTT	P5E.1	K5.1	C5.1	H5.1	A5.1_[T5C]	F5.1_[A10T]	T5.1	TGTACTATTT		TGTA	CTA	TTT		2	0	-0.0508966	-11.6076	0.265169	0.0106712
1996	Ib	Ib_S2_P5E.1_K5.1_C5.1_H5.1_A5.1_[T5A]_F5.1_[A10T]_T5.1	TTTGATTAATATGATATCGTTCTTTCTTGTAATATTTTTCTTTCTCGATATCATATTAATCTTT	S2a	TTTGATTAATATGATATCGTTCTTTCT	TTCTTTCTCGATATCATATTAATCTTT	P5E.1	K5.1	C5.1	H5.1	A5.1_[T5A]	F5.1_[A10T]	T5.1	TGTAATATTT		TGTA	ATA	TTT		2	0	-0.0909951	-10.9152	0.443056	0.703064
1999	Ib	Ib_S2_P5E.1_K5.1_C5.1_H5.1_A5.1_[T6A]_F5.1_[A10G]_T5.1	TTTGATTAATATGATATCGTTCTTTCTTGTATAATTGTTCTTTCTCGATATCATATTAATCTTT	S2a	TTTGATTAATATGATATCGTTCTTTCT	TTCTTTCTCGATATCATATTAATCTTT	P5E.1	K5.1	C5.1	H5.1	A5.1_[T6A]	F5.1_[A10G]	T5.1	TGTATAATTG		TGTA	TAA	TTG		2	0	-0.116193	-11.0856	0.405609	0.532678
2001	Ib	Ib_S2_P5E.1_K5.1_C5.1_H5.1_A5.1_[T6C]_F5.1_[A10C]_T5.1	TTTGATTAATATGATATCGTTCTTTCTTGTATCATTCTTCTTTCTCGATATCATATTAATCTTT	S2a	TTTGATTAATATGATATCGTTCTTTCT	TTCTTTCTCGATATCATATTAATCTTT	P5E.1	K5.1	C5.1	H5.1	A5.1_[T6C]	F5.1_[A10C]	T5.1	TGTATCATTC		TGTA	TCA	TTC		2	0	-0.0709704	-11.1805	0.380609	0.43776
2002	Ib	Ib_S2_P5E.1_K5.1_C5.1_H5.1_A5.1_[T6A]_F5.1_[A10C]_T5.1	TTTGATTAATATGATATCGTTCTTTCTTGTATAATTCTTCTTTCTCGATATCATATTAATCTTT	S2a	TTTGATTAATATGATATCGTTCTTTCT	TTCTTTCTCGATATCATATTAATCTTT	P5E.1	K5.1	C5.1	H5.1	A5.1_[T6A]	F5.1_[A10C]	T5.1	TGTATAATTC		TGTA	TAA	TTC		2	0	-0.0723286	-11.2011	0.714691	0.417196
2004	Ib	Ib_S2_P5E.1_K5.1_C5.1_H5.1_A5.1_[T6C]_F5.1_[A10T]_T5.1	TTTGATTAATATGATATCGTTCTTTCTTGTATCATTTTTCTTTCTCGATATCATATTAATCTTT	S2a	TTTGATTAATATGATATCGTTCTTTCT	TTCTTTCTCGATATCATATTAATCTTT	P5E.1	K5.1	C5.1	H5.1	A5.1_[T6C]	F5.1_[A10T]	T5.1	TGTATCATTT		TGTA	TCA	TTT		2	0	-0.0645822	-11.3572	0.742316	0.261076
2005	Ib	Ib_S2_P5E.1_K5.1_C5.1_H5.1_A5.1_[T6A]_F5.1_[A10T]_T5.1	TTTGATTAATATGATATCGTTCTTTCTTGTATAATTTTTCTTTCTCGATATCATATTAATCTTT	S2a	TTTGATTAATATGATATCGTTCTTTCT	TTCTTTCTCGATATCATATTAATCTTT	P5E.1	K5.1	C5.1	H5.1	A5.1_[T6A]	F5.1_[A10T]	T5.1	TGTATAATTT		TGTA	TAA	TTT		2	0	-0.0659934	-11.127	0.381499	0.491266
2008	Ib	Ib_S2_P5E.1_K5.1_C5.1_H5.1_A5.1_[A7T]_F5.1_[A10G]_T5.1	TTTGATTAATATGATATCGTTCTTTCTTGTATTTTTGTTCTTTCTCGATATCATATTAATCTTT	S2a	TTTGATTAATATGATATCGTTCTTTCT	TTCTTTCTCGATATCATATTAATCTTT	P5E.1	K5.1	C5.1	H5.1	A5.1_[A7T]	F5.1_[A10G]	T5.1	TGTATTTTTG		TGTA	TTT	TTG		2	0	-0.11129	-10.8676	0.265071	0.750648
2010	Ib	Ib_S2_P5E.1_K5.1_C5.1_H5.1_A5.1_[A7C]_F5.1_[A10C]_T5.1	TTTGATTAATATGATATCGTTCTTTCTTGTATTCTTCTTCTTTCTCGATATCATATTAATCTTT	S2a	TTTGATTAATATGATATCGTTCTTTCT	TTCTTTCTCGATATCATATTAATCTTT	P5E.1	K5.1	C5.1	H5.1	A5.1_[A7C]	F5.1_[A10C]	T5.1	TGTATTCTTC		TGTA	TTC	TTC		2	0	-0.0747487	-10.6937	0.272389	0.924546
2011	Ib	Ib_S2_P5E.1_K5.1_C5.1_H5.1_A5.1_[A7T]_F5.1_[A10C]_T5.1	TTTGATTAATATGATATCGTTCTTTCTTGTATTTTTCTTCTTTCTCGATATCATATTAATCTTT	S2a	TTTGATTAATATGATATCGTTCTTTCT	TTCTTTCTCGATATCATATTAATCTTT	P5E.1	K5.1	C5.1	H5.1	A5.1_[A7T]	F5.1_[A10C]	T5.1	TGTATTTTTC		TGTA	TTT	TTC		2	0	-0.0604389	-10.7592	0.930945	0.859069
2014	Ic	Ic_S2_P5E.1_K5.1_C5.1_H5.1_A5.1_[A7T]_F5.1_[A10T]_T5.1	TTTGATTAATATGATATCGTTCTTTCTTGTATTTTTTTTCTTTCTCGATATCATATTAATCTTT	S2a	TTTGATTAATATGATATCGTTCTTTCT	TTCTTTCTCGATATCATATTAATCTTT	P5E.1	K5.1	C5.1	H5.1	A5.1_[A7T]	F5.1_[A10T]	T5.1	TGTATTTTTT		TGTA	TTT	TTT		2	0	-0.0539364	-10.5563	0.410224	1.06192
2015	Ib	Ib_S2_P5E.1_K5.1_C5.1_H5.1_[T1G]_[G2C]_A5.1_F5.1_T5.1	TTTGATTAATATGATATCGTTCTTTCTGCTATTATTATTCTTTCTCGATATCATATTAATCTTT	S2a	TTTGATTAATATGATATCGTTCTTTCT	TTCTTTCTCGATATCATATTAATCTTT	P5E.1	K5.1	C5.1	H5.1_[T1G]_[G2C]	A5.1	F5.1	T5.1	GCTATTATTA		GCTA	TTA	TTA		2	0	-0.0275072	-8.11745	0.737926	3.50081
2016	Ib	Ib_S2_P5E.1_K5.1_C5.1_H5.1_[T1G]_[G2T]_A5.1_F5.1_T5.1	TTTGATTAATATGATATCGTTCTTTCTGTTATTATTATTCTTTCTCGATATCATATTAATCTTT	S2a	TTTGATTAATATGATATCGTTCTTTCT	TTCTTTCTCGATATCATATTAATCTTT	P5E.1	K5.1	C5.1	H5.1_[T1G]_[G2T]	A5.1	F5.1	T5.1	GTTATTATTA		GTTA	TTA	TTA		2	0	-0.0505268	-10.1056	0.664797	1.51263
2021	Ib	Ib_S2_P5E.1_K5.1_C5.1_H5.1_[T1A]_[G2C]_A5.1_F5.1_T5.1	TTTGATTAATATGATATCGTTCTTTCTACTATTATTATTCTTTCTCGATATCATATTAATCTTT	S2a	TTTGATTAATATGATATCGTTCTTTCT	TTCTTTCTCGATATCATATTAATCTTT	P5E.1	K5.1	C5.1	H5.1_[T1A]_[G2C]	A5.1	F5.1	T5.1	ACTATTATTA		ACTA	TTA	TTA		2	0	-0.0156458	-7.9856	0.944189	3.63265
2022	Ib	Ib_S2_P5E.1_K5.1_C5.1_H5.1_[T1A]_[G2T]_A5.1_F5.1_T5.1	TTTGATTAATATGATATCGTTCTTTCTATTATTATTATTCTTTCTCGATATCATATTAATCTTT	S2a	TTTGATTAATATGATATCGTTCTTTCT	TTCTTTCTCGATATCATATTAATCTTT	P5E.1	K5.1	C5.1	H5.1_[T1A]_[G2T]	A5.1	F5.1	T5.1	ATTATTATTA		ATTA	TTA	TTA		2	0	-0.032821	-7.90354	0.762909	3.71471
2028	Ib	Ib_S2_P5E.1_K5.1_C5.1_H5.1_[T1C]_[T3C]_A5.1_F5.1_T5.1	TTTGATTAATATGATATCGTTCTTTCTCGCATTATTATTCTTTCTCGATATCATATTAATCTTT	S2a	TTTGATTAATATGATATCGTTCTTTCT	TTCTTTCTCGATATCATATTAATCTTT	P5E.1	K5.1	C5.1	H5.1_[T1C]_[T3C]	A5.1	F5.1	T5.1	CGCATTATTA		CGCA	TTA	TTA		2	0	-0.022497	-7.41765	0.856829	4.2006
2038	Ib	Ib_S2_P5E.1_K5.1_C5.1_H5.1_[T1C]_[A4T]_A5.1_F5.1_T5.1	TTTGATTAATATGATATCGTTCTTTCTCGTTTTATTATTCTTTCTCGATATCATATTAATCTTT	S2a	TTTGATTAATATGATATCGTTCTTTCT	TTCTTTCTCGATATCATATTAATCTTT	P5E.1	K5.1	C5.1	H5.1_[T1C]_[A4T]	A5.1	F5.1	T5.1	CGTTTTATTA		CGTT	TTA	TTA		2	0	-0.0347075	-8.29137	0.591834	3.32688
2051	Ib	Ib_S2_P5E.1_K5.1_C5.1_H5.1_[G2C]_[A4G]_A5.1_F5.1_T5.1	TTTGATTAATATGATATCGTTCTTTCTTCTGTTATTATTCTTTCTCGATATCATATTAATCTTT	S2a	TTTGATTAATATGATATCGTTCTTTCT	TTCTTTCTCGATATCATATTAATCTTT	P5E.1	K5.1	C5.1	H5.1_[G2C]_[A4G]	A5.1	F5.1	T5.1	TCTGTTATTA		TCTG	TTA	TTA		2	0	-0.0927186	-8.57101	0.612374	3.04724
2052	Ib	Ib_S2_P5E.1_K5.1_C5.1_H5.1_[G2C]_[A4C]_A5.1_F5.1_T5.1	TTTGATTAATATGATATCGTTCTTTCTTCTCTTATTATTCTTTCTCGATATCATATTAATCTTT	S2a	TTTGATTAATATGATATCGTTCTTTCT	TTCTTTCTCGATATCATATTAATCTTT	P5E.1	K5.1	C5.1	H5.1_[G2C]_[A4C]	A5.1	F5.1	T5.1	TCTCTTATTA		TCTC	TTA	TTA		2	0	-0.00374308	-7.53789	0.984197	4.08036
2056	Ib	Ib_S2_P5E.1_K5.1_C5.1_H5.1_[G2T]_[A4T]_A5.1_F5.1_T5.1	TTTGATTAATATGATATCGTTCTTTCTTTTTTTATTATTCTTTCTCGATATCATATTAATCTTT	S2a	TTTGATTAATATGATATCGTTCTTTCT	TTCTTTCTCGATATCATATTAATCTTT	P5E.1	K5.1	C5.1	H5.1_[G2T]_[A4T]	A5.1	F5.1	T5.1	TTTTTTATTA		TTTT	TTA	TTA		2	0	-0.00606397	-7.34735	0.905791	4.2709
2058	Ib	Ib_S2_P5E.1_K5.1_C5.1_H5.1_[G2A]_[A4C]_A5.1_F5.1_T5.1	TTTGATTAATATGATATCGTTCTTTCTTATCTTATTATTCTTTCTCGATATCATATTAATCTTT	S2a	TTTGATTAATATGATATCGTTCTTTCT	TTCTTTCTCGATATCATATTAATCTTT	P5E.1	K5.1	C5.1	H5.1_[G2A]_[A4C]	A5.1	F5.1	T5.1	TATCTTATTA		TATC	TTA	TTA		2	0	-0.0280477	-8.31038	0.983365	3.30788
2061	Ib	Ib_S2_P5E.1_K5.1_C5.1_H5.1_[T3G]_[A4C]_A5.1_F5.1_T5.1	TTTGATTAATATGATATCGTTCTTTCTTGGCTTATTATTCTTTCTCGATATCATATTAATCTTT	S2a	TTTGATTAATATGATATCGTTCTTTCT	TTCTTTCTCGATATCATATTAATCTTT	P5E.1	K5.1	C5.1	H5.1_[T3G]_[A4C]	A5.1	F5.1	T5.1	TGGCTTATTA		TGGC	TTA	TTA		2	0	-0.313503	-8.17195	0.773396	3.4463
2062	Ib	Ib_S2_P5E.1_K5.1_C5.1_H5.1_[T3G]_[A4T]_A5.1_F5.1_T5.1	TTTGATTAATATGATATCGTTCTTTCTTGGTTTATTATTCTTTCTCGATATCATATTAATCTTT	S2a	TTTGATTAATATGATATCGTTCTTTCT	TTCTTTCTCGATATCATATTAATCTTT	P5E.1	K5.1	C5.1	H5.1_[T3G]_[A4T]	A5.1	F5.1	T5.1	TGGTTTATTA		TGGT	TTA	TTA		2	0	-0.391422	-8.20657	0.747717	3.41168
2064	Ib	Ib_S2_P5E.1_K5.1_C5.1_H5.1_[T3C]_[A4C]_A5.1_F5.1_T5.1	TTTGATTAATATGATATCGTTCTTTCTTGCCTTATTATTCTTTCTCGATATCATATTAATCTTT	S2a	TTTGATTAATATGATATCGTTCTTTCT	TTCTTTCTCGATATCATATTAATCTTT	P5E.1	K5.1	C5.1	H5.1_[T3C]_[A4C]	A5.1	F5.1	T5.1	TGCCTTATTA		TGCC	TTA	TTA		2	0	-0.0327371	-7.92923	0.480096	3.68902
2065	Ib	Ib_S2_P5E.1_K5.1_C5.1_H5.1_[T3C]_[A4T]_A5.1_F5.1_T5.1	TTTGATTAATATGATATCGTTCTTTCTTGCTTTATTATTCTTTCTCGATATCATATTAATCTTT	S2a	TTTGATTAATATGATATCGTTCTTTCT	TTCTTTCTCGATATCATATTAATCTTT	P5E.1	K5.1	C5.1	H5.1_[T3C]_[A4T]	A5.1	F5.1	T5.1	TGCTTTATTA		TGCT	TTA	TTA		2	0	-0.034861	-8.22816	0.489693	3.39009
2073	Ib	Ib_S2_P5E.1_K5.1_C5.1_H5.1_[T1C]_A5.1_[T5C]_F5.1_T5.1	TTTGATTAATATGATATCGTTCTTTCTCGTACTATTATTCTTTCTCGATATCATATTAATCTTT	S2a	TTTGATTAATATGATATCGTTCTTTCT	TTCTTTCTCGATATCATATTAATCTTT	P5E.1	K5.1	C5.1	H5.1_[T1C]	A5.1_[T5C]	F5.1	T5.1	CGTACTATTA		CGTA	CTA	TTA		2	0	-0.0371637	-8.84083	0.539393	2.77742
2076	Ib	Ib_S2_P5E.1_K5.1_C5.1_H5.1_[T1A]_A5.1_[T5C]_F5.1_T5.1	TTTGATTAATATGATATCGTTCTTTCTAGTACTATTATTCTTTCTCGATATCATATTAATCTTT	S2a	TTTGATTAATATGATATCGTTCTTTCT	TTCTTTCTCGATATCATATTAATCTTT	P5E.1	K5.1	C5.1	H5.1_[T1A]	A5.1_[T5C]	F5.1	T5.1	AGTACTATTA		AGTA	CTA	TTA		2	0	-0.172381	-7.66392	0.689155	3.95433
2085	Ib	Ib_S2_P5E.1_K5.1_C5.1_H5.1_[T1A]_A5.1_[T6C]_F5.1_T5.1	TTTGATTAATATGATATCGTTCTTTCTAGTATCATTATTCTTTCTCGATATCATATTAATCTTT	S2a	TTTGATTAATATGATATCGTTCTTTCT	TTCTTTCTCGATATCATATTAATCTTT	P5E.1	K5.1	C5.1	H5.1_[T1A]	A5.1_[T6C]	F5.1	T5.1	AGTATCATTA		AGTA	TCA	TTA		2	0	-0.420946	-7.87927	0.534319	3.73898
2093	Ib	Ib_S2_P5E.1_K5.1_C5.1_H5.1_[T1A]_A5.1_[A7G]_F5.1_T5.1	TTTGATTAATATGATATCGTTCTTTCTAGTATTGTTATTCTTTCTCGATATCATATTAATCTTT	S2a	TTTGATTAATATGATATCGTTCTTTCT	TTCTTTCTCGATATCATATTAATCTTT	P5E.1	K5.1	C5.1	H5.1_[T1A]	A5.1_[A7G]	F5.1	T5.1	AGTATTGTTA		AGTA	TTG	TTA		2	0	-0.450303	-7.36936	0.645275	4.24889
2098	Ib	Ib_S2_P5E.1_K5.1_C5.1_H5.1_[G2C]_A5.1_[T5A]_F5.1_T5.1	TTTGATTAATATGATATCGTTCTTTCTTCTAATATTATTCTTTCTCGATATCATATTAATCTTT	S2a	TTTGATTAATATGATATCGTTCTTTCT	TTCTTTCTCGATATCATATTAATCTTT	P5E.1	K5.1	C5.1	H5.1_[G2C]	A5.1_[T5A]	F5.1	T5.1	TCTAATATTA		TCTA	ATA	TTA		2	0	-0.016719	-8.26797	0.847767	3.35028
2100	Ib	Ib_S2_P5E.1_K5.1_C5.1_H5.1_[G2T]_A5.1_[T5C]_F5.1_T5.1	TTTGATTAATATGATATCGTTCTTTCTTTTACTATTATTCTTTCTCGATATCATATTAATCTTT	S2a	TTTGATTAATATGATATCGTTCTTTCT	TTCTTTCTCGATATCATATTAATCTTT	P5E.1	K5.1	C5.1	H5.1_[G2T]	A5.1_[T5C]	F5.1	T5.1	TTTACTATTA		TTTA	CTA	TTA		2	0	-0.00718741	-7.57607	0.751088	4.04218
2102	Ib	Ib_S2_P5E.1_K5.1_C5.1_H5.1_[G2A]_A5.1_[T5G]_F5.1_T5.1	TTTGATTAATATGATATCGTTCTTTCTTATAGTATTATTCTTTCTCGATATCATATTAATCTTT	S2a	TTTGATTAATATGATATCGTTCTTTCT	TTCTTTCTCGATATCATATTAATCTTT	P5E.1	K5.1	C5.1	H5.1_[G2A]	A5.1_[T5G]	F5.1	T5.1	TATAGTATTA		TATA	GTA	TTA		2	0	-0.148925	-7.95039	0.588219	3.66786
2107	Ib	Ib_S2_P5E.1_K5.1_C5.1_H5.1_[G2C]_A5.1_[T6A]_F5.1_T5.1	TTTGATTAATATGATATCGTTCTTTCTTCTATAATTATTCTTTCTCGATATCATATTAATCTTT	S2a	TTTGATTAATATGATATCGTTCTTTCT	TTCTTTCTCGATATCATATTAATCTTT	P5E.1	K5.1	C5.1	H5.1_[G2C]	A5.1_[T6A]	F5.1	T5.1	TCTATAATTA		TCTA	TAA	TTA		2	0	-0.0207947	-7.65731	0.54349	3.96094
2109	Ib	Ib_S2_P5E.1_K5.1_C5.1_H5.1_[G2T]_A5.1_[T6C]_F5.1_T5.1	TTTGATTAATATGATATCGTTCTTTCTTTTATCATTATTCTTTCTCGATATCATATTAATCTTT	S2a	TTTGATTAATATGATATCGTTCTTTCT	TTCTTTCTCGATATCATATTAATCTTT	P5E.1	K5.1	C5.1	H5.1_[G2T]	A5.1_[T6C]	F5.1	T5.1	TTTATCATTA		TTTA	TCA	TTA		2	0	-0.0159184	-7.76654	0.739412	3.85171
2110	Ib	Ib_S2_P5E.1_K5.1_C5.1_H5.1_[G2T]_A5.1_[T6A]_F5.1_T5.1	TTTGATTAATATGATATCGTTCTTTCTTTTATAATTATTCTTTCTCGATATCATATTAATCTTT	S2a	TTTGATTAATATGATATCGTTCTTTCT	TTCTTTCTCGATATCATATTAATCTTT	P5E.1	K5.1	C5.1	H5.1_[G2T]	A5.1_[T6A]	F5.1	T5.1	TTTATAATTA		TTTA	TAA	TTA		2	0	-0.0263036	-7.783	0.754945	3.83525
2112	Ib	Ib_S2_P5E.1_K5.1_C5.1_H5.1_[G2A]_A5.1_[T6C]_F5.1_T5.1	TTTGATTAATATGATATCGTTCTTTCTTATATCATTATTCTTTCTCGATATCATATTAATCTTT	S2a	TTTGATTAATATGATATCGTTCTTTCT	TTCTTTCTCGATATCATATTAATCTTT	P5E.1	K5.1	C5.1	H5.1_[G2A]	A5.1_[T6C]	F5.1	T5.1	TATATCATTA		TATA	TCA	TTA		2	0	-0.080098	-8.80221	0.74348	2.81604
2117	Ib	Ib_S2_P5E.1_K5.1_C5.1_H5.1_[G2T]_A5.1_[A7G]_F5.1_T5.1	TTTGATTAATATGATATCGTTCTTTCTTTTATTGTTATTCTTTCTCGATATCATATTAATCTTT	S2a	TTTGATTAATATGATATCGTTCTTTCT	TTCTTTCTCGATATCATATTAATCTTT	P5E.1	K5.1	C5.1	H5.1_[G2T]	A5.1_[A7G]	F5.1	T5.1	TTTATTGTTA		TTTA	TTG	TTA		2	0	-0.0545642	-7.59899	0.687482	4.01926
2126	Ib	Ib_S2_P5E.1_K5.1_C5.1_H5.1_[T3C]_A5.1_[T5G]_F5.1_T5.1	TTTGATTAATATGATATCGTTCTTTCTTGCAGTATTATTCTTTCTCGATATCATATTAATCTTT	S2a	TTTGATTAATATGATATCGTTCTTTCT	TTCTTTCTCGATATCATATTAATCTTT	P5E.1	K5.1	C5.1	H5.1_[T3C]	A5.1_[T5G]	F5.1	T5.1	TGCAGTATTA		TGCA	GTA	TTA		2	0	-0.148856	-8.24229	0.746843	3.37596
2127	Ib	Ib_S2_P5E.1_K5.1_C5.1_H5.1_[T3C]_A5.1_[T5C]_F5.1_T5.1	TTTGATTAATATGATATCGTTCTTTCTTGCACTATTATTCTTTCTCGATATCATATTAATCTTT	S2a	TTTGATTAATATGATATCGTTCTTTCT	TTCTTTCTCGATATCATATTAATCTTT	P5E.1	K5.1	C5.1	H5.1_[T3C]	A5.1_[T5C]	F5.1	T5.1	TGCACTATTA		TGCA	CTA	TTA		2	0	-0.0357702	-8.94808	0.872155	2.67017
2136	Ib	Ib_S2_P5E.1_K5.1_C5.1_H5.1_[T3C]_A5.1_[T6C]_F5.1_T5.1	TTTGATTAATATGATATCGTTCTTTCTTGCATCATTATTCTTTCTCGATATCATATTAATCTTT	S2a	TTTGATTAATATGATATCGTTCTTTCT	TTCTTTCTCGATATCATATTAATCTTT	P5E.1	K5.1	C5.1	H5.1_[T3C]	A5.1_[T6C]	F5.1	T5.1	TGCATCATTA		TGCA	TCA	TTA		2	0	-0.0490088	-8.56034	0.925913	3.05792
2144	Ib	Ib_S2_P5E.1_K5.1_C5.1_H5.1_[T3C]_A5.1_[A7G]_F5.1_T5.1	TTTGATTAATATGATATCGTTCTTTCTTGCATTGTTATTCTTTCTCGATATCATATTAATCTTT	S2a	TTTGATTAATATGATATCGTTCTTTCT	TTCTTTCTCGATATCATATTAATCTTT	P5E.1	K5.1	C5.1	H5.1_[T3C]	A5.1_[A7G]	F5.1	T5.1	TGCATTGTTA		TGCA	TTG	TTA		2	0	-0.0965491	-7.90599	0.622292	3.71226
2146	Ib	Ib_S2_P5E.1_K5.1_C5.1_H5.1_[T3C]_A5.1_[A7T]_F5.1_T5.1	TTTGATTAATATGATATCGTTCTTTCTTGCATTTTTATTCTTTCTCGATATCATATTAATCTTT	S2a	TTTGATTAATATGATATCGTTCTTTCT	TTCTTTCTCGATATCATATTAATCTTT	P5E.1	K5.1	C5.1	H5.1_[T3C]	A5.1_[A7T]	F5.1	T5.1	TGCATTTTTA		TGCA	TTT	TTA		2	0	-0.0443351	-8.41718	0.995143	3.20107
2151	Ib	Ib_S2_P5E.1_K5.1_C5.1_H5.1_[A4G]_A5.1_[T5C]_F5.1_T5.1	TTTGATTAATATGATATCGTTCTTTCTTGTGCTATTATTCTTTCTCGATATCATATTAATCTTT	S2a	TTTGATTAATATGATATCGTTCTTTCT	TTCTTTCTCGATATCATATTAATCTTT	P5E.1	K5.1	C5.1	H5.1_[A4G]	A5.1_[T5C]	F5.1	T5.1	TGTGCTATTA		TGTG	CTA	TTA		2	0	-0.10326	-10.957	0.282569	0.661232
2153	Ib	Ib_S2_P5E.1_K5.1_C5.1_H5.1_[A4C]_A5.1_[T5G]_F5.1_T5.1	TTTGATTAATATGATATCGTTCTTTCTTGTCGTATTATTCTTTCTCGATATCATATTAATCTTT	S2a	TTTGATTAATATGATATCGTTCTTTCT	TTCTTTCTCGATATCATATTAATCTTT	P5E.1	K5.1	C5.1	H5.1_[A4C]	A5.1_[T5G]	F5.1	T5.1	TGTCGTATTA		TGTC	GTA	TTA		2	0	-0.0804441	-10.092	0.612187	1.52625
2154	Ib	Ib_S2_P5E.1_K5.1_C5.1_H5.1_[A4C]_A5.1_[T5C]_F5.1_T5.1	TTTGATTAATATGATATCGTTCTTTCTTGTCCTATTATTCTTTCTCGATATCATATTAATCTTT	S2a	TTTGATTAATATGATATCGTTCTTTCT	TTCTTTCTCGATATCATATTAATCTTT	P5E.1	K5.1	C5.1	H5.1_[A4C]	A5.1_[T5C]	F5.1	T5.1	TGTCCTATTA		TGTC	CTA	TTA		2	0	-0.0555904	-10.4307	0.492816	1.18752
2155	Ib	Ib_S2_P5E.1_K5.1_C5.1_H5.1_[A4C]_A5.1_[T5A]_F5.1_T5.1	TTTGATTAATATGATATCGTTCTTTCTTGTCATATTATTCTTTCTCGATATCATATTAATCTTT	S2a	TTTGATTAATATGATATCGTTCTTTCT	TTCTTTCTCGATATCATATTAATCTTT	P5E.1	K5.1	C5.1	H5.1_[A4C]	A5.1_[T5A]	F5.1	T5.1	TGTCATATTA		TGTC	ATA	TTA		2	0	-0.0589353	-11.246	0.267	0.372257
2156	Ib	Ib_S2_P5E.1_K5.1_C5.1_H5.1_[A4T]_A5.1_[T5G]_F5.1_T5.1	TTTGATTAATATGATATCGTTCTTTCTTGTTGTATTATTCTTTCTCGATATCATATTAATCTTT	S2a	TTTGATTAATATGATATCGTTCTTTCT	TTCTTTCTCGATATCATATTAATCTTT	P5E.1	K5.1	C5.1	H5.1_[A4T]	A5.1_[T5G]	F5.1	T5.1	TGTTGTATTA		TGTT	GTA	TTA		2	0	-0.100747	-11.1564	0.814423	0.461896
2157	Ib	Ib_S2_P5E.1_K5.1_C5.1_H5.1_[A4T]_A5.1_[T5C]_F5.1_T5.1	TTTGATTAATATGATATCGTTCTTTCTTGTTCTATTATTCTTTCTCGATATCATATTAATCTTT	S2a	TTTGATTAATATGATATCGTTCTTTCT	TTCTTTCTCGATATCATATTAATCTTT	P5E.1	K5.1	C5.1	H5.1_[A4T]	A5.1_[T5C]	F5.1	T5.1	TGTTCTATTA		TGTT	CTA	TTA		2	0	-0.0606552	-10.8575	0.272842	0.760796
2160	Ib	Ib_S2_P5E.1_K5.1_C5.1_H5.1_[A4G]_A5.1_[T6C]_F5.1_T5.1	TTTGATTAATATGATATCGTTCTTTCTTGTGTCATTATTCTTTCTCGATATCATATTAATCTTT	S2a	TTTGATTAATATGATATCGTTCTTTCT	TTCTTTCTCGATATCATATTAATCTTT	P5E.1	K5.1	C5.1	H5.1_[A4G]	A5.1_[T6C]	F5.1	T5.1	TGTGTCATTA		TGTG	TCA	TTA		2	0	-0.172927	-11.0436	0.225915	0.574609
2161	Ib	Ib_S2_P5E.1_K5.1_C5.1_H5.1_[A4G]_A5.1_[T6A]_F5.1_T5.1	TTTGATTAATATGATATCGTTCTTTCTTGTGTAATTATTCTTTCTCGATATCATATTAATCTTT	S2a	TTTGATTAATATGATATCGTTCTTTCT	TTCTTTCTCGATATCATATTAATCTTT	P5E.1	K5.1	C5.1	H5.1_[A4G]	A5.1_[T6A]	F5.1	T5.1	TGTGTAATTA		TGTG	TAA	TTA		2	0	-0.202453	-10.8088	0.424923	0.809456
2164	Ib	Ib_S2_P5E.1_K5.1_C5.1_H5.1_[A4C]_A5.1_[T6A]_F5.1_T5.1	TTTGATTAATATGATATCGTTCTTTCTTGTCTAATTATTCTTTCTCGATATCATATTAATCTTT	S2a	TTTGATTAATATGATATCGTTCTTTCT	TTCTTTCTCGATATCATATTAATCTTT	P5E.1	K5.1	C5.1	H5.1_[A4C]	A5.1_[T6A]	F5.1	T5.1	TGTCTAATTA		TGTC	TAA	TTA		2	0	-0.0648927	-10.3018	0.548982	1.31641
2166	Ib	Ib_S2_P5E.1_K5.1_C5.1_H5.1_[A4T]_A5.1_[T6C]_F5.1_T5.1	TTTGATTAATATGATATCGTTCTTTCTTGTTTCATTATTCTTTCTCGATATCATATTAATCTTT	S2a	TTTGATTAATATGATATCGTTCTTTCT	TTCTTTCTCGATATCATATTAATCTTT	P5E.1	K5.1	C5.1	H5.1_[A4T]	A5.1_[T6C]	F5.1	T5.1	TGTTTCATTA		TGTT	TCA	TTA		2	0	-0.070607	-11.0417	0.541021	0.576539
2167	Ib	Ib_S2_P5E.1_K5.1_C5.1_H5.1_[A4T]_A5.1_[T6A]_F5.1_T5.1	TTTGATTAATATGATATCGTTCTTTCTTGTTTAATTATTCTTTCTCGATATCATATTAATCTTT	S2a	TTTGATTAATATGATATCGTTCTTTCT	TTCTTTCTCGATATCATATTAATCTTT	P5E.1	K5.1	C5.1	H5.1_[A4T]	A5.1_[T6A]	F5.1	T5.1	TGTTTAATTA		TGTT	TAA	TTA		2	0	-0.0723853	-10.2857	0.86055	1.33251
2170	Ib	Ib_S2_P5E.1_K5.1_C5.1_H5.1_[A4G]_A5.1_[A7T]_F5.1_T5.1	TTTGATTAATATGATATCGTTCTTTCTTGTGTTTTTATTCTTTCTCGATATCATATTAATCTTT	S2a	TTTGATTAATATGATATCGTTCTTTCT	TTCTTTCTCGATATCATATTAATCTTT	P5E.1	K5.1	C5.1	H5.1_[A4G]	A5.1_[A7T]	F5.1	T5.1	TGTGTTTTTA		TGTG	TTT	TTA		2	0	-0.180526	-10.899	0.251884	0.719233
2172	Ib	Ib_S2_P5E.1_K5.1_C5.1_H5.1_[A4C]_A5.1_[A7C]_F5.1_T5.1	TTTGATTAATATGATATCGTTCTTTCTTGTCTTCTTATTCTTTCTCGATATCATATTAATCTTT	S2a	TTTGATTAATATGATATCGTTCTTTCT	TTCTTTCTCGATATCATATTAATCTTT	P5E.1	K5.1	C5.1	H5.1_[A4C]	A5.1_[A7C]	F5.1	T5.1	TGTCTTCTTA		TGTC	TTC	TTA		2	0	-0.0681298	-9.58459	0.446319	2.03366
2173	Ib	Ib_S2_P5E.1_K5.1_C5.1_H5.1_[A4C]_A5.1_[A7T]_F5.1_T5.1	TTTGATTAATATGATATCGTTCTTTCTTGTCTTTTTATTCTTTCTCGATATCATATTAATCTTT	S2a	TTTGATTAATATGATATCGTTCTTTCT	TTCTTTCTCGATATCATATTAATCTTT	P5E.1	K5.1	C5.1	H5.1_[A4C]	A5.1_[A7T]	F5.1	T5.1	TGTCTTTTTA		TGTC	TTT	TTA		2	0	-0.0535671	-10.3853	0.758078	1.23291
2182	Ib	Ib_S2_P5E.1_K5.1_C5.1_H5.1_A5.1_[T5C]_[T6A]_F5.1_T5.1	TTTGATTAATATGATATCGTTCTTTCTTGTACAATTATTCTTTCTCGATATCATATTAATCTTT	S2a	TTTGATTAATATGATATCGTTCTTTCT	TTCTTTCTCGATATCATATTAATCTTT	P5E.1	K5.1	C5.1	H5.1	A5.1_[T5C]_[T6A]	F5.1	T5.1	TGTACAATTA		TGTA	CAA	TTA		2	0	-0.0775824	-11.8814	0.218725	-0.263195
2186	Ib	Ib_S2_P5E.1_K5.1_C5.1_H5.1_A5.1_[T5G]_[A7G]_F5.1_T5.1	TTTGATTAATATGATATCGTTCTTTCTTGTAGTGTTATTCTTTCTCGATATCATATTAATCTTT	S2a	TTTGATTAATATGATATCGTTCTTTCT	TTCTTTCTCGATATCATATTAATCTTT	P5E.1	K5.1	C5.1	H5.1	A5.1_[T5G]_[A7G]	F5.1	T5.1	TGTAGTGTTA		TGTA	GTG	TTA		2	0	-0.239114	-10.9671	0.305621	0.651117
2187	Ib	Ib_S2_P5E.1_K5.1_C5.1_H5.1_A5.1_[T5G]_[A7C]_F5.1_T5.1	TTTGATTAATATGATATCGTTCTTTCTTGTAGTCTTATTCTTTCTCGATATCATATTAATCTTT	S2a	TTTGATTAATATGATATCGTTCTTTCT	TTCTTTCTCGATATCATATTAATCTTT	P5E.1	K5.1	C5.1	H5.1	A5.1_[T5G]_[A7C]	F5.1	T5.1	TGTAGTCTTA		TGTA	GTC	TTA		2	0	-0.204706	-10.9395	0.250634	0.678731
2190	Ib	Ib_S2_P5E.1_K5.1_C5.1_H5.1_A5.1_[T5C]_[A7C]_F5.1_T5.1	TTTGATTAATATGATATCGTTCTTTCTTGTACTCTTATTCTTTCTCGATATCATATTAATCTTT	S2a	TTTGATTAATATGATATCGTTCTTTCT	TTCTTTCTCGATATCATATTAATCTTT	P5E.1	K5.1	C5.1	H5.1	A5.1_[T5C]_[A7C]	F5.1	T5.1	TGTACTCTTA		TGTA	CTC	TTA		2	0	-0.0814752	-11.8299	0.447039	-0.211667
2191	Ib	Ib_S2_P5E.1_K5.1_C5.1_H5.1_A5.1_[T5C]_[A7T]_F5.1_T5.1	TTTGATTAATATGATATCGTTCTTTCTTGTACTTTTATTCTTTCTCGATATCATATTAATCTTT	S2a	TTTGATTAATATGATATCGTTCTTTCT	TTCTTTCTCGATATCATATTAATCTTT	P5E.1	K5.1	C5.1	H5.1	A5.1_[T5C]_[A7T]	F5.1	T5.1	TGTACTTTTA		TGTA	CTT	TTA		2	0	-0.0672408	-12.0963	0.36652	-0.478005
2192	Ic	Ic_S2_P5E.1_K5.1_C5.1_H5.1_A5.1_[T5A]_[A7G]_F5.1_T5.1	TTTGATTAATATGATATCGTTCTTTCTTGTAATGTTATTCTTTCTCGATATCATATTAATCTTT	S2a	TTTGATTAATATGATATCGTTCTTTCT	TTCTTTCTCGATATCATATTAATCTTT	P5E.1	K5.1	C5.1	H5.1	A5.1_[T5A]_[A7G]	F5.1	T5.1	TGTAATGTTA		TGTA	ATG	TTA		2	0	-0.145057	-10.756	0.355739	0.862247
2196	Ic	Ic_S2_P5E.1_K5.1_C5.1_H5.1_A5.1_[T6G]_[A7C]_F5.1_T5.1	TTTGATTAATATGATATCGTTCTTTCTTGTATGCTTATTCTTTCTCGATATCATATTAATCTTT	S2a	TTTGATTAATATGATATCGTTCTTTCT	TTCTTTCTCGATATCATATTAATCTTT	P5E.1	K5.1	C5.1	H5.1	A5.1_[T6G]_[A7C]	F5.1	T5.1	TGTATGCTTA		TGTA	TGC	TTA		2	0	-0.167839	-11.2106	0.23549	0.407611
2197	Ib	Ib_S2_P5E.1_K5.1_C5.1_H5.1_A5.1_[T6G]_[A7T]_F5.1_T5.1	TTTGATTAATATGATATCGTTCTTTCTTGTATGTTTATTCTTTCTCGATATCATATTAATCTTT	S2a	TTTGATTAATATGATATCGTTCTTTCT	TTCTTTCTCGATATCATATTAATCTTT	P5E.1	K5.1	C5.1	H5.1	A5.1_[T6G]_[A7T]	F5.1	T5.1	TGTATGTTTA		TGTA	TGT	TTA		2	0	-0.221606	-11.1831	0.257159	0.435128
2209	Ib	Ib_S3_P3E.1_K3.1_C3.1_H3.1_[T1C]_A3.1_F3.1_[T7G]_T3.1	ACAAACCGTATAGAACAAAC	S1b	ACAAAC	ACAAAC	P3E.1	K3.1	C3.1	H3.1_[T1C]	A3.1	F3.1_[T7G]	T3.1	CGTATAGA		CGTA	TA	GA		2	0	-0.252188	-6.64969	0.753233	4.96856
2212	Ib	Ib_S3_P3E.1_K3.1_C3.1_H3.1_[T1A]_A3.1_F3.1_[T7A]_T3.1	ACAAACAGTATAAAACAAAC	S1b	ACAAAC	ACAAAC	P3E.1	K3.1	C3.1	H3.1_[T1A]	A3.1	F3.1_[T7A]	T3.1	AGTATAAA		AGTA	TA	AA		2	0	-0.237451	-6.22699	0.529897	5.39126
2222	Ib	Ib_S3_P3E.1_K3.1_C3.1_H3.1_[T3C]_A3.1_F3.1_[T7A]_T3.1	ACAAACTGCATAAAACAAAC	S1b	ACAAAC	ACAAAC	P3E.1	K3.1	C3.1	H3.1_[T3C]	A3.1	F3.1_[T7A]	T3.1	TGCATAAA		TGCA	TA	AA		2	0	-0.060822	-6.22699	0.51283	5.39126
2224	Ib	Ib_S3_P3E.1_K3.1_C3.1_H3.1_[A4C]_A3.1_F3.1_[T7G]_T3.1	ACAAACTGTCTAGAACAAAC	S1b	ACAAAC	ACAAAC	P3E.1	K3.1	C3.1	H3.1_[A4C]	A3.1	F3.1_[T7G]	T3.1	TGTCTAGA		TGTC	TA	GA		2	0	-0.477134	-6.22699	0.606235	5.39126
2225	Ib	Ib_S3_P3E.1_K3.1_C3.1_H3.1_[A4C]_A3.1_F3.1_[T7C]_T3.1	ACAAACTGTCTACAACAAAC	S1b	ACAAAC	ACAAAC	P3E.1	K3.1	C3.1	H3.1_[A4C]	A3.1	F3.1_[T7C]	T3.1	TGTCTACA		TGTC	TA	CA		2	0	-0.472497	-6.22699	0.504223	5.39126
2228	Ib	Ib_S3_P3E.1_K3.1_C3.1_H3.1_[A4C]_A3.1_F3.1_[T7A]_T3.1	ACAAACTGTCTAAAACAAAC	S1b	ACAAAC	ACAAAC	P3E.1	K3.1	C3.1	H3.1_[A4C]	A3.1	F3.1_[T7A]	T3.1	TGTCTAAA		TGTC	TA	AA		2	0	-0.450978	-6.31681	0.596959	5.30144
2231	Ib	Ib_S3_P3E.1_K3.1_C3.1_H3.1_[T1C]_A3.1_F3.1_[A8T]_T3.1	ACAAACCGTATATTACAAAC	S1b	ACAAAC	ACAAAC	P3E.1	K3.1	C3.1	H3.1_[T1C]	A3.1	F3.1_[A8T]	T3.1	CGTATATT		CGTA	TA	TT		2	0	-0.469483	-9.69275	0.296175	1.9255
2234	Ib	Ib_S3_P3E.1_K3.1_C3.1_H3.1_[G2C]_A3.1_F3.1_[A8T]_T3.1	ACAAACTCTATATTACAAAC	S1b	ACAAAC	ACAAAC	P3E.1	K3.1	C3.1	H3.1_[G2C]	A3.1	F3.1_[A8T]	T3.1	TCTATATT		TCTA	TA	TT		2	0	-0.0066909	-7.57152	0.602841	4.04673
2235	Ib	Ib_S3_P3E.1_K3.1_C3.1_H3.1_[G2T]_A3.1_F3.1_[A8T]_T3.1	ACAAACTTTATATTACAAAC	S1b	ACAAAC	ACAAAC	P3E.1	K3.1	C3.1	H3.1_[G2T]	A3.1	F3.1_[A8T]	T3.1	TTTATATT		TTTA	TA	TT		2	0	-0.0140152	-8.39371	0.916513	3.22454
2236	Ib	Ib_S3_P3E.1_K3.1_C3.1_H3.1_[T3C]_A3.1_F3.1_[A8G]_T3.1	ACAAACTGCATATGACAAAC	S1b	ACAAAC	ACAAAC	P3E.1	K3.1	C3.1	H3.1_[T3C]	A3.1	F3.1_[A8G]	T3.1	TGCATATG		TGCA	TA	TG		2	0	-0.149035	-6.22699	0.0732859	5.39126
2239	Ib	Ib_S3_P3E.1_K3.1_C3.1_H3.1_[T3C]_A3.1_F3.1_[A8T]_T3.1	ACAAACTGCATATTACAAAC	S1b	ACAAAC	ACAAAC	P3E.1	K3.1	C3.1	H3.1_[T3C]	A3.1	F3.1_[A8T]	T3.1	TGCATATT		TGCA	TA	TT		2	0	-0.0613247	-9.55646	0.562767	2.06179
2240	Ib	Ib_S3_P3E.1_K3.1_C3.1_H3.1_[A4C]_A3.1_F3.1_[A8T]_T3.1	ACAAACTGTCTATTACAAAC	S1b	ACAAAC	ACAAAC	P3E.1	K3.1	C3.1	H3.1_[A4C]	A3.1	F3.1_[A8T]	T3.1	TGTCTATT		TGTC	TA	TT		2	0	-0.347545	-9.46436	0.419633	2.15389
2260	Ib	Ib_S3_P3E.1_K3.1_C3.1_H3.1_[T1C]_[G2C]_A3.1_F3.1_T3.1	ACAAACCCTATATAACAAAC	S1b	ACAAAC	ACAAAC	P3E.1	K3.1	C3.1	H3.1_[T1C]_[G2C]	A3.1	F3.1	T3.1	CCTATATA		CCTA	TA	TA		2	0	-0.00330311	-7.41647	0.580331	4.20178
2261	Ib	Ib_S3_P3E.1_K3.1_C3.1_H3.1_[T1C]_[G2T]_A3.1_F3.1_T3.1	ACAAACCTTATATAACAAAC	S1b	ACAAAC	ACAAAC	P3E.1	K3.1	C3.1	H3.1_[T1C]_[G2T]	A3.1	F3.1	T3.1	CTTATATA		CTTA	TA	TA		2	0	-0.00677305	-7.60795	0.792394	4.0103
2269	Ib	Ib_S3_P3E.1_K3.1_C3.1_H3.1_[T1C]_[A4C]_A3.1_F3.1_T3.1	ACAAACCGTCTATAACAAAC	S1b	ACAAAC	ACAAAC	P3E.1	K3.1	C3.1	H3.1_[T1C]_[A4C]	A3.1	F3.1	T3.1	CGTCTATA		CGTC	TA	TA		2	0	-0.110661	-6.22699	0.1757	5.39126
2280	Ib	Ib_S3_P3E.1_K3.1_C3.1_H3.1_[T3C]_[A4G]_A3.1_F3.1_T3.1	ACAAACTGCGTATAACAAAC	S1b	ACAAAC	ACAAAC	P3E.1	K3.1	C3.1	H3.1_[T3C]_[A4G]	A3.1	F3.1	T3.1	TGCGTATA		TGCG	TA	TA		2	0	-0.173021	-6.3691	0.921355	5.24916
2282	Ib	Ib_S3_P3E.1_K3.1_C3.1_H3.1_[T3C]_[A4T]_A3.1_F3.1_T3.1	ACAAACTGCTTATAACAAAC	S1b	ACAAAC	ACAAAC	P3E.1	K3.1	C3.1	H3.1_[T3C]_[A4T]	A3.1	F3.1	T3.1	TGCTTATA		TGCT	TA	TA		2	0	-0.0644381	-6.22699	0.915323	5.39126
2283	Ib	Ib_S3_P3E.1_K3.1_C3.1_H3.1_[T3A]_[A4G]_A3.1_F3.1_T3.1	ACAAACTGAGTATAACAAAC	S1b	ACAAAC	ACAAAC	P3E.1	K3.1	C3.1	H3.1_[T3A]_[A4G]	A3.1	F3.1	T3.1	TGAGTATA		TGAG	TA	TA		2	0	-0.18907	-6.22699	0.677137	5.39126
2285	Ib	Ib_S3_P3E.1_K3.1_C3.1_H3.1_[T1G]_A3.1_[T5C]_F3.1_T3.1	ACAAACGGTACATAACAAAC	S1b	ACAAAC	ACAAAC	P3E.1	K3.1	C3.1	H3.1_[T1G]	A3.1_[T5C]	F3.1	T3.1	GGTACATA		GGTA	CA	TA		2	0	-0.32522	-7.39238	0.969062	4.22588
2286	Ib	Ib_S3_P3E.1_K3.1_C3.1_H3.1_[T1C]_A3.1_[T5A]_F3.1_T3.1	ACAAACCGTAAATAACAAAC	S1b	ACAAAC	ACAAAC	P3E.1	K3.1	C3.1	H3.1_[T1C]	A3.1_[T5A]	F3.1	T3.1	CGTAAATA		CGTA	AA	TA		2	0	-0.196186	-6.22699	1.41142e-06	5.39126
2287	Ib	Ib_S3_P3E.1_K3.1_C3.1_H3.1_[T1A]_A3.1_[T5G]_F3.1_T3.1	ACAAACAGTAGATAACAAAC	S1b	ACAAAC	ACAAAC	P3E.1	K3.1	C3.1	H3.1_[T1A]	A3.1_[T5G]	F3.1	T3.1	AGTAGATA		AGTA	GA	TA		2	0	-0.262194	-6.31276	0.775995	5.30549
2288	Ib	Ib_S3_P3E.1_K3.1_C3.1_H3.1_[T1A]_A3.1_[T5C]_F3.1_T3.1	ACAAACAGTACATAACAAAC	S1b	ACAAAC	ACAAAC	P3E.1	K3.1	C3.1	H3.1_[T1A]	A3.1_[T5C]	F3.1	T3.1	AGTACATA		AGTA	CA	TA		2	0	-0.237149	-7.32258	0.749705	4.29567
2291	Ib	Ib_S3_P3E.1_K3.1_C3.1_H3.1_[T1G]_A3.1_[A6C]_F3.1_T3.1	ACAAACGGTATCTAACAAAC	S1b	ACAAAC	ACAAAC	P3E.1	K3.1	C3.1	H3.1_[T1G]	A3.1_[A6C]	F3.1	T3.1	GGTATCTA		GGTA	TC	TA		2	0	-0.337282	-6.22699	0.709665	5.39126
2295	Ib	Ib_S3_P3E.1_K3.1_C3.1_H3.1_[T1A]_A3.1_[A6T]_F3.1_T3.1	ACAAACAGTATTTAACAAAC	S1b	ACAAAC	ACAAAC	P3E.1	K3.1	C3.1	H3.1_[T1A]	A3.1_[A6T]	F3.1	T3.1	AGTATTTA		AGTA	TT	TA		2	0	-0.247381	-6.22699	0.95732	5.39126
2296	Ib	Ib_S3_P3E.1_K3.1_C3.1_H3.1_[G2C]_A3.1_[T5G]_F3.1_T3.1	ACAAACTCTAGATAACAAAC	S1b	ACAAAC	ACAAAC	P3E.1	K3.1	C3.1	H3.1_[G2C]	A3.1_[T5G]	F3.1	T3.1	TCTAGATA		TCTA	GA	TA		2	0	-0.0316112	-6.67584	0.949567	4.94241
2297	Ib	Ib_S3_P3E.1_K3.1_C3.1_H3.1_[G2C]_A3.1_[T5C]_F3.1_T3.1	ACAAACTCTACATAACAAAC	S1b	ACAAAC	ACAAAC	P3E.1	K3.1	C3.1	H3.1_[G2C]	A3.1_[T5C]	F3.1	T3.1	TCTACATA		TCTA	CA	TA		2	0	-0.00231435	-6.73847	0.968046	4.87978
2298	Ib	Ib_S3_P3E.1_K3.1_C3.1_H3.1_[G2T]_A3.1_[T5G]_F3.1_T3.1	ACAAACTTTAGATAACAAAC	S1b	ACAAAC	ACAAAC	P3E.1	K3.1	C3.1	H3.1_[G2T]	A3.1_[T5G]	F3.1	T3.1	TTTAGATA		TTTA	GA	TA		2	0	-0.0420071	-6.22699	0.735987	5.39126
2303	Ib	Ib_S3_P3E.1_K3.1_C3.1_H3.1_[G2T]_A3.1_[A6T]_F3.1_T3.1	ACAAACTTTATTTAACAAAC	S1b	ACAAAC	ACAAAC	P3E.1	K3.1	C3.1	H3.1_[G2T]	A3.1_[A6T]	F3.1	T3.1	TTTATTTA		TTTA	TT	TA		2	0	-0.0246211	-6.22699	0.261901	5.39126
2305	Ib	Ib_S3_P3E.1_K3.1_C3.1_H3.1_[G2A]_A3.1_[A6T]_F3.1_T3.1	ACAAACTATATTTAACAAAC	S1b	ACAAAC	ACAAAC	P3E.1	K3.1	C3.1	H3.1_[G2A]	A3.1_[A6T]	F3.1	T3.1	TATATTTA		TATA	TT	TA		2	0	-0.0259803	-6.29442	0.79801	5.32383
2306	Ib	Ib_S3_P3E.1_K3.1_C3.1_H3.1_[T3G]_A3.1_[T5G]_F3.1_T3.1	ACAAACTGGAGATAACAAAC	S1b	ACAAAC	ACAAAC	P3E.1	K3.1	C3.1	H3.1_[T3G]	A3.1_[T5G]	F3.1	T3.1	TGGAGATA		TGGA	GA	TA		2	0	-0.410171	-6.22699	0.639042	5.39126
2308	Ib	Ib_S3_P3E.1_K3.1_C3.1_H3.1_[T3C]_A3.1_[T5G]_F3.1_T3.1	ACAAACTGCAGATAACAAAC	S1b	ACAAAC	ACAAAC	P3E.1	K3.1	C3.1	H3.1_[T3C]	A3.1_[T5G]	F3.1	T3.1	TGCAGATA		TGCA	GA	TA		2	0	-0.0849618	-6.52444	0.916009	5.09381
2309	Ib	Ib_S3_P3E.1_K3.1_C3.1_H3.1_[T3G]_A3.1_[A6T]_F3.1_T3.1	ACAAACTGGATTTAACAAAC	S1b	ACAAAC	ACAAAC	P3E.1	K3.1	C3.1	H3.1_[T3G]	A3.1_[A6T]	F3.1	T3.1	TGGATTTA		TGGA	TT	TA		2	0	-0.399978	-6.22699	0.886551	5.39126
2311	Ib	Ib_S3_P3E.1_K3.1_C3.1_H3.1_[T3A]_A3.1_[A6C]_F3.1_T3.1	ACAAACTGAATCTAACAAAC	S1b	ACAAAC	ACAAAC	P3E.1	K3.1	C3.1	H3.1_[T3A]	A3.1_[A6C]	F3.1	T3.1	TGAATCTA		TGAA	TC	TA		2	0	-0.0531915	-6.22699	0.734063	5.39126
2321	Ib	Ib_S3_P3E.1_K3.1_C3.1_H3.1_[A4C]_A3.1_[A6T]_F3.1_T3.1	ACAAACTGTCTTTAACAAAC	S1b	ACAAAC	ACAAAC	P3E.1	K3.1	C3.1	H3.1_[A4C]	A3.1_[A6T]	F3.1	T3.1	TGTCTTTA		TGTC	TT	TA		2	0	-0.456155	-6.33954	0.983648	5.27871
2330	Ib	Ib_S3_P4E.1_K4.1_C4.1_H4.1_[T1G]_A4.1_F4.1_[T8G]_T4.1	ACAAACGGTATATGAACAAAC	S1b	ACAAAC	ACAAAC	P4E.1	K4.1	C4.1	H4.1_[T1G]	A4.1	F4.1_[T8G]	T4.1	GGTATATGA		GGTA	TAT	GA		2	0	-0.35339	-7.35339	0.991255	4.26486
2334	Ib	Ib_S3_P4E.1_K4.1_C4.1_H4.1_[T1A]_A4.1_F4.1_[T8C]_T4.1	ACAAACAGTATATCAACAAAC	S1b	ACAAAC	ACAAAC	P4E.1	K4.1	C4.1	H4.1_[T1A]	A4.1	F4.1_[T8C]	T4.1	AGTATATCA		AGTA	TAT	CA		2	0	-0.399027	-7.02377	0.623067	4.59448
2335	Ib	Ib_S3_P4E.1_K4.1_C4.1_H4.1_[T1G]_A4.1_F4.1_[T8A]_T4.1	ACAAACGGTATATAAACAAAC	S1b	ACAAAC	ACAAAC	P4E.1	K4.1	C4.1	H4.1_[T1G]	A4.1	F4.1_[T8A]	T4.1	GGTATATAA		GGTA	TAT	AA		2	0	-0.322261	-7.78077	0.699476	3.83748
2336	Ib	Ib_S3_P4E.1_K4.1_C4.1_H4.1_[T1A]_A4.1_F4.1_[T8A]_T4.1	ACAAACAGTATATAAACAAAC	S1b	ACAAAC	ACAAAC	P4E.1	K4.1	C4.1	H4.1_[T1A]	A4.1	F4.1_[T8A]	T4.1	AGTATATAA		AGTA	TAT	AA		2	0	-0.386523	-7.30323	0.869294	4.31502
2338	Ib	Ib_S3_P4E.1_K4.1_C4.1_H4.1_[G2C]_A4.1_F4.1_[T8C]_T4.1	ACAAACTCTATATCAACAAAC	S1b	ACAAAC	ACAAAC	P4E.1	K4.1	C4.1	H4.1_[G2C]	A4.1	F4.1_[T8C]	T4.1	TCTATATCA		TCTA	TAT	CA		2	0	-0.00369983	-6.23517	0.946711	5.38308
2347	Ib	Ib_S3_P4E.1_K4.1_C4.1_H4.1_[T1C]_A4.1_F4.1_[A9C]_T4.1	ACAAACCGTATATTCACAAAC	S1b	ACAAAC	ACAAAC	P4E.1	K4.1	C4.1	H4.1_[T1C]	A4.1	F4.1_[A9C]	T4.1	CGTATATTC		CGTA	TAT	TC		2	0	-0.327317	-7.42357	0.911322	4.19469
2349	Ib	Ib_S3_P4E.1_K4.1_C4.1_H4.1_[G2C]_A4.1_F4.1_[A9C]_T4.1	ACAAACTCTATATTCACAAAC	S1b	ACAAAC	ACAAAC	P4E.1	K4.1	C4.1	H4.1_[G2C]	A4.1	F4.1_[A9C]	T4.1	TCTATATTC		TCTA	TAT	TC		2	0	-0.00634399	-6.33849	0.936761	5.27976
2350	Ib	Ib_S3_P4E.1_K4.1_C4.1_H4.1_[G2T]_A4.1_F4.1_[A9C]_T4.1	ACAAACTTTATATTCACAAAC	S1b	ACAAAC	ACAAAC	P4E.1	K4.1	C4.1	H4.1_[G2T]	A4.1	F4.1_[A9C]	T4.1	TTTATATTC		TTTA	TAT	TC		2	0	-0.0158683	-6.57088	0.893001	5.04737
2351	Ib	Ib_S3_P4E.1_K4.1_C4.1_H4.1_[G2A]_A4.1_F4.1_[A9C]_T4.1	ACAAACTATATATTCACAAAC	S1b	ACAAAC	ACAAAC	P4E.1	K4.1	C4.1	H4.1_[G2A]	A4.1	F4.1_[A9C]	T4.1	TATATATTC		TATA	TAT	TC		2	0	-0.0070709	-7.95509	0.620258	3.66316
2356	Ib	Ib_S3_P4E.1_K4.1_C4.1_H4.1_[T3C]_A4.1_F4.1_[A9C]_T4.1	ACAAACTGCATATTCACAAAC	S1b	ACAAAC	ACAAAC	P4E.1	K4.1	C4.1	H4.1_[T3C]	A4.1	F4.1_[A9C]	T4.1	TGCATATTC		TGCA	TAT	TC		2	0	-0.13318	-6.92468	0.927298	4.69357
2359	Ib	Ib_S3_P4E.1_K4.1_C4.1_H4.1_[T3C]_A4.1_F4.1_[A9T]_T4.1	ACAAACTGCATATTTACAAAC	S1b	ACAAAC	ACAAAC	P4E.1	K4.1	C4.1	H4.1_[T3C]	A4.1	F4.1_[A9T]	T4.1	TGCATATTT		TGCA	TAT	TT		2	0	-0.13061	-8.2895	0.655225	3.32876
2400	Ib	Ib_S3_P4E.1_K4.1_C4.1_H4.1_[T1A]_[G2C]_A4.1_F4.1_T4.1	ACAAACACTATATTAACAAAC	S1b	ACAAAC	ACAAAC	P4E.1	K4.1	C4.1	H4.1_[T1A]_[G2C]	A4.1	F4.1	T4.1	ACTATATTA		ACTA	TAT	TA		2	0	-0.00872497	-7.61581	0.893056	4.00244
2401	Ib	Ib_S3_P4E.1_K4.1_C4.1_H4.1_[T1A]_[G2T]_A4.1_F4.1_T4.1	ACAAACATTATATTAACAAAC	S1b	ACAAAC	ACAAAC	P4E.1	K4.1	C4.1	H4.1_[T1A]_[G2T]	A4.1	F4.1	T4.1	ATTATATTA		ATTA	TAT	TA		2	0	-0.0181329	-7.49499	0.744414	4.12326
2410	Ib	Ib_S3_P4E.1_K4.1_C4.1_H4.1_[G2C]_[T3C]_A4.1_F4.1_T4.1	ACAAACTCCATATTAACAAAC	S1b	ACAAAC	ACAAAC	P4E.1	K4.1	C4.1	H4.1_[G2C]_[T3C]	A4.1	F4.1	T4.1	TCCATATTA		TCCA	TAT	TA		2	0	-0.00693277	-6.22699	1.37985e-06	5.39126
2418	Ib	Ib_S3_P4E.1_K4.1_C4.1_H4.1_[G2A]_[A4T]_A4.1_F4.1_T4.1	ACAAACTATTTATTAACAAAC	S1b	ACAAAC	ACAAAC	P4E.1	K4.1	C4.1	H4.1_[G2A]_[A4T]	A4.1	F4.1	T4.1	TATTTATTA		TATT	TAT	TA		2	0	-0.0391523	-7.56214	0.706334	4.05612
2426	Ib	Ib_S3_P4E.1_K4.1_C4.1_H4.1_[T1C]_A4.1_[T5G]_F4.1_T4.1	ACAAACCGTAGATTAACAAAC	S1b	ACAAAC	ACAAAC	P4E.1	K4.1	C4.1	H4.1_[T1C]	A4.1_[T5G]	F4.1	T4.1	CGTAGATTA		CGTA	GAT	TA		2	0	-0.346288	-8.65237	0.677367	2.96588
2428	Ib	Ib_S3_P4E.1_K4.1_C4.1_H4.1_[T1A]_A4.1_[T5G]_F4.1_T4.1	ACAAACAGTAGATTAACAAAC	S1b	ACAAAC	ACAAAC	P4E.1	K4.1	C4.1	H4.1_[T1A]	A4.1_[T5G]	F4.1	T4.1	AGTAGATTA		AGTA	GAT	TA		2	0	-0.408631	-8.29695	0.732582	3.3213
2429	Ib	Ib_S3_P4E.1_K4.1_C4.1_H4.1_[T1A]_A4.1_[T5A]_F4.1_T4.1	ACAAACAGTAAATTAACAAAC	S1b	ACAAAC	ACAAAC	P4E.1	K4.1	C4.1	H4.1_[T1A]	A4.1_[T5A]	F4.1	T4.1	AGTAAATTA		AGTA	AAT	TA		2	0	-0.388282	-8.49241	0.493531	3.12584
2433	Ib	Ib_S3_P4E.1_K4.1_C4.1_H4.1_[T1C]_A4.1_[A6T]_F4.1_T4.1	ACAAACCGTATTTTAACAAAC	S1b	ACAAAC	ACAAAC	P4E.1	K4.1	C4.1	H4.1_[T1C]	A4.1_[A6T]	F4.1	T4.1	CGTATTTTA		CGTA	TTT	TA		2	0	-0.343265	-7.98709	0.867529	3.63116
2434	Ib	Ib_S3_P4E.1_K4.1_C4.1_H4.1_[T1A]_A4.1_[A6C]_F4.1_T4.1	ACAAACAGTATCTTAACAAAC	S1b	ACAAAC	ACAAAC	P4E.1	K4.1	C4.1	H4.1_[T1A]	A4.1_[A6C]	F4.1	T4.1	AGTATCTTA		AGTA	TCT	TA		2	0	-0.391982	-7.48205	0.869014	4.1362
2441	Ib	Ib_S3_P4E.1_K4.1_C4.1_H4.1_[G2C]_A4.1_[T7G]_F4.1_T4.1	ACAAACTCTATAGTAACAAAC	S1b	ACAAAC	ACAAAC	P4E.1	K4.1	C4.1	H4.1_[G2C]	A4.1_[T7G]	F4.1	T4.1	TCTATAGTA		TCTA	TAG	TA		2	0	-0.4506	-6.79599	0.946674	4.82226
2450	Ib	Ib_S3_P4E.1_K4.1_C4.1_H4.1_[T3C]_A4.1_[A6T]_F4.1_T4.1	ACAAACTGCATTTTAACAAAC	S1b	ACAAAC	ACAAAC	P4E.1	K4.1	C4.1	H4.1_[T3C]	A4.1_[A6T]	F4.1	T4.1	TGCATTTTA		TGCA	TTT	TA		2	0	-0.138306	-7.80191	0.987018	3.81634
2455	Ib	Ib_S3_P4E.1_K4.1_C4.1_H4.1_[T3C]_A4.1_[T7A]_F4.1_T4.1	ACAAACTGCATAATAACAAAC	S1b	ACAAAC	ACAAAC	P4E.1	K4.1	C4.1	H4.1_[T3C]	A4.1_[T7A]	F4.1	T4.1	TGCATAATA		TGCA	TAA	TA		2	0	-0.116537	-7.96684	0.661937	3.65141
2457	Ib	Ib_S3_P4E.1_K4.1_C4.1_H4.1_[T3A]_A4.1_[T7C]_F4.1_T4.1	ACAAACTGAATACTAACAAAC	S1b	ACAAAC	ACAAAC	P4E.1	K4.1	C4.1	H4.1_[T3A]	A4.1_[T7C]	F4.1	T4.1	TGAATACTA		TGAA	TAC	TA		2	0	-0.108019	-8.11186	0.633558	3.50639
2458	Ib	Ib_S3_P4E.1_K4.1_C4.1_H4.1_[T3A]_A4.1_[T7A]_F4.1_T4.1	ACAAACTGAATAATAACAAAC	S1b	ACAAAC	ACAAAC	P4E.1	K4.1	C4.1	H4.1_[T3A]	A4.1_[T7A]	F4.1	T4.1	TGAATAATA		TGAA	TAA	TA		2	0	-0.104119	-7.09831	0.744058	4.51994
2514	Ib	Ib_S3_P5E.1_K5.1_C5.1_H5.1_[G2A]_A5.1_F5.1_[T8A]_T5.1	ACAAACTATATTAATAACAAAC	S1b	ACAAAC	ACAAAC	P5E.1	K5.1	C5.1	H5.1_[G2A]	A5.1	F5.1_[T8A]	T5.1	TATATTAATA		TATA	TTA	ATA		2	0	-0.0433621	-7.91386	0.578312	3.70439
2515	Ib	Ib_S3_P5E.1_K5.1_C5.1_H5.1_[T3G]_A5.1_F5.1_[T8C]_T5.1	ACAAACTGGATTACTAACAAAC	S1b	ACAAAC	ACAAAC	P5E.1	K5.1	C5.1	H5.1_[T3G]	A5.1	F5.1_[T8C]	T5.1	TGGATTACTA		TGGA	TTA	CTA		2	0	-0.489288	-7.28341	0.982281	4.33484
2516	Ib	Ib_S3_P5E.1_K5.1_C5.1_H5.1_[T3C]_A5.1_F5.1_[T8C]_T5.1	ACAAACTGCATTACTAACAAAC	S1b	ACAAAC	ACAAAC	P5E.1	K5.1	C5.1	H5.1_[T3C]	A5.1	F5.1_[T8C]	T5.1	TGCATTACTA		TGCA	TTA	CTA		2	0	-0.052984	-7.59339	0.65281	4.02486
2518	Ib	Ib_S3_P5E.1_K5.1_C5.1_H5.1_[T3G]_A5.1_F5.1_[T8A]_T5.1	ACAAACTGGATTAATAACAAAC	S1b	ACAAAC	ACAAAC	P5E.1	K5.1	C5.1	H5.1_[T3G]	A5.1	F5.1_[T8A]	T5.1	TGGATTAATA		TGGA	TTA	ATA		2	0	-0.242549	-6.60909	0.850897	5.00916
2524	Ib	Ib_S3_P5E.1_K5.1_C5.1_H5.1_[A4C]_A5.1_F5.1_[T8C]_T5.1	ACAAACTGTCTTACTAACAAAC	S1b	ACAAAC	ACAAAC	P5E.1	K5.1	C5.1	H5.1_[A4C]	A5.1	F5.1_[T8C]	T5.1	TGTCTTACTA		TGTC	TTA	CTA		2	0	-0.392736	-8.16561	0.515224	3.45264
2534	Ib	Ib_S3_P5E.1_K5.1_C5.1_H5.1_[T3G]_A5.1_F5.1_[T9G]_T5.1	ACAAACTGGATTATGAACAAAC	S1b	ACAAAC	ACAAAC	P5E.1	K5.1	C5.1	H5.1_[T3G]	A5.1	F5.1_[T9G]	T5.1	TGGATTATGA		TGGA	TTA	TGA		2	0	-0.291396	-6.22699	0.385073	5.39126
2539	Ib	Ib_S3_P5E.1_K5.1_C5.1_H5.1_[T3A]_A5.1_F5.1_[T9A]_T5.1	ACAAACTGAATTATAAACAAAC	S1b	ACAAAC	ACAAAC	P5E.1	K5.1	C5.1	H5.1_[T3A]	A5.1	F5.1_[T9A]	T5.1	TGAATTATAA		TGAA	TTA	TAA		2	0	-0.0460039	-7.22646	0.99111	4.39179
2546	Ib	Ib_S3_P5E.1_K5.1_C5.1_H5.1_[T1C]_A5.1_F5.1_[A10C]_T5.1	ACAAACCGTATTATTCACAAAC	S1b	ACAAAC	ACAAAC	P5E.1	K5.1	C5.1	H5.1_[T1C]	A5.1	F5.1_[A10C]	T5.1	CGTATTATTC		CGTA	TTA	TTC		2	0	-0.183278	-7.38597	0.839696	4.23228
2548	Ib	Ib_S3_P5E.1_K5.1_C5.1_H5.1_[G2T]_A5.1_F5.1_[A10T]_T5.1	ACAAACTTTATTATTTACAAAC	S1b	ACAAAC	ACAAAC	P5E.1	K5.1	C5.1	H5.1_[G2T]	A5.1	F5.1_[A10T]	T5.1	TTTATTATTT		TTTA	TTA	TTT		2	0	-0.0334693	-6.22699	0.420311	5.39126
2549	Ib	Ib_S3_P5E.1_K5.1_C5.1_H5.1_[G2A]_A5.1_F5.1_[A10T]_T5.1	ACAAACTATATTATTTACAAAC	S1b	ACAAAC	ACAAAC	P5E.1	K5.1	C5.1	H5.1_[G2A]	A5.1	F5.1_[A10T]	T5.1	TATATTATTT		TATA	TTA	TTT		2	0	-0.0346809	-8.1888	0.701725	3.42946
2556	Ib	Ib_S3_P5E.1_K5.1_C5.1_H5.1_[A4C]_A5.1_F5.1_[A10T]_T5.1	ACAAACTGTCTTATTTACAAAC	S1b	ACAAAC	ACAAAC	P5E.1	K5.1	C5.1	H5.1_[A4C]	A5.1	F5.1_[A10T]	T5.1	TGTCTTATTT		TGTC	TTA	TTT		2	0	-0.29213	-8.44893	0.609356	3.16932
2597	Ib	Ib_S3_P5E.1_K5.1_C5.1_H5.1_[T1C]_[G2C]_A5.1_F5.1_T5.1	ACAAACCCTATTATTAACAAAC	S1b	ACAAAC	ACAAAC	P5E.1	K5.1	C5.1	H5.1_[T1C]_[G2C]	A5.1	F5.1	T5.1	CCTATTATTA		CCTA	TTA	TTA		2	0	-0.0237633	-6.22699	0.326414	5.39126
2598	Ib	Ib_S3_P5E.1_K5.1_C5.1_H5.1_[T1C]_[G2T]_A5.1_F5.1_T5.1	ACAAACCTTATTATTAACAAAC	S1b	ACAAAC	ACAAAC	P5E.1	K5.1	C5.1	H5.1_[T1C]_[G2T]	A5.1	F5.1	T5.1	CTTATTATTA		CTTA	TTA	TTA		2	0	-0.0541728	-6.22699	0.426365	5.39126
2603	Ib	Ib_S3_P5E.1_K5.1_C5.1_H5.1_[T1A]_[T3G]_A5.1_F5.1_T5.1	ACAAACAGGATTATTAACAAAC	S1b	ACAAAC	ACAAAC	P5E.1	K5.1	C5.1	H5.1_[T1A]_[T3G]	A5.1	F5.1	T5.1	AGGATTATTA		AGGA	TTA	TTA		2	0	-0.0985468	-6.48656	0.981071	5.13169
2607	Ib	Ib_S3_P5E.1_K5.1_C5.1_H5.1_[T1G]_[A4C]_A5.1_F5.1_T5.1	ACAAACGGTCTTATTAACAAAC	S1b	ACAAAC	ACAAAC	P5E.1	K5.1	C5.1	H5.1_[T1G]_[A4C]	A5.1	F5.1	T5.1	GGTCTTATTA		GGTC	TTA	TTA		2	0	-0.133546	-6.22699	0.969604	5.39126
2610	Ib	Ib_S3_P5E.1_K5.1_C5.1_H5.1_[T1A]_[A4C]_A5.1_F5.1_T5.1	ACAAACAGTCTTATTAACAAAC	S1b	ACAAAC	ACAAAC	P5E.1	K5.1	C5.1	H5.1_[T1A]_[A4C]	A5.1	F5.1	T5.1	AGTCTTATTA		AGTC	TTA	TTA		2	0	-0.125183	-6.22699	0.846052	5.39126
2611	Ib	Ib_S3_P5E.1_K5.1_C5.1_H5.1_[G2C]_[T3C]_A5.1_F5.1_T5.1	ACAAACTCCATTATTAACAAAC	S1b	ACAAAC	ACAAAC	P5E.1	K5.1	C5.1	H5.1_[G2C]_[T3C]	A5.1	F5.1	T5.1	TCCATTATTA		TCCA	TTA	TTA		2	0	-0.0140928	-6.22699	0.821087	5.39126
2613	Ib	Ib_S3_P5E.1_K5.1_C5.1_H5.1_[G2A]_[T3A]_A5.1_F5.1_T5.1	ACAAACTAAATTATTAACAAAC	S1b	ACAAAC	ACAAAC	P5E.1	K5.1	C5.1	H5.1_[G2A]_[T3A]	A5.1	F5.1	T5.1	TAAATTATTA		TAAA	TTA	TTA		2	0	-0.0318048	-6.45896	0.540047	5.15929
2619	Ib	Ib_S3_P5E.1_K5.1_C5.1_H5.1_[G2A]_[A4T]_A5.1_F5.1_T5.1	ACAAACTATTTTATTAACAAAC	S1b	ACAAAC	ACAAAC	P5E.1	K5.1	C5.1	H5.1_[G2A]_[A4T]	A5.1	F5.1	T5.1	TATTTTATTA		TATT	TTA	TTA		2	0	-0.0629412	-6.86147	0.859901	4.75678
2625	Ib	Ib_S3_P5E.1_K5.1_C5.1_H5.1_[T3A]_[A4C]_A5.1_F5.1_T5.1	ACAAACTGACTTATTAACAAAC	S1b	ACAAAC	ACAAAC	P5E.1	K5.1	C5.1	H5.1_[T3A]_[A4C]	A5.1	F5.1	T5.1	TGACTTATTA		TGAC	TTA	TTA		2	0	-0.0610671	-6.22699	0.737541	5.39126
2631	Ib	Ib_S3_P5E.1_K5.1_C5.1_H5.1_[T1G]_A5.1_[T6C]_F5.1_T5.1	ACAAACGGTATCATTAACAAAC	S1b	ACAAAC	ACAAAC	P5E.1	K5.1	C5.1	H5.1_[T1G]	A5.1_[T6C]	F5.1	T5.1	GGTATCATTA		GGTA	TCA	TTA		2	0	-0.239586	-7.96637	0.588599	3.65189
2633	Ib	Ib_S3_P5E.1_K5.1_C5.1_H5.1_[T1C]_A5.1_[T6A]_F5.1_T5.1	ACAAACCGTATAATTAACAAAC	S1b	ACAAAC	ACAAAC	P5E.1	K5.1	C5.1	H5.1_[T1C]	A5.1_[T6A]	F5.1	T5.1	CGTATAATTA		CGTA	TAA	TTA		2	0	-0.191816	-8.08673	0.610387	3.53152
2635	Ib	Ib_S3_P5E.1_K5.1_C5.1_H5.1_[T1A]_A5.1_[T6C]_F5.1_T5.1	ACAAACAGTATCATTAACAAAC	S1b	ACAAAC	ACAAAC	P5E.1	K5.1	C5.1	H5.1_[T1A]	A5.1_[T6C]	F5.1	T5.1	AGTATCATTA		AGTA	TCA	TTA		2	0	-0.232522	-7.49464	0.86233	4.12361
2636	Ib	Ib_S3_P5E.1_K5.1_C5.1_H5.1_[T1A]_A5.1_[T6A]_F5.1_T5.1	ACAAACAGTATAATTAACAAAC	S1b	ACAAAC	ACAAAC	P5E.1	K5.1	C5.1	H5.1_[T1A]	A5.1_[T6A]	F5.1	T5.1	AGTATAATTA		AGTA	TAA	TTA		2	0	-0.232256	-7.85665	0.733726	3.76161
2638	Ib	Ib_S3_P5E.1_K5.1_C5.1_H5.1_[T1G]_A5.1_[A7T]_F5.1_T5.1	ACAAACGGTATTTTTAACAAAC	S1b	ACAAAC	ACAAAC	P5E.1	K5.1	C5.1	H5.1_[T1G]	A5.1_[A7T]	F5.1	T5.1	GGTATTTTTA		GGTA	TTT	TTA		2	0	-0.249408	-7.90568	0.865124	3.71257
2640	Ib	Ib_S3_P5E.1_K5.1_C5.1_H5.1_[T1C]_A5.1_[A7T]_F5.1_T5.1	ACAAACCGTATTTTTAACAAAC	S1b	ACAAAC	ACAAAC	P5E.1	K5.1	C5.1	H5.1_[T1C]	A5.1_[A7T]	F5.1	T5.1	CGTATTTTTA		CGTA	TTT	TTA		2	0	-0.214223	-7.65424	0.782204	3.96401
2641	Ib	Ib_S3_P5E.1_K5.1_C5.1_H5.1_[T1A]_A5.1_[A7T]_F5.1_T5.1	ACAAACAGTATTTTTAACAAAC	S1b	ACAAAC	ACAAAC	P5E.1	K5.1	C5.1	H5.1_[T1A]	A5.1_[A7T]	F5.1	T5.1	AGTATTTTTA		AGTA	TTT	TTA		2	0	-0.252647	-7.60683	0.890231	4.01142
2645	Ib	Ib_S3_P5E.1_K5.1_C5.1_H5.1_[G2T]_A5.1_[T5A]_F5.1_T5.1	ACAAACTTTAATATTAACAAAC	S1b	ACAAAC	ACAAAC	P5E.1	K5.1	C5.1	H5.1_[G2T]	A5.1_[T5A]	F5.1	T5.1	TTTAATATTA		TTTA	ATA	TTA		2	0	-0.0222012	-6.22699	5.82379e-05	5.39126
2646	Ib	Ib_S3_P5E.1_K5.1_C5.1_H5.1_[G2A]_A5.1_[T5G]_F5.1_T5.1	ACAAACTATAGTATTAACAAAC	S1b	ACAAAC	ACAAAC	P5E.1	K5.1	C5.1	H5.1_[G2A]	A5.1_[T5G]	F5.1	T5.1	TATAGTATTA		TATA	GTA	TTA		2	0	-0.406344	-7.60576	0.597689	4.01249
2648	Ib	Ib_S3_P5E.1_K5.1_C5.1_H5.1_[G2C]_A5.1_[T6A]_F5.1_T5.1	ACAAACTCTATAATTAACAAAC	S1b	ACAAAC	ACAAAC	P5E.1	K5.1	C5.1	H5.1_[G2C]	A5.1_[T6A]	F5.1	T5.1	TCTATAATTA		TCTA	TAA	TTA		2	0	-0.0168405	-6.22699	5.8878e-06	5.39126
2650	Ib	Ib_S3_P5E.1_K5.1_C5.1_H5.1_[G2T]_A5.1_[T6C]_F5.1_T5.1	ACAAACTTTATCATTAACAAAC	S1b	ACAAAC	ACAAAC	P5E.1	K5.1	C5.1	H5.1_[G2T]	A5.1_[T6C]	F5.1	T5.1	TTTATCATTA		TTTA	TCA	TTA		2	0	-0.0638213	-6.63453	0.959278	4.98372
2652	Ib	Ib_S3_P5E.1_K5.1_C5.1_H5.1_[G2A]_A5.1_[T6A]_F5.1_T5.1	ACAAACTATATAATTAACAAAC	S1b	ACAAAC	ACAAAC	P5E.1	K5.1	C5.1	H5.1_[G2A]	A5.1_[T6A]	F5.1	T5.1	TATATAATTA		TATA	TAA	TTA		2	0	-0.0403217	-8.15803	0.49006	3.46022
2656	Ib	Ib_S3_P5E.1_K5.1_C5.1_H5.1_[T3G]_A5.1_[T5C]_F5.1_T5.1	ACAAACTGGACTATTAACAAAC	S1b	ACAAAC	ACAAAC	P5E.1	K5.1	C5.1	H5.1_[T3G]	A5.1_[T5C]	F5.1	T5.1	TGGACTATTA		TGGA	CTA	TTA		2	0	-0.235468	-7.10455	0.795557	4.5137
2661	Ib	Ib_S3_P5E.1_K5.1_C5.1_H5.1_[T3A]_A5.1_[T5C]_F5.1_T5.1	ACAAACTGAACTATTAACAAAC	S1b	ACAAAC	ACAAAC	P5E.1	K5.1	C5.1	H5.1_[T3A]	A5.1_[T5C]	F5.1	T5.1	TGAACTATTA		TGAA	CTA	TTA		2	0	-0.0626181	-6.89073	0.935334	4.72752
2671	Ib	Ib_S3_P5E.1_K5.1_C5.1_H5.1_[A4C]_A5.1_[T5C]_F5.1_T5.1	ACAAACTGTCCTATTAACAAAC	S1b	ACAAAC	ACAAAC	P5E.1	K5.1	C5.1	H5.1_[A4C]	A5.1_[T5C]	F5.1	T5.1	TGTCCTATTA		TGTC	CTA	TTA		2	0	-0.370183	-8.54492	0.69127	3.07333
2678	Ib	Ib_S3_P5E.1_K5.1_C5.1_H5.1_[A4C]_A5.1_[A7C]_F5.1_T5.1	ACAAACTGTCTTCTTAACAAAC	S1b	ACAAAC	ACAAAC	P5E.1	K5.1	C5.1	H5.1_[A4C]	A5.1_[A7C]	F5.1	T5.1	TGTCTTCTTA		TGTC	TTC	TTA		2	0	-0.387762	-7.72205	0.674856	3.8962
2695	Ib	Ib_S4_P3E.1_K3.1_C3.1_H3.1_A3.1_F3.1_[T7G]_[A8C]_T3.1	TTTGACAACTGATCGTTCTTTCTTGTATAGCTTCTTTCTCGATCAGTTGTCTTT	S2b	TTTGACAACTGATCGTTCTTTCT	TTCTTTCTCGATCAGTTGTCTTT	P3E.1	K3.1	C3.1	H3.1	A3.1	F3.1_[T7G]_[A8C]	T3.1	TGTATAGC		TGTA	TA	GC		2	0	-0.173178	-9.64371	0.267721	1.97454
2696	Ib	Ib_S4_P3E.1_K3.1_C3.1_H3.1_A3.1_F3.1_[T7C]_[A8G]_T3.1	TTTGACAACTGATCGTTCTTTCTTGTATACGTTCTTTCTCGATCAGTTGTCTTT	S2b	TTTGACAACTGATCGTTCTTTCT	TTCTTTCTCGATCAGTTGTCTTT	P3E.1	K3.1	C3.1	H3.1	A3.1	F3.1_[T7C]_[A8G]	T3.1	TGTATACG		TGTA	TA	CG		2	0	-0.134013	-9.84864	0.261372	1.76962
2697	Ib	Ib_S4_P3E.1_K3.1_C3.1_H3.1_A3.1_F3.1_[T7C]_[A8C]_T3.1	TTTGACAACTGATCGTTCTTTCTTGTATACCTTCTTTCTCGATCAGTTGTCTTT	S2b	TTTGACAACTGATCGTTCTTTCT	TTCTTTCTCGATCAGTTGTCTTT	P3E.1	K3.1	C3.1	H3.1	A3.1	F3.1_[T7C]_[A8C]	T3.1	TGTATACC		TGTA	TA	CC		2	0	-0.0828276	-10.2862	0.26012	1.33206
2700	Ib	Ib_S4_P3E.1_K3.1_C3.1_H3.1_[T1A]_A3.1_F3.1_[T7C]_T3.1	TTTGACAACTGATCGTTCTTTCTAGTATACATTCTTTCTCGATCAGTTGTCTTT	S2b	TTTGACAACTGATCGTTCTTTCT	TTCTTTCTCGATCAGTTGTCTTT	P3E.1	K3.1	C3.1	H3.1_[T1A]	A3.1	F3.1_[T7C]	T3.1	AGTATACA		AGTA	TA	CA		2	0	-0.201224	-7.58957	0.754064	4.02868
2703	Ib	Ib_S4_P3E.1_K3.1_C3.1_H3.1_[G2C]_A3.1_F3.1_[T7C]_T3.1	TTTGACAACTGATCGTTCTTTCTTCTATACATTCTTTCTCGATCAGTTGTCTTT	S2b	TTTGACAACTGATCGTTCTTTCT	TTCTTTCTCGATCAGTTGTCTTT	P3E.1	K3.1	C3.1	H3.1_[G2C]	A3.1	F3.1_[T7C]	T3.1	TCTATACA		TCTA	TA	CA		2	0	-0.00458452	-8.4781	0.370665	3.14015
2705	Ib	Ib_S4_P3E.1_K3.1_C3.1_H3.1_[G2C]_A3.1_F3.1_[T7A]_T3.1	TTTGACAACTGATCGTTCTTTCTTCTATAAATTCTTTCTCGATCAGTTGTCTTT	S2b	TTTGACAACTGATCGTTCTTTCT	TTCTTTCTCGATCAGTTGTCTTT	P3E.1	K3.1	C3.1	H3.1_[G2C]	A3.1	F3.1_[T7A]	T3.1	TCTATAAA		TCTA	TA	AA		2	0	-0.0223624	-7.45766	0.539352	4.16059
2707	Ib	Ib_S4_P3E.1_K3.1_C3.1_H3.1_[G2A]_A3.1_F3.1_[T7A]_T3.1	TTTGACAACTGATCGTTCTTTCTTATATAAATTCTTTCTCGATCAGTTGTCTTT	S2b	TTTGACAACTGATCGTTCTTTCT	TTCTTTCTCGATCAGTTGTCTTT	P3E.1	K3.1	C3.1	H3.1_[G2A]	A3.1	F3.1_[T7A]	T3.1	TATATAAA		TATA	TA	AA		2	0	-0.0258521	-7.45229	0.611095	4.16596
2715	Ib	Ib_S4_P3E.1_K3.1_C3.1_H3.1_[A4C]_A3.1_F3.1_[T7C]_T3.1	TTTGACAACTGATCGTTCTTTCTTGTCTACATTCTTTCTCGATCAGTTGTCTTT	S2b	TTTGACAACTGATCGTTCTTTCT	TTCTTTCTCGATCAGTTGTCTTT	P3E.1	K3.1	C3.1	H3.1_[A4C]	A3.1	F3.1_[T7C]	T3.1	TGTCTACA		TGTC	TA	CA		2	0	-0.11269	-7.2693	0.576973	4.34895
2717	Ib	Ib_S4_P3E.1_K3.1_C3.1_H3.1_[A4G]_A3.1_F3.1_[T7A]_T3.1	TTTGACAACTGATCGTTCTTTCTTGTGTAAATTCTTTCTCGATCAGTTGTCTTT	S2b	TTTGACAACTGATCGTTCTTTCT	TTCTTTCTCGATCAGTTGTCTTT	P3E.1	K3.1	C3.1	H3.1_[A4G]	A3.1	F3.1_[T7A]	T3.1	TGTGTAAA		TGTG	TA	AA		2	0	-0.229781	-10.1626	0.350061	1.45566
2720	Ib	Ib_S4_P3E.1_K3.1_C3.1_H3.1_[T1G]_A3.1_F3.1_[A8T]_T3.1	TTTGACAACTGATCGTTCTTTCTGGTATATTTTCTTTCTCGATCAGTTGTCTTT	S2b	TTTGACAACTGATCGTTCTTTCT	TTCTTTCTCGATCAGTTGTCTTT	P3E.1	K3.1	C3.1	H3.1_[T1G]	A3.1	F3.1_[A8T]	T3.1	GGTATATT		GGTA	TA	TT		2	0	-0.324932	-7.60078	0.708126	4.01747
2721	Ib	Ib_S4_P3E.1_K3.1_C3.1_H3.1_[T1C]_A3.1_F3.1_[A8T]_T3.1	TTTGACAACTGATCGTTCTTTCTCGTATATTTTCTTTCTCGATCAGTTGTCTTT	S2b	TTTGACAACTGATCGTTCTTTCT	TTCTTTCTCGATCAGTTGTCTTT	P3E.1	K3.1	C3.1	H3.1_[T1C]	A3.1	F3.1_[A8T]	T3.1	CGTATATT		CGTA	TA	TT		2	0	-0.0546858	-8.44508	0.479984	3.17317
2722	Ib	Ib_S4_P3E.1_K3.1_C3.1_H3.1_[G2T]_A3.1_F3.1_[A8G]_T3.1	TTTGACAACTGATCGTTCTTTCTTTTATATGTTCTTTCTCGATCAGTTGTCTTT	S2b	TTTGACAACTGATCGTTCTTTCT	TTCTTTCTCGATCAGTTGTCTTT	P3E.1	K3.1	C3.1	H3.1_[G2T]	A3.1	F3.1_[A8G]	T3.1	TTTATATG		TTTA	TA	TG		2	0	-0.0746885	-7.46672	0.599232	4.15153
2723	Ib	Ib_S4_P3E.1_K3.1_C3.1_H3.1_[G2C]_A3.1_F3.1_[A8C]_T3.1	TTTGACAACTGATCGTTCTTTCTTCTATATCTTCTTTCTCGATCAGTTGTCTTT	S2b	TTTGACAACTGATCGTTCTTTCT	TTCTTTCTCGATCAGTTGTCTTT	P3E.1	K3.1	C3.1	H3.1_[G2C]	A3.1	F3.1_[A8C]	T3.1	TCTATATC		TCTA	TA	TC		2	0	-0.00423868	-7.62749	0.724863	3.99076
2724	Ib	Ib_S4_P3E.1_K3.1_C3.1_H3.1_[G2C]_A3.1_F3.1_[A8T]_T3.1	TTTGACAACTGATCGTTCTTTCTTCTATATTTTCTTTCTCGATCAGTTGTCTTT	S2b	TTTGACAACTGATCGTTCTTTCT	TTCTTTCTCGATCAGTTGTCTTT	P3E.1	K3.1	C3.1	H3.1_[G2C]	A3.1	F3.1_[A8T]	T3.1	TCTATATT		TCTA	TA	TT		2	0	-0.00454013	-7.89183	0.722328	3.72642
2729	Ib	Ib_S4_P3E.1_K3.1_C3.1_H3.1_[T3C]_A3.1_F3.1_[A8T]_T3.1	TTTGACAACTGATCGTTCTTTCTTGCATATTTTCTTTCTCGATCAGTTGTCTTT	S2b	TTTGACAACTGATCGTTCTTTCT	TTCTTTCTCGATCAGTTGTCTTT	P3E.1	K3.1	C3.1	H3.1_[T3C]	A3.1	F3.1_[A8T]	T3.1	TGCATATT		TGCA	TA	TT		2	0	-0.0413037	-7.94113	0.486156	3.67712
2730	Ib	Ib_S4_P3E.1_K3.1_C3.1_H3.1_[A4C]_A3.1_F3.1_[A8T]_T3.1	TTTGACAACTGATCGTTCTTTCTTGTCTATTTTCTTTCTCGATCAGTTGTCTTT	S2b	TTTGACAACTGATCGTTCTTTCT	TTCTTTCTCGATCAGTTGTCTTT	P3E.1	K3.1	C3.1	H3.1_[A4C]	A3.1	F3.1_[A8T]	T3.1	TGTCTATT		TGTC	TA	TT		2	0	-0.0715628	-8.92131	0.681559	2.69694
2733	Ic	Ic_S4_P3E.1_K3.1_C3.1_H3.1_A3.1_[T5A]_F3.1_[T7C]_T3.1	TTTGACAACTGATCGTTCTTTCTTGTAAACATTCTTTCTCGATCAGTTGTCTTT	S2b	TTTGACAACTGATCGTTCTTTCT	TTCTTTCTCGATCAGTTGTCTTT	P3E.1	K3.1	C3.1	H3.1	A3.1_[T5A]	F3.1_[T7C]	T3.1	TGTAAACA		TGTA	AA	CA		2	0	-0.148153	-8.76802	0.489272	2.85023
2734	Ib	Ib_S4_P3E.1_K3.1_C3.1_H3.1_A3.1_[T5A]_F3.1_[T7A]_T3.1	TTTGACAACTGATCGTTCTTTCTTGTAAAAATTCTTTCTCGATCAGTTGTCTTT	S2b	TTTGACAACTGATCGTTCTTTCT	TTCTTTCTCGATCAGTTGTCTTT	P3E.1	K3.1	C3.1	H3.1	A3.1_[T5A]	F3.1_[T7A]	T3.1	TGTAAAAA		TGTA	AA	AA		2	0	-0.158747	-8.97943	0.981151	2.63882
2736	Ib	Ib_S4_P3E.1_K3.1_C3.1_H3.1_A3.1_[A6G]_F3.1_[T7C]_T3.1	TTTGACAACTGATCGTTCTTTCTTGTATGCATTCTTTCTCGATCAGTTGTCTTT	S2b	TTTGACAACTGATCGTTCTTTCT	TTCTTTCTCGATCAGTTGTCTTT	P3E.1	K3.1	C3.1	H3.1	A3.1_[A6G]	F3.1_[T7C]	T3.1	TGTATGCA		TGTA	TG	CA		2	0	-0.154663	-8.90846	0.449794	2.70979
2738	Ib	Ib_S4_P3E.1_K3.1_C3.1_H3.1_A3.1_[A6T]_F3.1_[T7C]_T3.1	TTTGACAACTGATCGTTCTTTCTTGTATTCATTCTTTCTCGATCAGTTGTCTTT	S2b	TTTGACAACTGATCGTTCTTTCT	TTCTTTCTCGATCAGTTGTCTTT	P3E.1	K3.1	C3.1	H3.1	A3.1_[A6T]	F3.1_[T7C]	T3.1	TGTATTCA		TGTA	TT	CA		2	0	-0.187691	-9.43472	0.551751	2.18353
2740	Ic	Ic_S4_P3E.1_K3.1_C3.1_H3.1_A3.1_[A6T]_F3.1_[T7A]_T3.1	TTTGACAACTGATCGTTCTTTCTTGTATTAATTCTTTCTCGATCAGTTGTCTTT	S2b	TTTGACAACTGATCGTTCTTTCT	TTCTTTCTCGATCAGTTGTCTTT	P3E.1	K3.1	C3.1	H3.1	A3.1_[A6T]	F3.1_[T7A]	T3.1	TGTATTAA		TGTA	TT	AA		2	0	-0.0904591	-9.66718	0.289614	1.95107
2741	Ic	Ic_S4_P3E.1_K3.1_C3.1_H3.1_A3.1_[T5A]_F3.1_[A8G]_T3.1	TTTGACAACTGATCGTTCTTTCTTGTAAATGTTCTTTCTCGATCAGTTGTCTTT	S2b	TTTGACAACTGATCGTTCTTTCT	TTCTTTCTCGATCAGTTGTCTTT	P3E.1	K3.1	C3.1	H3.1	A3.1_[T5A]	F3.1_[A8G]	T3.1	TGTAAATG		TGTA	AA	TG		2	0	-0.183177	-8.90749	0.787315	2.71076
2742	Ic	Ic_S4_P3E.1_K3.1_C3.1_H3.1_A3.1_[T5C]_F3.1_[A8C]_T3.1	TTTGACAACTGATCGTTCTTTCTTGTACATCTTCTTTCTCGATCAGTTGTCTTT	S2b	TTTGACAACTGATCGTTCTTTCT	TTCTTTCTCGATCAGTTGTCTTT	P3E.1	K3.1	C3.1	H3.1	A3.1_[T5C]	F3.1_[A8C]	T3.1	TGTACATC		TGTA	CA	TC		2	0	-0.0880712	-10.9414	0.507002	0.676867
2743	Ib	Ib_S4_P3E.1_K3.1_C3.1_H3.1_A3.1_[A6G]_F3.1_[A8G]_T3.1	TTTGACAACTGATCGTTCTTTCTTGTATGTGTTCTTTCTCGATCAGTTGTCTTT	S2b	TTTGACAACTGATCGTTCTTTCT	TTCTTTCTCGATCAGTTGTCTTT	P3E.1	K3.1	C3.1	H3.1	A3.1_[A6G]	F3.1_[A8G]	T3.1	TGTATGTG		TGTA	TG	TG		2	0	-0.228933	-10.1191	0.650942	1.49915
2744	Ib	Ib_S4_P3E.1_K3.1_C3.1_H3.1_A3.1_[A6T]_F3.1_[A8C]_T3.1	TTTGACAACTGATCGTTCTTTCTTGTATTTCTTCTTTCTCGATCAGTTGTCTTT	S2b	TTTGACAACTGATCGTTCTTTCT	TTCTTTCTCGATCAGTTGTCTTT	P3E.1	K3.1	C3.1	H3.1	A3.1_[A6T]	F3.1_[A8C]	T3.1	TGTATTTC		TGTA	TT	TC		2	0	-0.0907931	-10.2962	0.187328	1.32207
2745	Ic	Ic_S4_P3E.1_K3.1_C3.1_H3.1_A3.1_[A6G]_F3.1_[A8T]_T3.1	TTTGACAACTGATCGTTCTTTCTTGTATGTTTTCTTTCTCGATCAGTTGTCTTT	S2b	TTTGACAACTGATCGTTCTTTCT	TTCTTTCTCGATCAGTTGTCTTT	P3E.1	K3.1	C3.1	H3.1	A3.1_[A6G]	F3.1_[A8T]	T3.1	TGTATGTT		TGTA	TG	TT		2	0	-0.167654	-10.3549	0.269528	1.26336
2746	Ic	Ic_S4_P3E.1_K3.1_C3.1_H3.1_A3.1_[A6C]_F3.1_[A8T]_T3.1	TTTGACAACTGATCGTTCTTTCTTGTATCTTTTCTTTCTCGATCAGTTGTCTTT	S2b	TTTGACAACTGATCGTTCTTTCT	TTCTTTCTCGATCAGTTGTCTTT	P3E.1	K3.1	C3.1	H3.1	A3.1_[A6C]	F3.1_[A8T]	T3.1	TGTATCTT		TGTA	TC	TT		2	0	-0.0803101	-10.7356	0.194902	0.882657
2747	Ib	Ib_S4_P3E.1_K3.1_C3.1_H3.1_A3.1_[A6T]_F3.1_[A8T]_T3.1	TTTGACAACTGATCGTTCTTTCTTGTATTTTTTCTTTCTCGATCAGTTGTCTTT	S2b	TTTGACAACTGATCGTTCTTTCT	TTCTTTCTCGATCAGTTGTCTTT	P3E.1	K3.1	C3.1	H3.1	A3.1_[A6T]	F3.1_[A8T]	T3.1	TGTATTTT		TGTA	TT	TT		2	0	-0.0795451	-10.8114	0.340074	0.806864
2758	Ib	Ib_S4_P3E.1_K3.1_C3.1_H3.1_[T1G]_[A4C]_A3.1_F3.1_T3.1	TTTGACAACTGATCGTTCTTTCTGGTCTATATTCTTTCTCGATCAGTTGTCTTT	S2b	TTTGACAACTGATCGTTCTTTCT	TTCTTTCTCGATCAGTTGTCTTT	P3E.1	K3.1	C3.1	H3.1_[T1G]_[A4C]	A3.1	F3.1	T3.1	GGTCTATA		GGTC	TA	TA		2	0	-0.305612	-7.18508	0.816465	4.43317
2759	Ib	Ib_S4_P3E.1_K3.1_C3.1_H3.1_[T1C]_[A4C]_A3.1_F3.1_T3.1	TTTGACAACTGATCGTTCTTTCTCGTCTATATTCTTTCTCGATCAGTTGTCTTT	S2b	TTTGACAACTGATCGTTCTTTCT	TTCTTTCTCGATCAGTTGTCTTT	P3E.1	K3.1	C3.1	H3.1_[T1C]_[A4C]	A3.1	F3.1	T3.1	CGTCTATA		CGTC	TA	TA		2	0	-0.0477082	-7.51368	0.966723	4.10457
2760	Ib	Ib_S4_P3E.1_K3.1_C3.1_H3.1_[T1A]_[A4C]_A3.1_F3.1_T3.1	TTTGACAACTGATCGTTCTTTCTAGTCTATATTCTTTCTCGATCAGTTGTCTTT	S2b	TTTGACAACTGATCGTTCTTTCT	TTCTTTCTCGATCAGTTGTCTTT	P3E.1	K3.1	C3.1	H3.1_[T1A]_[A4C]	A3.1	F3.1	T3.1	AGTCTATA		AGTC	TA	TA		2	0	-0.183365	-7.29364	0.795659	4.32461
2763	Ib	Ib_S4_P3E.1_K3.1_C3.1_H3.1_[G2C]_[A4G]_A3.1_F3.1_T3.1	TTTGACAACTGATCGTTCTTTCTTCTGTATATTCTTTCTCGATCAGTTGTCTTT	S2b	TTTGACAACTGATCGTTCTTTCT	TTCTTTCTCGATCAGTTGTCTTT	P3E.1	K3.1	C3.1	H3.1_[G2C]_[A4G]	A3.1	F3.1	T3.1	TCTGTATA		TCTG	TA	TA		2	0	-0.0955614	-11.7483	0.116098	-0.130066
2764	Ib	Ib_S4_P3E.1_K3.1_C3.1_H3.1_[G2C]_[A4C]_A3.1_F3.1_T3.1	TTTGACAACTGATCGTTCTTTCTTCTCTATATTCTTTCTCGATCAGTTGTCTTT	S2b	TTTGACAACTGATCGTTCTTTCT	TTCTTTCTCGATCAGTTGTCTTT	P3E.1	K3.1	C3.1	H3.1_[G2C]_[A4C]	A3.1	F3.1	T3.1	TCTCTATA		TCTC	TA	TA		2	0	-0.0032871	-7.5456	0.437768	4.07265
2765	Ib	Ib_S4_P3E.1_K3.1_C3.1_H3.1_[G2C]_[A4T]_A3.1_F3.1_T3.1	TTTGACAACTGATCGTTCTTTCTTCTTTATATTCTTTCTCGATCAGTTGTCTTT	S2b	TTTGACAACTGATCGTTCTTTCT	TTCTTTCTCGATCAGTTGTCTTT	P3E.1	K3.1	C3.1	H3.1_[G2C]_[A4T]	A3.1	F3.1	T3.1	TCTTTATA		TCTT	TA	TA		2	0	-0.00349656	-7.83754	0.986906	3.78071
2766	Ib	Ib_S4_P3E.1_K3.1_C3.1_H3.1_[G2T]_[A4G]_A3.1_F3.1_T3.1	TTTGACAACTGATCGTTCTTTCTTTTGTATATTCTTTCTCGATCAGTTGTCTTT	S2b	TTTGACAACTGATCGTTCTTTCT	TTCTTTCTCGATCAGTTGTCTTT	P3E.1	K3.1	C3.1	H3.1_[G2T]_[A4G]	A3.1	F3.1	T3.1	TTTGTATA		TTTG	TA	TA		2	0	-0.0965984	-11.5665	0.234125	0.0517678
2768	Ib	Ib_S4_P3E.1_K3.1_C3.1_H3.1_[G2A]_[A4G]_A3.1_F3.1_T3.1	TTTGACAACTGATCGTTCTTTCTTATGTATATTCTTTCTCGATCAGTTGTCTTT	S2b	TTTGACAACTGATCGTTCTTTCT	TTCTTTCTCGATCAGTTGTCTTT	P3E.1	K3.1	C3.1	H3.1_[G2A]_[A4G]	A3.1	F3.1	T3.1	TATGTATA		TATG	TA	TA		2	0	-0.100389	-11.2424	0.514278	0.375839
2770	Ib	Ib_S4_P3E.1_K3.1_C3.1_H3.1_[T3C]_[A4G]_A3.1_F3.1_T3.1	TTTGACAACTGATCGTTCTTTCTTGCGTATATTCTTTCTCGATCAGTTGTCTTT	S2b	TTTGACAACTGATCGTTCTTTCT	TTCTTTCTCGATCAGTTGTCTTT	P3E.1	K3.1	C3.1	H3.1_[T3C]_[A4G]	A3.1	F3.1	T3.1	TGCGTATA		TGCG	TA	TA		2	0	-0.0955536	-8.09572	0.561901	3.52254
2771	Ib	Ib_S4_P3E.1_K3.1_C3.1_H3.1_[T3C]_[A4C]_A3.1_F3.1_T3.1	TTTGACAACTGATCGTTCTTTCTTGCCTATATTCTTTCTCGATCAGTTGTCTTT	S2b	TTTGACAACTGATCGTTCTTTCT	TTCTTTCTCGATCAGTTGTCTTT	P3E.1	K3.1	C3.1	H3.1_[T3C]_[A4C]	A3.1	F3.1	T3.1	TGCCTATA		TGCC	TA	TA		2	0	-0.0338544	-7.24157	0.585586	4.37668
2772	Ib	Ib_S4_P3E.1_K3.1_C3.1_H3.1_[T3C]_[A4T]_A3.1_F3.1_T3.1	TTTGACAACTGATCGTTCTTTCTTGCTTATATTCTTTCTCGATCAGTTGTCTTT	S2b	TTTGACAACTGATCGTTCTTTCT	TTCTTTCTCGATCAGTTGTCTTT	P3E.1	K3.1	C3.1	H3.1_[T3C]_[A4T]	A3.1	F3.1	T3.1	TGCTTATA		TGCT	TA	TA		2	0	-0.0338852	-7.74135	0.634975	3.8769
2775	Ib	Ib_S4_P3E.1_K3.1_C3.1_H3.1_[T1G]_A3.1_[T5C]_F3.1_T3.1	TTTGACAACTGATCGTTCTTTCTGGTACATATTCTTTCTCGATCAGTTGTCTTT	S2b	TTTGACAACTGATCGTTCTTTCT	TTCTTTCTCGATCAGTTGTCTTT	P3E.1	K3.1	C3.1	H3.1_[T1G]	A3.1_[T5C]	F3.1	T3.1	GGTACATA		GGTA	CA	TA		2	0	-0.319688	-7.83299	0.531403	3.78526
2776	Ib	Ib_S4_P3E.1_K3.1_C3.1_H3.1_[T1C]_A3.1_[T5A]_F3.1_T3.1	TTTGACAACTGATCGTTCTTTCTCGTAAATATTCTTTCTCGATCAGTTGTCTTT	S2b	TTTGACAACTGATCGTTCTTTCT	TTCTTTCTCGATCAGTTGTCTTT	P3E.1	K3.1	C3.1	H3.1_[T1C]	A3.1_[T5A]	F3.1	T3.1	CGTAAATA		CGTA	AA	TA		2	0	-0.084763	-6.78024	0.739946	4.83801
2778	Ib	Ib_S4_P3E.1_K3.1_C3.1_H3.1_[T1A]_A3.1_[T5C]_F3.1_T3.1	TTTGACAACTGATCGTTCTTTCTAGTACATATTCTTTCTCGATCAGTTGTCTTT	S2b	TTTGACAACTGATCGTTCTTTCT	TTCTTTCTCGATCAGTTGTCTTT	P3E.1	K3.1	C3.1	H3.1_[T1A]	A3.1_[T5C]	F3.1	T3.1	AGTACATA		AGTA	CA	TA		2	0	-0.191522	-7.58266	0.773745	4.0356
2779	Ib	Ib_S4_P3E.1_K3.1_C3.1_H3.1_[T1A]_A3.1_[T5A]_F3.1_T3.1	TTTGACAACTGATCGTTCTTTCTAGTAAATATTCTTTCTCGATCAGTTGTCTTT	S2b	TTTGACAACTGATCGTTCTTTCT	TTCTTTCTCGATCAGTTGTCTTT	P3E.1	K3.1	C3.1	H3.1_[T1A]	A3.1_[T5A]	F3.1	T3.1	AGTAAATA		AGTA	AA	TA		2	0	-0.243249	-6.22699	0.770509	5.39126
2780	Ib	Ib_S4_P3E.1_K3.1_C3.1_H3.1_[T1G]_A3.1_[A6G]_F3.1_T3.1	TTTGACAACTGATCGTTCTTTCTGGTATGTATTCTTTCTCGATCAGTTGTCTTT	S2b	TTTGACAACTGATCGTTCTTTCT	TTCTTTCTCGATCAGTTGTCTTT	P3E.1	K3.1	C3.1	H3.1_[T1G]	A3.1_[A6G]	F3.1	T3.1	GGTATGTA		GGTA	TG	TA		2	0	-0.413207	-9.14543	0.441632	2.47282
2781	Ib	Ib_S4_P3E.1_K3.1_C3.1_H3.1_[T1G]_A3.1_[A6C]_F3.1_T3.1	TTTGACAACTGATCGTTCTTTCTGGTATCTATTCTTTCTCGATCAGTTGTCTTT	S2b	TTTGACAACTGATCGTTCTTTCT	TTCTTTCTCGATCAGTTGTCTTT	P3E.1	K3.1	C3.1	H3.1_[T1G]	A3.1_[A6C]	F3.1	T3.1	GGTATCTA		GGTA	TC	TA		2	0	-0.358649	-6.51695	0.757877	5.1013
2782	Ib	Ib_S4_P3E.1_K3.1_C3.1_H3.1_[T1C]_A3.1_[A6T]_F3.1_T3.1	TTTGACAACTGATCGTTCTTTCTCGTATTTATTCTTTCTCGATCAGTTGTCTTT	S2b	TTTGACAACTGATCGTTCTTTCT	TTCTTTCTCGATCAGTTGTCTTT	P3E.1	K3.1	C3.1	H3.1_[T1C]	A3.1_[A6T]	F3.1	T3.1	CGTATTTA		CGTA	TT	TA		2	0	-0.0535215	-7.52612	0.647822	4.09213
2783	Ib	Ib_S4_P3E.1_K3.1_C3.1_H3.1_[T1A]_A3.1_[A6G]_F3.1_T3.1	TTTGACAACTGATCGTTCTTTCTAGTATGTATTCTTTCTCGATCAGTTGTCTTT	S2b	TTTGACAACTGATCGTTCTTTCT	TTCTTTCTCGATCAGTTGTCTTT	P3E.1	K3.1	C3.1	H3.1_[T1A]	A3.1_[A6G]	F3.1	T3.1	AGTATGTA		AGTA	TG	TA		2	0	-0.287657	-9.06988	0.749714	2.54837
2784	Ib	Ib_S4_P3E.1_K3.1_C3.1_H3.1_[T1A]_A3.1_[A6C]_F3.1_T3.1	TTTGACAACTGATCGTTCTTTCTAGTATCTATTCTTTCTCGATCAGTTGTCTTT	S2b	TTTGACAACTGATCGTTCTTTCT	TTCTTTCTCGATCAGTTGTCTTT	P3E.1	K3.1	C3.1	H3.1_[T1A]	A3.1_[A6C]	F3.1	T3.1	AGTATCTA		AGTA	TC	TA		2	0	-0.246523	-6.22699	0.982047	5.39126
2785	Ib	Ib_S4_P3E.1_K3.1_C3.1_H3.1_[T1A]_A3.1_[A6T]_F3.1_T3.1	TTTGACAACTGATCGTTCTTTCTAGTATTTATTCTTTCTCGATCAGTTGTCTTT	S2b	TTTGACAACTGATCGTTCTTTCT	TTCTTTCTCGATCAGTTGTCTTT	P3E.1	K3.1	C3.1	H3.1_[T1A]	A3.1_[A6T]	F3.1	T3.1	AGTATTTA		AGTA	TT	TA		2	0	-0.195344	-6.49556	0.968214	5.12269
2790	Ib	Ib_S4_P3E.1_K3.1_C3.1_H3.1_[G2A]_A3.1_[T5C]_F3.1_T3.1	TTTGACAACTGATCGTTCTTTCTTATACATATTCTTTCTCGATCAGTTGTCTTT	S2b	TTTGACAACTGATCGTTCTTTCT	TTCTTTCTCGATCAGTTGTCTTT	P3E.1	K3.1	C3.1	H3.1_[G2A]	A3.1_[T5C]	F3.1	T3.1	TATACATA		TATA	CA	TA		2	0	-0.00778353	-8.75396	0.599997	2.86429
2791	Ib	Ib_S4_P3E.1_K3.1_C3.1_H3.1_[G2A]_A3.1_[T5A]_F3.1_T3.1	TTTGACAACTGATCGTTCTTTCTTATAAATATTCTTTCTCGATCAGTTGTCTTT	S2b	TTTGACAACTGATCGTTCTTTCT	TTCTTTCTCGATCAGTTGTCTTT	P3E.1	K3.1	C3.1	H3.1_[G2A]	A3.1_[T5A]	F3.1	T3.1	TATAAATA		TATA	AA	TA		2	0	-0.033416	-7.75053	0.718128	3.86772
2793	Ib	Ib_S4_P3E.1_K3.1_C3.1_H3.1_[G2T]_A3.1_[A6T]_F3.1_T3.1	TTTGACAACTGATCGTTCTTTCTTTTATTTATTCTTTCTCGATCAGTTGTCTTT	S2b	TTTGACAACTGATCGTTCTTTCT	TTCTTTCTCGATCAGTTGTCTTT	P3E.1	K3.1	C3.1	H3.1_[G2T]	A3.1_[A6T]	F3.1	T3.1	TTTATTTA		TTTA	TT	TA		2	0	-0.0043217	-6.90372	0.73783	4.71453
2794	Ib	Ib_S4_P3E.1_K3.1_C3.1_H3.1_[G2A]_A3.1_[A6G]_F3.1_T3.1	TTTGACAACTGATCGTTCTTTCTTATATGTATTCTTTCTCGATCAGTTGTCTTT	S2b	TTTGACAACTGATCGTTCTTTCT	TTCTTTCTCGATCAGTTGTCTTT	P3E.1	K3.1	C3.1	H3.1_[G2A]	A3.1_[A6G]	F3.1	T3.1	TATATGTA		TATA	TG	TA		2	0	-0.098595	-9.74299	0.261865	1.87526
2795	Ib	Ib_S4_P3E.1_K3.1_C3.1_H3.1_[G2A]_A3.1_[A6T]_F3.1_T3.1	TTTGACAACTGATCGTTCTTTCTTATATTTATTCTTTCTCGATCAGTTGTCTTT	S2b	TTTGACAACTGATCGTTCTTTCT	TTCTTTCTCGATCAGTTGTCTTT	P3E.1	K3.1	C3.1	H3.1_[G2A]	A3.1_[A6T]	F3.1	T3.1	TATATTTA		TATA	TT	TA		2	0	-0.0152104	-7.8041	0.475329	3.81415
2803	Ib	Ib_S4_P3E.1_K3.1_C3.1_H3.1_[A4G]_A3.1_[T5C]_F3.1_T3.1	TTTGACAACTGATCGTTCTTTCTTGTGCATATTCTTTCTCGATCAGTTGTCTTT	S2b	TTTGACAACTGATCGTTCTTTCT	TTCTTTCTCGATCAGTTGTCTTT	P3E.1	K3.1	C3.1	H3.1_[A4G]	A3.1_[T5C]	F3.1	T3.1	TGTGCATA		TGTG	CA	TA		2	0	-0.118997	-10.4374	0.981574	1.18086
2805	Ib	Ib_S4_P3E.1_K3.1_C3.1_H3.1_[A4C]_A3.1_[T5C]_F3.1_T3.1	TTTGACAACTGATCGTTCTTTCTTGTCCATATTCTTTCTCGATCAGTTGTCTTT	S2b	TTTGACAACTGATCGTTCTTTCT	TTCTTTCTCGATCAGTTGTCTTT	P3E.1	K3.1	C3.1	H3.1_[A4C]	A3.1_[T5C]	F3.1	T3.1	TGTCCATA		TGTC	CA	TA		2	0	-0.0732757	-8.66794	0.621192	2.95031
2806	Ib	Ib_S4_P3E.1_K3.1_C3.1_H3.1_[A4C]_A3.1_[T5A]_F3.1_T3.1	TTTGACAACTGATCGTTCTTTCTTGTCAATATTCTTTCTCGATCAGTTGTCTTT	S2b	TTTGACAACTGATCGTTCTTTCT	TTCTTTCTCGATCAGTTGTCTTT	P3E.1	K3.1	C3.1	H3.1_[A4C]	A3.1_[T5A]	F3.1	T3.1	TGTCAATA		TGTC	AA	TA		2	0	-0.0871353	-7.96596	0.533219	3.65229
2807	Ib	Ib_S4_P3E.1_K3.1_C3.1_H3.1_[A4G]_A3.1_[A6C]_F3.1_T3.1	TTTGACAACTGATCGTTCTTTCTTGTGTCTATTCTTTCTCGATCAGTTGTCTTT	S2b	TTTGACAACTGATCGTTCTTTCT	TTCTTTCTCGATCAGTTGTCTTT	P3E.1	K3.1	C3.1	H3.1_[A4G]	A3.1_[A6C]	F3.1	T3.1	TGTGTCTA		TGTG	TC	TA		2	0	-0.159497	-9.45809	0.378479	2.16017
2808	Ib	Ib_S4_P3E.1_K3.1_C3.1_H3.1_[A4G]_A3.1_[A6T]_F3.1_T3.1	TTTGACAACTGATCGTTCTTTCTTGTGTTTATTCTTTCTCGATCAGTTGTCTTT	S2b	TTTGACAACTGATCGTTCTTTCT	TTCTTTCTCGATCAGTTGTCTTT	P3E.1	K3.1	C3.1	H3.1_[A4G]	A3.1_[A6T]	F3.1	T3.1	TGTGTTTA		TGTG	TT	TA		2	0	-0.16084	-9.59745	0.31281	2.0208
2809	Ib	Ib_S4_P3E.1_K3.1_C3.1_H3.1_[A4C]_A3.1_[A6G]_F3.1_T3.1	TTTGACAACTGATCGTTCTTTCTTGTCTGTATTCTTTCTCGATCAGTTGTCTTT	S2b	TTTGACAACTGATCGTTCTTTCT	TTCTTTCTCGATCAGTTGTCTTT	P3E.1	K3.1	C3.1	H3.1_[A4C]	A3.1_[A6G]	F3.1	T3.1	TGTCTGTA		TGTC	TG	TA		2	0	-0.163048	-10.0847	0.448031	1.53355
2810	Ib	Ib_S4_P3E.1_K3.1_C3.1_H3.1_[A4C]_A3.1_[A6C]_F3.1_T3.1	TTTGACAACTGATCGTTCTTTCTTGTCTCTATTCTTTCTCGATCAGTTGTCTTT	S2b	TTTGACAACTGATCGTTCTTTCT	TTCTTTCTCGATCAGTTGTCTTT	P3E.1	K3.1	C3.1	H3.1_[A4C]	A3.1_[A6C]	F3.1	T3.1	TGTCTCTA		TGTC	TC	TA		2	0	-0.0722188	-7.99798	0.42913	3.62027
2811	Ib	Ib_S4_P3E.1_K3.1_C3.1_H3.1_[A4C]_A3.1_[A6T]_F3.1_T3.1	TTTGACAACTGATCGTTCTTTCTTGTCTTTATTCTTTCTCGATCAGTTGTCTTT	S2b	TTTGACAACTGATCGTTCTTTCT	TTCTTTCTCGATCAGTTGTCTTT	P3E.1	K3.1	C3.1	H3.1_[A4C]	A3.1_[A6T]	F3.1	T3.1	TGTCTTTA		TGTC	TT	TA		2	0	-0.073774	-8.10865	0.471681	3.50961
2813	Ib	Ib_S4_P3E.1_K3.1_C3.1_H3.1_A3.1_[T5C]_[A6C]_F3.1_T3.1	TTTGACAACTGATCGTTCTTTCTTGTACCTATTCTTTCTCGATCAGTTGTCTTT	S2b	TTTGACAACTGATCGTTCTTTCT	TTCTTTCTCGATCAGTTGTCTTT	P3E.1	K3.1	C3.1	H3.1	A3.1_[T5C]_[A6C]	F3.1	T3.1	TGTACCTA		TGTA	CC	TA		2	0	-0.076874	-10.6814	0.240136	0.936859
2814	Ic	Ic_S4_P3E.1_K3.1_C3.1_H3.1_A3.1_[T5C]_[A6T]_F3.1_T3.1	TTTGACAACTGATCGTTCTTTCTTGTACTTATTCTTTCTCGATCAGTTGTCTTT	S2b	TTTGACAACTGATCGTTCTTTCT	TTCTTTCTCGATCAGTTGTCTTT	P3E.1	K3.1	C3.1	H3.1	A3.1_[T5C]_[A6T]	F3.1	T3.1	TGTACTTA		TGTA	CT	TA		2	0	-0.078417	-10.6073	0.296884	1.01094
2816	Ib	Ib_S4_P4E.1_K4.1_C4.1_H4.1_A4.1_F4.1_[T8G]_[A9C]_T4.1	TTTGACAACTGATCGTTCTTTCTTGTATATGCTTCTTTCTCGATCAGTTGTCTTT	S2b	TTTGACAACTGATCGTTCTTTCT	TTCTTTCTCGATCAGTTGTCTTT	P4E.1	K4.1	C4.1	H4.1	A4.1	F4.1_[T8G]_[A9C]	T4.1	TGTATATGC		TGTA	TAT	GC		2	0	-0.209107	-10.4842	0.868552	1.13402
2817	Ib	Ib_S4_P4E.1_K4.1_C4.1_H4.1_A4.1_F4.1_[T8C]_[A9G]_T4.1	TTTGACAACTGATCGTTCTTTCTTGTATATCGTTCTTTCTCGATCAGTTGTCTTT	S2b	TTTGACAACTGATCGTTCTTTCT	TTCTTTCTCGATCAGTTGTCTTT	P4E.1	K4.1	C4.1	H4.1	A4.1	F4.1_[T8C]_[A9G]	T4.1	TGTATATCG		TGTA	TAT	CG		2	0	-0.127366	-10.5946	0.471755	1.0236
2818	Ib	Ib_S4_P4E.1_K4.1_C4.1_H4.1_A4.1_F4.1_[T8A]_[A9G]_T4.1	TTTGACAACTGATCGTTCTTTCTTGTATATAGTTCTTTCTCGATCAGTTGTCTTT	S2b	TTTGACAACTGATCGTTCTTTCT	TTCTTTCTCGATCAGTTGTCTTT	P4E.1	K4.1	C4.1	H4.1	A4.1	F4.1_[T8A]_[A9G]	T4.1	TGTATATAG		TGTA	TAT	AG		2	0	-0.1863	-10.9159	0.149284	0.702356
2819	Ic	Ic_S4_P4E.1_K4.1_C4.1_H4.1_A4.1_F4.1_[T8A]_[A9C]_T4.1	TTTGACAACTGATCGTTCTTTCTTGTATATACTTCTTTCTCGATCAGTTGTCTTT	S2b	TTTGACAACTGATCGTTCTTTCT	TTCTTTCTCGATCAGTTGTCTTT	P4E.1	K4.1	C4.1	H4.1	A4.1	F4.1_[T8A]_[A9C]	T4.1	TGTATATAC		TGTA	TAT	AC		2	0	-0.140231	-11.1882	0.291581	0.43003
2822	Ib	Ib_S4_P4E.1_K4.1_C4.1_H4.1_[T1G]_A4.1_F4.1_[T8C]_T4.1	TTTGACAACTGATCGTTCTTTCTGGTATATCATTCTTTCTCGATCAGTTGTCTTT	S2b	TTTGACAACTGATCGTTCTTTCT	TTCTTTCTCGATCAGTTGTCTTT	P4E.1	K4.1	C4.1	H4.1_[T1G]	A4.1	F4.1_[T8C]	T4.1	GGTATATCA		GGTA	TAT	CA		2	0	-0.416055	-6.75094	0.916627	4.86731
2823	Ib	Ib_S4_P4E.1_K4.1_C4.1_H4.1_[T1C]_A4.1_F4.1_[T8C]_T4.1	TTTGACAACTGATCGTTCTTTCTCGTATATCATTCTTTCTCGATCAGTTGTCTTT	S2b	TTTGACAACTGATCGTTCTTTCT	TTCTTTCTCGATCAGTTGTCTTT	P4E.1	K4.1	C4.1	H4.1_[T1C]	A4.1	F4.1_[T8C]	T4.1	CGTATATCA		CGTA	TAT	CA		2	0	-0.0459676	-8.43915	0.602613	3.1791
2825	Ib	Ib_S4_P4E.1_K4.1_C4.1_H4.1_[T1G]_A4.1_F4.1_[T8A]_T4.1	TTTGACAACTGATCGTTCTTTCTGGTATATAATTCTTTCTCGATCAGTTGTCTTT	S2b	TTTGACAACTGATCGTTCTTTCT	TTCTTTCTCGATCAGTTGTCTTT	P4E.1	K4.1	C4.1	H4.1_[T1G]	A4.1	F4.1_[T8A]	T4.1	GGTATATAA		GGTA	TAT	AA		2	0	-0.306652	-7.98024	0.438481	3.63801
2826	Ib	Ib_S4_P4E.1_K4.1_C4.1_H4.1_[T1A]_A4.1_F4.1_[T8A]_T4.1	TTTGACAACTGATCGTTCTTTCTAGTATATAATTCTTTCTCGATCAGTTGTCTTT	S2b	TTTGACAACTGATCGTTCTTTCT	TTCTTTCTCGATCAGTTGTCTTT	P4E.1	K4.1	C4.1	H4.1_[T1A]	A4.1	F4.1_[T8A]	T4.1	AGTATATAA		AGTA	TAT	AA		2	0	-0.124483	-7.87816	0.439046	3.74009
2828	Ib	Ib_S4_P4E.1_K4.1_C4.1_H4.1_[G2C]_A4.1_F4.1_[T8C]_T4.1	TTTGACAACTGATCGTTCTTTCTTCTATATCATTCTTTCTCGATCAGTTGTCTTT	S2b	TTTGACAACTGATCGTTCTTTCT	TTCTTTCTCGATCAGTTGTCTTT	P4E.1	K4.1	C4.1	H4.1_[G2C]	A4.1	F4.1_[T8C]	T4.1	TCTATATCA		TCTA	TAT	CA		2	0	-0.00632361	-8.42595	0.701787	3.1923
2831	Ib	Ib_S4_P4E.1_K4.1_C4.1_H4.1_[A4G]_A4.1_F4.1_[T8C]_T4.1	TTTGACAACTGATCGTTCTTTCTTGTGTATCATTCTTTCTCGATCAGTTGTCTTT	S2b	TTTGACAACTGATCGTTCTTTCT	TTCTTTCTCGATCAGTTGTCTTT	P4E.1	K4.1	C4.1	H4.1_[A4G]	A4.1	F4.1_[T8C]	T4.1	TGTGTATCA		TGTG	TAT	CA		2	0	-0.262803	-10.3859	0.779817	1.2323
2832	Ib	Ib_S4_P4E.1_K4.1_C4.1_H4.1_[A4G]_A4.1_F4.1_[T8A]_T4.1	TTTGACAACTGATCGTTCTTTCTTGTGTATAATTCTTTCTCGATCAGTTGTCTTT	S2b	TTTGACAACTGATCGTTCTTTCT	TTCTTTCTCGATCAGTTGTCTTT	P4E.1	K4.1	C4.1	H4.1_[A4G]	A4.1	F4.1_[T8A]	T4.1	TGTGTATAA		TGTG	TAT	AA		2	0	-0.140059	-11.198	0.171243	0.420292
2833	Ib	Ib_S4_P4E.1_K4.1_C4.1_H4.1_[A4C]_A4.1_F4.1_[T8A]_T4.1	TTTGACAACTGATCGTTCTTTCTTGTCTATAATTCTTTCTCGATCAGTTGTCTTT	S2b	TTTGACAACTGATCGTTCTTTCT	TTCTTTCTCGATCAGTTGTCTTT	P4E.1	K4.1	C4.1	H4.1_[A4C]	A4.1	F4.1_[T8A]	T4.1	TGTCTATAA		TGTC	TAT	AA		2	0	-0.058638	-8.64882	0.622472	2.96943
2834	Ib	Ib_S4_P4E.1_K4.1_C4.1_H4.1_[T1G]_A4.1_F4.1_[A9G]_T4.1	TTTGACAACTGATCGTTCTTTCTGGTATATTGTTCTTTCTCGATCAGTTGTCTTT	S2b	TTTGACAACTGATCGTTCTTTCT	TTCTTTCTCGATCAGTTGTCTTT	P4E.1	K4.1	C4.1	H4.1_[T1G]	A4.1	F4.1_[A9G]	T4.1	GGTATATTG		GGTA	TAT	TG		2	0	-0.329633	-7.86759	0.751257	3.75066
2835	Ib	Ib_S4_P4E.1_K4.1_C4.1_H4.1_[T1A]_A4.1_F4.1_[A9G]_T4.1	TTTGACAACTGATCGTTCTTTCTAGTATATTGTTCTTTCTCGATCAGTTGTCTTT	S2b	TTTGACAACTGATCGTTCTTTCT	TTCTTTCTCGATCAGTTGTCTTT	P4E.1	K4.1	C4.1	H4.1_[T1A]	A4.1	F4.1_[A9G]	T4.1	AGTATATTG		AGTA	TAT	TG		2	0	-0.150125	-7.71122	0.565371	3.90703
2837	Ib	Ib_S4_P4E.1_K4.1_C4.1_H4.1_[T1C]_A4.1_F4.1_[A9C]_T4.1	TTTGACAACTGATCGTTCTTTCTCGTATATTCTTCTTTCTCGATCAGTTGTCTTT	S2b	TTTGACAACTGATCGTTCTTTCT	TTCTTTCTCGATCAGTTGTCTTT	P4E.1	K4.1	C4.1	H4.1_[T1C]	A4.1	F4.1_[A9C]	T4.1	CGTATATTC		CGTA	TAT	TC		2	0	-0.0618656	-8.17102	0.469965	3.44723
2838	Ib	Ib_S4_P4E.1_K4.1_C4.1_H4.1_[G2A]_A4.1_F4.1_[A9G]_T4.1	TTTGACAACTGATCGTTCTTTCTTATATATTGTTCTTTCTCGATCAGTTGTCTTT	S2b	TTTGACAACTGATCGTTCTTTCT	TTCTTTCTCGATCAGTTGTCTTT	P4E.1	K4.1	C4.1	H4.1_[G2A]	A4.1	F4.1_[A9G]	T4.1	TATATATTG		TATA	TAT	TG		2	0	-0.0581202	-8.84383	0.505954	2.77442
2839	Ib	Ib_S4_P4E.1_K4.1_C4.1_H4.1_[G2C]_A4.1_F4.1_[A9C]_T4.1	TTTGACAACTGATCGTTCTTTCTTCTATATTCTTCTTTCTCGATCAGTTGTCTTT	S2b	TTTGACAACTGATCGTTCTTTCT	TTCTTTCTCGATCAGTTGTCTTT	P4E.1	K4.1	C4.1	H4.1_[G2C]	A4.1	F4.1_[A9C]	T4.1	TCTATATTC		TCTA	TAT	TC		2	0	-0.0047319	-7.93441	0.575634	3.68384
2844	Ib	Ib_S4_P4E.1_K4.1_C4.1_H4.1_[T3C]_A4.1_F4.1_[A9G]_T4.1	TTTGACAACTGATCGTTCTTTCTTGCATATTGTTCTTTCTCGATCAGTTGTCTTT	S2b	TTTGACAACTGATCGTTCTTTCT	TTCTTTCTCGATCAGTTGTCTTT	P4E.1	K4.1	C4.1	H4.1_[T3C]	A4.1	F4.1_[A9G]	T4.1	TGCATATTG		TGCA	TAT	TG		2	0	-0.274922	-7.621	0.689885	3.99725
2846	Ib	Ib_S4_P4E.1_K4.1_C4.1_H4.1_[T3C]_A4.1_F4.1_[A9C]_T4.1	TTTGACAACTGATCGTTCTTTCTTGCATATTCTTCTTTCTCGATCAGTTGTCTTT	S2b	TTTGACAACTGATCGTTCTTTCT	TTCTTTCTCGATCAGTTGTCTTT	P4E.1	K4.1	C4.1	H4.1_[T3C]	A4.1	F4.1_[A9C]	T4.1	TGCATATTC		TGCA	TAT	TC		2	0	-0.0405676	-7.60154	0.61315	4.01671
2849	Ib	Ib_S4_P4E.1_K4.1_C4.1_H4.1_[T3C]_A4.1_F4.1_[A9T]_T4.1	TTTGACAACTGATCGTTCTTTCTTGCATATTTTTCTTTCTCGATCAGTTGTCTTT	S2b	TTTGACAACTGATCGTTCTTTCT	TTCTTTCTCGATCAGTTGTCTTT	P4E.1	K4.1	C4.1	H4.1_[T3C]	A4.1	F4.1_[A9T]	T4.1	TGCATATTT		TGCA	TAT	TT		2	0	-0.0384849	-8.18374	0.586732	3.43451
2850	Ib	Ib_S4_P4E.1_K4.1_C4.1_H4.1_[A4C]_A4.1_F4.1_[A9G]_T4.1	TTTGACAACTGATCGTTCTTTCTTGTCTATTGTTCTTTCTCGATCAGTTGTCTTT	S2b	TTTGACAACTGATCGTTCTTTCT	TTCTTTCTCGATCAGTTGTCTTT	P4E.1	K4.1	C4.1	H4.1_[A4C]	A4.1	F4.1_[A9G]	T4.1	TGTCTATTG		TGTC	TAT	TG		2	0	-0.111135	-9.00235	0.583129	2.6159
2851	Ib	Ib_S4_P4E.1_K4.1_C4.1_H4.1_[A4G]_A4.1_F4.1_[A9C]_T4.1	TTTGACAACTGATCGTTCTTTCTTGTGTATTCTTCTTTCTCGATCAGTTGTCTTT	S2b	TTTGACAACTGATCGTTCTTTCT	TTCTTTCTCGATCAGTTGTCTTT	P4E.1	K4.1	C4.1	H4.1_[A4G]	A4.1	F4.1_[A9C]	T4.1	TGTGTATTC		TGTG	TAT	TC		2	0	-0.162396	-10.8001	0.169998	0.818155
2852	Ib	Ib_S4_P4E.1_K4.1_C4.1_H4.1_[A4C]_A4.1_F4.1_[A9C]_T4.1	TTTGACAACTGATCGTTCTTTCTTGTCTATTCTTCTTTCTCGATCAGTTGTCTTT	S2b	TTTGACAACTGATCGTTCTTTCT	TTCTTTCTCGATCAGTTGTCTTT	P4E.1	K4.1	C4.1	H4.1_[A4C]	A4.1	F4.1_[A9C]	T4.1	TGTCTATTC		TGTC	TAT	TC		2	0	-0.080368	-8.59544	0.50716	3.02281
2853	Ib	Ib_S4_P4E.1_K4.1_C4.1_H4.1_[A4T]_A4.1_F4.1_[A9C]_T4.1	TTTGACAACTGATCGTTCTTTCTTGTTTATTCTTCTTTCTCGATCAGTTGTCTTT	S2b	TTTGACAACTGATCGTTCTTTCT	TTCTTTCTCGATCAGTTGTCTTT	P4E.1	K4.1	C4.1	H4.1_[A4T]	A4.1	F4.1_[A9C]	T4.1	TGTTTATTC		TGTT	TAT	TC		2	0	-0.080368	-8.71987	0.537632	2.89838
2854	Ib	Ib_S4_P4E.1_K4.1_C4.1_H4.1_[A4C]_A4.1_F4.1_[A9T]_T4.1	TTTGACAACTGATCGTTCTTTCTTGTCTATTTTTCTTTCTCGATCAGTTGTCTTT	S2b	TTTGACAACTGATCGTTCTTTCT	TTCTTTCTCGATCAGTTGTCTTT	P4E.1	K4.1	C4.1	H4.1_[A4C]	A4.1	F4.1_[A9T]	T4.1	TGTCTATTT		TGTC	TAT	TT		2	0	-0.0472099	-8.96665	0.747613	2.6516
2856	Ib	Ib_S4_P4E.1_K4.1_C4.1_H4.1_A4.1_[T5C]_F4.1_[T8C]_T4.1	TTTGACAACTGATCGTTCTTTCTTGTACATCATTCTTTCTCGATCAGTTGTCTTT	S2b	TTTGACAACTGATCGTTCTTTCT	TTCTTTCTCGATCAGTTGTCTTT	P4E.1	K4.1	C4.1	H4.1	A4.1_[T5C]	F4.1_[T8C]	T4.1	TGTACATCA		TGTA	CAT	CA		2	0	-0.157017	-10.9854	0.124959	0.632873
2857	Ib	Ib_S4_P4E.1_K4.1_C4.1_H4.1_A4.1_[T5A]_F4.1_[T8C]_T4.1	TTTGACAACTGATCGTTCTTTCTTGTAAATCATTCTTTCTCGATCAGTTGTCTTT	S2b	TTTGACAACTGATCGTTCTTTCT	TTCTTTCTCGATCAGTTGTCTTT	P4E.1	K4.1	C4.1	H4.1	A4.1_[T5A]	F4.1_[T8C]	T4.1	TGTAAATCA		TGTA	AAT	CA		2	0	-0.194613	-9.6937	0.189496	1.92455
2859	Ib	Ib_S4_P4E.1_K4.1_C4.1_H4.1_A4.1_[T5A]_F4.1_[T8A]_T4.1	TTTGACAACTGATCGTTCTTTCTTGTAAATAATTCTTTCTCGATCAGTTGTCTTT	S2b	TTTGACAACTGATCGTTCTTTCT	TTCTTTCTCGATCAGTTGTCTTT	P4E.1	K4.1	C4.1	H4.1	A4.1_[T5A]	F4.1_[T8A]	T4.1	TGTAAATAA		TGTA	AAT	AA		2	0	-0.108582	-10.317	0.407728	1.30123
2861	Ib	Ib_S4_P4E.1_K4.1_C4.1_H4.1_A4.1_[A6G]_F4.1_[T8C]_T4.1	TTTGACAACTGATCGTTCTTTCTTGTATGTCATTCTTTCTCGATCAGTTGTCTTT	S2b	TTTGACAACTGATCGTTCTTTCT	TTCTTTCTCGATCAGTTGTCTTT	P4E.1	K4.1	C4.1	H4.1	A4.1_[A6G]	F4.1_[T8C]	T4.1	TGTATGTCA		TGTA	TGT	CA		2	0	-0.216828	-9.3686	0.474436	2.24965
2862	Ib	Ib_S4_P4E.1_K4.1_C4.1_H4.1_A4.1_[A6C]_F4.1_[T8C]_T4.1	TTTGACAACTGATCGTTCTTTCTTGTATCTCATTCTTTCTCGATCAGTTGTCTTT	S2b	TTTGACAACTGATCGTTCTTTCT	TTCTTTCTCGATCAGTTGTCTTT	P4E.1	K4.1	C4.1	H4.1	A4.1_[A6C]	F4.1_[T8C]	T4.1	TGTATCTCA		TGTA	TCT	CA		2	0	-0.15959	-10.4449	0.190022	1.17332
2863	Ib	Ib_S4_P4E.1_K4.1_C4.1_H4.1_A4.1_[A6T]_F4.1_[T8C]_T4.1	TTTGACAACTGATCGTTCTTTCTTGTATTTCATTCTTTCTCGATCAGTTGTCTTT	S2b	TTTGACAACTGATCGTTCTTTCT	TTCTTTCTCGATCAGTTGTCTTT	P4E.1	K4.1	C4.1	H4.1	A4.1_[A6T]	F4.1_[T8C]	T4.1	TGTATTTCA		TGTA	TTT	CA		2	0	-0.158953	-9.65149	0.243228	1.96676
2866	Ib	Ib_S4_P4E.1_K4.1_C4.1_H4.1_A4.1_[T7G]_F4.1_[T8C]_T4.1	TTTGACAACTGATCGTTCTTTCTTGTATAGCATTCTTTCTCGATCAGTTGTCTTT	S2b	TTTGACAACTGATCGTTCTTTCT	TTCTTTCTCGATCAGTTGTCTTT	P4E.1	K4.1	C4.1	H4.1	A4.1_[T7G]	F4.1_[T8C]	T4.1	TGTATAGCA		TGTA	TAG	CA		2	0	-0.408449	-9.94738	0.235843	1.67087
2867	Ib	Ib_S4_P4E.1_K4.1_C4.1_H4.1_A4.1_[T7A]_F4.1_[T8C]_T4.1	TTTGACAACTGATCGTTCTTTCTTGTATAACATTCTTTCTCGATCAGTTGTCTTT	S2b	TTTGACAACTGATCGTTCTTTCT	TTCTTTCTCGATCAGTTGTCTTT	P4E.1	K4.1	C4.1	H4.1	A4.1_[T7A]	F4.1_[T8C]	T4.1	TGTATAACA		TGTA	TAA	CA		2	0	-0.265647	-10.5155	0.300426	1.10275
2868	Ib	Ib_S4_P4E.1_K4.1_C4.1_H4.1_A4.1_[T7C]_F4.1_[T8A]_T4.1	TTTGACAACTGATCGTTCTTTCTTGTATACAATTCTTTCTCGATCAGTTGTCTTT	S2b	TTTGACAACTGATCGTTCTTTCT	TTCTTTCTCGATCAGTTGTCTTT	P4E.1	K4.1	C4.1	H4.1	A4.1_[T7C]	F4.1_[T8A]	T4.1	TGTATACAA		TGTA	TAC	AA		2	0	-0.239964	-10.5518	0.181893	1.06646
2869	Ib	Ib_S4_P4E.1_K4.1_C4.1_H4.1_A4.1_[T7A]_F4.1_[T8A]_T4.1	TTTGACAACTGATCGTTCTTTCTTGTATAAAATTCTTTCTCGATCAGTTGTCTTT	S2b	TTTGACAACTGATCGTTCTTTCT	TTCTTTCTCGATCAGTTGTCTTT	P4E.1	K4.1	C4.1	H4.1	A4.1_[T7A]	F4.1_[T8A]	T4.1	TGTATAAAA		TGTA	TAA	AA		2	0	-0.108533	-10.2668	0.791293	1.35142
2871	Ib	Ib_S4_P4E.1_K4.1_C4.1_H4.1_A4.1_[T5A]_F4.1_[A9G]_T4.1	TTTGACAACTGATCGTTCTTTCTTGTAAATTGTTCTTTCTCGATCAGTTGTCTTT	S2b	TTTGACAACTGATCGTTCTTTCT	TTCTTTCTCGATCAGTTGTCTTT	P4E.1	K4.1	C4.1	H4.1	A4.1_[T5A]	F4.1_[A9G]	T4.1	TGTAAATTG		TGTA	AAT	TG		2	0	-0.137864	-10.5129	0.430531	1.10539
2875	Ic	Ic_S4_P4E.1_K4.1_C4.1_H4.1_A4.1_[T5C]_F4.1_[A9T]_T4.1	TTTGACAACTGATCGTTCTTTCTTGTACATTTTTCTTTCTCGATCAGTTGTCTTT	S2b	TTTGACAACTGATCGTTCTTTCT	TTCTTTCTCGATCAGTTGTCTTT	P4E.1	K4.1	C4.1	H4.1	A4.1_[T5C]	F4.1_[A9T]	T4.1	TGTACATTT		TGTA	CAT	TT		2	0	-0.0514687	-11.8861	0.17345	-0.267842
2876	Ic	Ic_S4_P4E.1_K4.1_C4.1_H4.1_A4.1_[A6C]_F4.1_[A9G]_T4.1	TTTGACAACTGATCGTTCTTTCTTGTATCTTGTTCTTTCTCGATCAGTTGTCTTT	S2b	TTTGACAACTGATCGTTCTTTCT	TTCTTTCTCGATCAGTTGTCTTT	P4E.1	K4.1	C4.1	H4.1	A4.1_[A6C]	F4.1_[A9G]	T4.1	TGTATCTTG		TGTA	TCT	TG		2	0	-0.09964	-10.8392	0.15158	0.779024
2877	Ib	Ib_S4_P4E.1_K4.1_C4.1_H4.1_A4.1_[A6T]_F4.1_[A9G]_T4.1	TTTGACAACTGATCGTTCTTTCTTGTATTTTGTTCTTTCTCGATCAGTTGTCTTT	S2b	TTTGACAACTGATCGTTCTTTCT	TTCTTTCTCGATCAGTTGTCTTT	P4E.1	K4.1	C4.1	H4.1	A4.1_[A6T]	F4.1_[A9G]	T4.1	TGTATTTTG		TGTA	TTT	TG		2	0	-0.0970451	-11.0316	0.258604	0.586662
2878	Ib	Ib_S4_P4E.1_K4.1_C4.1_H4.1_A4.1_[A6G]_F4.1_[A9C]_T4.1	TTTGACAACTGATCGTTCTTTCTTGTATGTTCTTCTTTCTCGATCAGTTGTCTTT	S2b	TTTGACAACTGATCGTTCTTTCT	TTCTTTCTCGATCAGTTGTCTTT	P4E.1	K4.1	C4.1	H4.1	A4.1_[A6G]	F4.1_[A9C]	T4.1	TGTATGTTC		TGTA	TGT	TC		2	0	-0.148521	-10.656	0.509215	0.962224
2879	Ib	Ib_S4_P4E.1_K4.1_C4.1_H4.1_A4.1_[A6T]_F4.1_[A9C]_T4.1	TTTGACAACTGATCGTTCTTTCTTGTATTTTCTTCTTTCTCGATCAGTTGTCTTT	S2b	TTTGACAACTGATCGTTCTTTCT	TTCTTTCTCGATCAGTTGTCTTT	P4E.1	K4.1	C4.1	H4.1	A4.1_[A6T]	F4.1_[A9C]	T4.1	TGTATTTTC		TGTA	TTT	TC		2	0	-0.0852819	-10.5716	0.466339	1.04663
2881	Ib	Ib_S4_P4E.1_K4.1_C4.1_H4.1_A4.1_[A6C]_F4.1_[A9T]_T4.1	TTTGACAACTGATCGTTCTTTCTTGTATCTTTTTCTTTCTCGATCAGTTGTCTTT	S2b	TTTGACAACTGATCGTTCTTTCT	TTCTTTCTCGATCAGTTGTCTTT	P4E.1	K4.1	C4.1	H4.1	A4.1_[A6C]	F4.1_[A9T]	T4.1	TGTATCTTT		TGTA	TCT	TT		2	0	-0.0549631	-10.8684	0.492186	0.749897
2882	Ic	Ic_S4_P4E.1_K4.1_C4.1_H4.1_A4.1_[T7G]_F4.1_[A9G]_T4.1	TTTGACAACTGATCGTTCTTTCTTGTATAGTGTTCTTTCTCGATCAGTTGTCTTT	S2b	TTTGACAACTGATCGTTCTTTCT	TTCTTTCTCGATCAGTTGTCTTT	P4E.1	K4.1	C4.1	H4.1	A4.1_[T7G]	F4.1_[A9G]	T4.1	TGTATAGTG		TGTA	TAG	TG		2	0	-0.315512	-10.7346	0.327609	0.883631
2883	Ib	Ib_S4_P4E.1_K4.1_C4.1_H4.1_A4.1_[T7C]_F4.1_[A9C]_T4.1	TTTGACAACTGATCGTTCTTTCTTGTATACTCTTCTTTCTCGATCAGTTGTCTTT	S2b	TTTGACAACTGATCGTTCTTTCT	TTCTTTCTCGATCAGTTGTCTTT	P4E.1	K4.1	C4.1	H4.1	A4.1_[T7C]	F4.1_[A9C]	T4.1	TGTATACTC		TGTA	TAC	TC		2	0	-0.091013	-10.9091	0.338255	0.709131
2884	Ic	Ic_S4_P4E.1_K4.1_C4.1_H4.1_A4.1_[T7C]_F4.1_[A9T]_T4.1	TTTGACAACTGATCGTTCTTTCTTGTATACTTTTCTTTCTCGATCAGTTGTCTTT	S2b	TTTGACAACTGATCGTTCTTTCT	TTCTTTCTCGATCAGTTGTCTTT	P4E.1	K4.1	C4.1	H4.1	A4.1_[T7C]	F4.1_[A9T]	T4.1	TGTATACTT		TGTA	TAC	TT		2	0	-0.0602323	-11.1256	0.175665	0.492619
2885	Ib	Ib_S4_P4E.1_K4.1_C4.1_H4.1_[T1G]_[G2T]_A4.1_F4.1_T4.1	TTTGACAACTGATCGTTCTTTCTGTTATATTATTCTTTCTCGATCAGTTGTCTTT	S2b	TTTGACAACTGATCGTTCTTTCT	TTCTTTCTCGATCAGTTGTCTTT	P4E.1	K4.1	C4.1	H4.1_[T1G]_[G2T]	A4.1	F4.1	T4.1	GTTATATTA		GTTA	TAT	TA		2	0	-0.0424946	-10.0756	0.617393	1.54268
2887	Ib	Ib_S4_P4E.1_K4.1_C4.1_H4.1_[T1C]_[G2C]_A4.1_F4.1_T4.1	TTTGACAACTGATCGTTCTTTCTCCTATATTATTCTTTCTCGATCAGTTGTCTTT	S2b	TTTGACAACTGATCGTTCTTTCT	TTCTTTCTCGATCAGTTGTCTTT	P4E.1	K4.1	C4.1	H4.1_[T1C]_[G2C]	A4.1	F4.1	T4.1	CCTATATTA		CCTA	TAT	TA		2	0	-0.00631828	-8.84123	0.448659	2.77702
2888	Ib	Ib_S4_P4E.1_K4.1_C4.1_H4.1_[T1C]_[G2T]_A4.1_F4.1_T4.1	TTTGACAACTGATCGTTCTTTCTCTTATATTATTCTTTCTCGATCAGTTGTCTTT	S2b	TTTGACAACTGATCGTTCTTTCT	TTCTTTCTCGATCAGTTGTCTTT	P4E.1	K4.1	C4.1	H4.1_[T1C]_[G2T]	A4.1	F4.1	T4.1	CTTATATTA		CTTA	TAT	TA		2	0	-0.00705412	-8.72744	0.521779	2.89081
2889	Ib	Ib_S4_P4E.1_K4.1_C4.1_H4.1_[T1C]_[G2A]_A4.1_F4.1_T4.1	TTTGACAACTGATCGTTCTTTCTCATATATTATTCTTTCTCGATCAGTTGTCTTT	S2b	TTTGACAACTGATCGTTCTTTCT	TTCTTTCTCGATCAGTTGTCTTT	P4E.1	K4.1	C4.1	H4.1_[T1C]_[G2A]	A4.1	F4.1	T4.1	CATATATTA		CATA	TAT	TA		2	0	-0.0143378	-9.24315	0.395587	2.3751
2890	Ib	Ib_S4_P4E.1_K4.1_C4.1_H4.1_[T1A]_[G2C]_A4.1_F4.1_T4.1	TTTGACAACTGATCGTTCTTTCTACTATATTATTCTTTCTCGATCAGTTGTCTTT	S2b	TTTGACAACTGATCGTTCTTTCT	TTCTTTCTCGATCAGTTGTCTTT	P4E.1	K4.1	C4.1	H4.1_[T1A]_[G2C]	A4.1	F4.1	T4.1	ACTATATTA		ACTA	TAT	TA		2	0	-0.00939219	-8.6196	0.903128	2.99865
2891	Ib	Ib_S4_P4E.1_K4.1_C4.1_H4.1_[T1A]_[G2T]_A4.1_F4.1_T4.1	TTTGACAACTGATCGTTCTTTCTATTATATTATTCTTTCTCGATCAGTTGTCTTT	S2b	TTTGACAACTGATCGTTCTTTCT	TTCTTTCTCGATCAGTTGTCTTT	P4E.1	K4.1	C4.1	H4.1_[T1A]_[G2T]	A4.1	F4.1	T4.1	ATTATATTA		ATTA	TAT	TA		2	0	-0.0274623	-8.40882	0.603815	3.20943
2894	Ib	Ib_S4_P4E.1_K4.1_C4.1_H4.1_[T1A]_[T3C]_A4.1_F4.1_T4.1	TTTGACAACTGATCGTTCTTTCTAGCATATTATTCTTTCTCGATCAGTTGTCTTT	S2b	TTTGACAACTGATCGTTCTTTCT	TTCTTTCTCGATCAGTTGTCTTT	P4E.1	K4.1	C4.1	H4.1_[T1A]_[T3C]	A4.1	F4.1	T4.1	AGCATATTA		AGCA	TAT	TA		2	0	-0.0719126	-7.81048	0.53141	3.80777
2895	Ib	Ib_S4_P4E.1_K4.1_C4.1_H4.1_[T1G]_[A4G]_A4.1_F4.1_T4.1	TTTGACAACTGATCGTTCTTTCTGGTGTATTATTCTTTCTCGATCAGTTGTCTTT	S2b	TTTGACAACTGATCGTTCTTTCT	TTCTTTCTCGATCAGTTGTCTTT	P4E.1	K4.1	C4.1	H4.1_[T1G]_[A4G]	A4.1	F4.1	T4.1	GGTGTATTA		GGTG	TAT	TA		2	0	-0.370772	-10.0915	0.424809	1.52679
2896	Ib	Ib_S4_P4E.1_K4.1_C4.1_H4.1_[T1G]_[A4C]_A4.1_F4.1_T4.1	TTTGACAACTGATCGTTCTTTCTGGTCTATTATTCTTTCTCGATCAGTTGTCTTT	S2b	TTTGACAACTGATCGTTCTTTCT	TTCTTTCTCGATCAGTTGTCTTT	P4E.1	K4.1	C4.1	H4.1_[T1G]_[A4C]	A4.1	F4.1	T4.1	GGTCTATTA		GGTC	TAT	TA		2	0	-0.27908	-7.57447	0.557792	4.04378
2897	Ib	Ib_S4_P4E.1_K4.1_C4.1_H4.1_[T1G]_[A4T]_A4.1_F4.1_T4.1	TTTGACAACTGATCGTTCTTTCTGGTTTATTATTCTTTCTCGATCAGTTGTCTTT	S2b	TTTGACAACTGATCGTTCTTTCT	TTCTTTCTCGATCAGTTGTCTTT	P4E.1	K4.1	C4.1	H4.1_[T1G]_[A4T]	A4.1	F4.1	T4.1	GGTTTATTA		GGTT	TAT	TA		2	0	-0.302347	-7.90892	0.64582	3.70933
2898	Ib	Ib_S4_P4E.1_K4.1_C4.1_H4.1_[T1C]_[A4T]_A4.1_F4.1_T4.1	TTTGACAACTGATCGTTCTTTCTCGTTTATTATTCTTTCTCGATCAGTTGTCTTT	S2b	TTTGACAACTGATCGTTCTTTCT	TTCTTTCTCGATCAGTTGTCTTT	P4E.1	K4.1	C4.1	H4.1_[T1C]_[A4T]	A4.1	F4.1	T4.1	CGTTTATTA		CGTT	TAT	TA		2	0	-0.0239562	-8.47358	0.753469	3.14468
2899	Ib	Ib_S4_P4E.1_K4.1_C4.1_H4.1_[T1A]_[A4T]_A4.1_F4.1_T4.1	TTTGACAACTGATCGTTCTTTCTAGTTTATTATTCTTTCTCGATCAGTTGTCTTT	S2b	TTTGACAACTGATCGTTCTTTCT	TTCTTTCTCGATCAGTTGTCTTT	P4E.1	K4.1	C4.1	H4.1_[T1A]_[A4T]	A4.1	F4.1	T4.1	AGTTTATTA		AGTT	TAT	TA		2	0	-0.108173	-7.63377	0.683114	3.98448
2900	Ib	Ib_S4_P4E.1_K4.1_C4.1_H4.1_[G2C]_[T3C]_A4.1_F4.1_T4.1	TTTGACAACTGATCGTTCTTTCTTCCATATTATTCTTTCTCGATCAGTTGTCTTT	S2b	TTTGACAACTGATCGTTCTTTCT	TTCTTTCTCGATCAGTTGTCTTT	P4E.1	K4.1	C4.1	H4.1_[G2C]_[T3C]	A4.1	F4.1	T4.1	TCCATATTA		TCCA	TAT	TA		2	0	-0.00640656	-7.74909	0.608734	3.86916
2901	Ib	Ib_S4_P4E.1_K4.1_C4.1_H4.1_[G2T]_[T3C]_A4.1_F4.1_T4.1	TTTGACAACTGATCGTTCTTTCTTTCATATTATTCTTTCTCGATCAGTTGTCTTT	S2b	TTTGACAACTGATCGTTCTTTCT	TTCTTTCTCGATCAGTTGTCTTT	P4E.1	K4.1	C4.1	H4.1_[G2T]_[T3C]	A4.1	F4.1	T4.1	TTCATATTA		TTCA	TAT	TA		2	0	-0.00704227	-7.77627	0.883815	3.84198
2905	Ib	Ib_S4_P4E.1_K4.1_C4.1_H4.1_[G2T]_[A4G]_A4.1_F4.1_T4.1	TTTGACAACTGATCGTTCTTTCTTTTGTATTATTCTTTCTCGATCAGTTGTCTTT	S2b	TTTGACAACTGATCGTTCTTTCT	TTCTTTCTCGATCAGTTGTCTTT	P4E.1	K4.1	C4.1	H4.1_[G2T]_[A4G]	A4.1	F4.1	T4.1	TTTGTATTA		TTTG	TAT	TA		2	0	-0.0738015	-11.103	0.181771	0.515292
2906	Ib	Ib_S4_P4E.1_K4.1_C4.1_H4.1_[G2T]_[A4C]_A4.1_F4.1_T4.1	TTTGACAACTGATCGTTCTTTCTTTTCTATTATTCTTTCTCGATCAGTTGTCTTT	S2b	TTTGACAACTGATCGTTCTTTCT	TTCTTTCTCGATCAGTTGTCTTT	P4E.1	K4.1	C4.1	H4.1_[G2T]_[A4C]	A4.1	F4.1	T4.1	TTTCTATTA		TTTC	TAT	TA		2	0	-0.00518843	-6.81142	0.934152	4.80683
2907	Ib	Ib_S4_P4E.1_K4.1_C4.1_H4.1_[G2A]_[A4G]_A4.1_F4.1_T4.1	TTTGACAACTGATCGTTCTTTCTTATGTATTATTCTTTCTCGATCAGTTGTCTTT	S2b	TTTGACAACTGATCGTTCTTTCT	TTCTTTCTCGATCAGTTGTCTTT	P4E.1	K4.1	C4.1	H4.1_[G2A]_[A4G]	A4.1	F4.1	T4.1	TATGTATTA		TATG	TAT	TA		2	0	-0.0852873	-10.6641	0.618348	0.95418
2908	Ib	Ib_S4_P4E.1_K4.1_C4.1_H4.1_[G2A]_[A4T]_A4.1_F4.1_T4.1	TTTGACAACTGATCGTTCTTTCTTATTTATTATTCTTTCTCGATCAGTTGTCTTT	S2b	TTTGACAACTGATCGTTCTTTCT	TTCTTTCTCGATCAGTTGTCTTT	P4E.1	K4.1	C4.1	H4.1_[G2A]_[A4T]	A4.1	F4.1	T4.1	TATTTATTA		TATT	TAT	TA		2	0	-0.0167281	-8.42328	0.76632	3.19497
2910	Ib	Ib_S4_P4E.1_K4.1_C4.1_H4.1_[T3G]_[A4T]_A4.1_F4.1_T4.1	TTTGACAACTGATCGTTCTTTCTTGGTTATTATTCTTTCTCGATCAGTTGTCTTT	S2b	TTTGACAACTGATCGTTCTTTCT	TTCTTTCTCGATCAGTTGTCTTT	P4E.1	K4.1	C4.1	H4.1_[T3G]_[A4T]	A4.1	F4.1	T4.1	TGGTTATTA		TGGT	TAT	TA		2	0	-0.410445	-8.03706	0.903442	3.58119
2911	Ib	Ib_S4_P4E.1_K4.1_C4.1_H4.1_[T3C]_[A4C]_A4.1_F4.1_T4.1	TTTGACAACTGATCGTTCTTTCTTGCCTATTATTCTTTCTCGATCAGTTGTCTTT	S2b	TTTGACAACTGATCGTTCTTTCT	TTCTTTCTCGATCAGTTGTCTTT	P4E.1	K4.1	C4.1	H4.1_[T3C]_[A4C]	A4.1	F4.1	T4.1	TGCCTATTA		TGCC	TAT	TA		2	0	-0.0315604	-8.30709	0.921361	3.31116
2914	Ib	Ib_S4_P4E.1_K4.1_C4.1_H4.1_[T1G]_A4.1_[T5C]_F4.1_T4.1	TTTGACAACTGATCGTTCTTTCTGGTACATTATTCTTTCTCGATCAGTTGTCTTT	S2b	TTTGACAACTGATCGTTCTTTCT	TTCTTTCTCGATCAGTTGTCTTT	P4E.1	K4.1	C4.1	H4.1_[T1G]	A4.1_[T5C]	F4.1	T4.1	GGTACATTA		GGTA	CAT	TA		2	0	-0.322962	-10.0512	0.726139	1.5671
2917	Ib	Ib_S4_P4E.1_K4.1_C4.1_H4.1_[T1C]_A4.1_[T5A]_F4.1_T4.1	TTTGACAACTGATCGTTCTTTCTCGTAAATTATTCTTTCTCGATCAGTTGTCTTT	S2b	TTTGACAACTGATCGTTCTTTCT	TTCTTTCTCGATCAGTTGTCTTT	P4E.1	K4.1	C4.1	H4.1_[T1C]	A4.1_[T5A]	F4.1	T4.1	CGTAAATTA		CGTA	AAT	TA		2	0	-0.064508	-9.19462	0.732562	2.42363
2919	Ib	Ib_S4_P4E.1_K4.1_C4.1_H4.1_[T1A]_A4.1_[T5A]_F4.1_T4.1	TTTGACAACTGATCGTTCTTTCTAGTAAATTATTCTTTCTCGATCAGTTGTCTTT	S2b	TTTGACAACTGATCGTTCTTTCT	TTCTTTCTCGATCAGTTGTCTTT	P4E.1	K4.1	C4.1	H4.1_[T1A]	A4.1_[T5A]	F4.1	T4.1	AGTAAATTA		AGTA	AAT	TA		2	0	-0.188118	-8.27622	0.850348	3.34203
2921	Ib	Ib_S4_P4E.1_K4.1_C4.1_H4.1_[T1G]_A4.1_[A6T]_F4.1_T4.1	TTTGACAACTGATCGTTCTTTCTGGTATTTTATTCTTTCTCGATCAGTTGTCTTT	S2b	TTTGACAACTGATCGTTCTTTCT	TTCTTTCTCGATCAGTTGTCTTT	P4E.1	K4.1	C4.1	H4.1_[T1G]	A4.1_[A6T]	F4.1	T4.1	GGTATTTTA		GGTA	TTT	TA		2	0	-0.333437	-8.20297	0.509272	3.41528
2922	Ib	Ib_S4_P4E.1_K4.1_C4.1_H4.1_[T1C]_A4.1_[A6G]_F4.1_T4.1	TTTGACAACTGATCGTTCTTTCTCGTATGTTATTCTTTCTCGATCAGTTGTCTTT	S2b	TTTGACAACTGATCGTTCTTTCT	TTCTTTCTCGATCAGTTGTCTTT	P4E.1	K4.1	C4.1	H4.1_[T1C]	A4.1_[A6G]	F4.1	T4.1	CGTATGTTA		CGTA	TGT	TA		2	0	-0.113466	-8.39658	0.390048	3.22167
2923	Ib	Ib_S4_P4E.1_K4.1_C4.1_H4.1_[T1C]_A4.1_[A6T]_F4.1_T4.1	TTTGACAACTGATCGTTCTTTCTCGTATTTTATTCTTTCTCGATCAGTTGTCTTT	S2b	TTTGACAACTGATCGTTCTTTCT	TTCTTTCTCGATCAGTTGTCTTT	P4E.1	K4.1	C4.1	H4.1_[T1C]	A4.1_[A6T]	F4.1	T4.1	CGTATTTTA		CGTA	TTT	TA		2	0	-0.0320904	-9.38043	0.616053	2.23782
2924	Ib	Ib_S4_P4E.1_K4.1_C4.1_H4.1_[T1A]_A4.1_[A6C]_F4.1_T4.1	TTTGACAACTGATCGTTCTTTCTAGTATCTTATTCTTTCTCGATCAGTTGTCTTT	S2b	TTTGACAACTGATCGTTCTTTCT	TTCTTTCTCGATCAGTTGTCTTT	P4E.1	K4.1	C4.1	H4.1_[T1A]	A4.1_[A6C]	F4.1	T4.1	AGTATCTTA		AGTA	TCT	TA		2	0	-0.14034	-7.7004	0.732819	3.91785
2925	Ib	Ib_S4_P4E.1_K4.1_C4.1_H4.1_[T1A]_A4.1_[A6T]_F4.1_T4.1	TTTGACAACTGATCGTTCTTTCTAGTATTTTATTCTTTCTCGATCAGTTGTCTTT	S2b	TTTGACAACTGATCGTTCTTTCT	TTCTTTCTCGATCAGTTGTCTTT	P4E.1	K4.1	C4.1	H4.1_[T1A]	A4.1_[A6T]	F4.1	T4.1	AGTATTTTA		AGTA	TTT	TA		2	0	-0.145182	-7.93599	0.52411	3.68226
2926	Ib	Ib_S4_P4E.1_K4.1_C4.1_H4.1_[T1G]_A4.1_[T7A]_F4.1_T4.1	TTTGACAACTGATCGTTCTTTCTGGTATAATATTCTTTCTCGATCAGTTGTCTTT	S2b	TTTGACAACTGATCGTTCTTTCT	TTCTTTCTCGATCAGTTGTCTTT	P4E.1	K4.1	C4.1	H4.1_[T1G]	A4.1_[T7A]	F4.1	T4.1	GGTATAATA		GGTA	TAA	TA		2	0	-0.340685	-8.83964	0.806124	2.77861
2928	Ib	Ib_S4_P4E.1_K4.1_C4.1_H4.1_[G2T]_A4.1_[T5C]_F4.1_T4.1	TTTGACAACTGATCGTTCTTTCTTTTACATTATTCTTTCTCGATCAGTTGTCTTT	S2b	TTTGACAACTGATCGTTCTTTCT	TTCTTTCTCGATCAGTTGTCTTT	P4E.1	K4.1	C4.1	H4.1_[G2T]	A4.1_[T5C]	F4.1	T4.1	TTTACATTA		TTTA	CAT	TA		2	0	-0.00653509	-8.79693	0.572496	2.82132
2929	Ib	Ib_S4_P4E.1_K4.1_C4.1_H4.1_[G2C]_A4.1_[A6C]_F4.1_T4.1	TTTGACAACTGATCGTTCTTTCTTCTATCTTATTCTTTCTCGATCAGTTGTCTTT	S2b	TTTGACAACTGATCGTTCTTTCT	TTCTTTCTCGATCAGTTGTCTTT	P4E.1	K4.1	C4.1	H4.1_[G2C]	A4.1_[A6C]	F4.1	T4.1	TCTATCTTA		TCTA	TCT	TA		2	0	-0.00426501	-7.34463	0.607993	4.27362
2930	Ib	Ib_S4_P4E.1_K4.1_C4.1_H4.1_[G2T]_A4.1_[A6C]_F4.1_T4.1	TTTGACAACTGATCGTTCTTTCTTTTATCTTATTCTTTCTCGATCAGTTGTCTTT	S2b	TTTGACAACTGATCGTTCTTTCT	TTCTTTCTCGATCAGTTGTCTTT	P4E.1	K4.1	C4.1	H4.1_[G2T]	A4.1_[A6C]	F4.1	T4.1	TTTATCTTA		TTTA	TCT	TA		2	0	-0.00538215	-7.50239	0.884507	4.11586
2931	Ib	Ib_S4_P4E.1_K4.1_C4.1_H4.1_[G2C]_A4.1_[T7G]_F4.1_T4.1	TTTGACAACTGATCGTTCTTTCTTCTATAGTATTCTTTCTCGATCAGTTGTCTTT	S2b	TTTGACAACTGATCGTTCTTTCT	TTCTTTCTCGATCAGTTGTCTTT	P4E.1	K4.1	C4.1	H4.1_[G2C]	A4.1_[T7G]	F4.1	T4.1	TCTATAGTA		TCTA	TAG	TA		2	0	-0.21225	-7.24136	0.937207	4.37689
2934	Ib	Ib_S4_P4E.1_K4.1_C4.1_H4.1_[G2T]_A4.1_[T7A]_F4.1_T4.1	TTTGACAACTGATCGTTCTTTCTTTTATAATATTCTTTCTCGATCAGTTGTCTTT	S2b	TTTGACAACTGATCGTTCTTTCT	TTCTTTCTCGATCAGTTGTCTTT	P4E.1	K4.1	C4.1	H4.1_[G2T]	A4.1_[T7A]	F4.1	T4.1	TTTATAATA		TTTA	TAA	TA		2	0	-0.0214474	-8.07571	0.819256	3.54254
2935	Ib	Ib_S4_P4E.1_K4.1_C4.1_H4.1_[G2A]_A4.1_[T7A]_F4.1_T4.1	TTTGACAACTGATCGTTCTTTCTTATATAATATTCTTTCTCGATCAGTTGTCTTT	S2b	TTTGACAACTGATCGTTCTTTCT	TTCTTTCTCGATCAGTTGTCTTT	P4E.1	K4.1	C4.1	H4.1_[G2A]	A4.1_[T7A]	F4.1	T4.1	TATATAATA		TATA	TAA	TA		2	0	-0.0324834	-9.71836	0.749119	1.89989
2940	Ib	Ib_S4_P4E.1_K4.1_C4.1_H4.1_[T3C]_A4.1_[A6T]_F4.1_T4.1	TTTGACAACTGATCGTTCTTTCTTGCATTTTATTCTTTCTCGATCAGTTGTCTTT	S2b	TTTGACAACTGATCGTTCTTTCT	TTCTTTCTCGATCAGTTGTCTTT	P4E.1	K4.1	C4.1	H4.1_[T3C]	A4.1_[A6T]	F4.1	T4.1	TGCATTTTA		TGCA	TTT	TA		2	0	-0.0371264	-9.13177	0.584045	2.48648
2943	Ib	Ib_S4_P4E.1_K4.1_C4.1_H4.1_[T3C]_A4.1_[T7G]_F4.1_T4.1	TTTGACAACTGATCGTTCTTTCTTGCATAGTATTCTTTCTCGATCAGTTGTCTTT	S2b	TTTGACAACTGATCGTTCTTTCT	TTCTTTCTCGATCAGTTGTCTTT	P4E.1	K4.1	C4.1	H4.1_[T3C]	A4.1_[T7G]	F4.1	T4.1	TGCATAGTA		TGCA	TAG	TA		2	0	-0.350347	-8.68036	0.50993	2.93789
2944	Ib	Ib_S4_P4E.1_K4.1_C4.1_H4.1_[T3C]_A4.1_[T7C]_F4.1_T4.1	TTTGACAACTGATCGTTCTTTCTTGCATACTATTCTTTCTCGATCAGTTGTCTTT	S2b	TTTGACAACTGATCGTTCTTTCT	TTCTTTCTCGATCAGTTGTCTTT	P4E.1	K4.1	C4.1	H4.1_[T3C]	A4.1_[T7C]	F4.1	T4.1	TGCATACTA		TGCA	TAC	TA		2	0	-0.0435638	-9.98362	0.306217	1.63463
2945	Ib	Ib_S4_P4E.1_K4.1_C4.1_H4.1_[T3C]_A4.1_[T7A]_F4.1_T4.1	TTTGACAACTGATCGTTCTTTCTTGCATAATATTCTTTCTCGATCAGTTGTCTTT	S2b	TTTGACAACTGATCGTTCTTTCT	TTCTTTCTCGATCAGTTGTCTTT	P4E.1	K4.1	C4.1	H4.1_[T3C]	A4.1_[T7A]	F4.1	T4.1	TGCATAATA		TGCA	TAA	TA		2	0	-0.0524656	-9.09557	0.676618	2.52268
2950	Ib	Ib_S4_P4E.1_K4.1_C4.1_H4.1_[A4C]_A4.1_[T5A]_F4.1_T4.1	TTTGACAACTGATCGTTCTTTCTTGTCAATTATTCTTTCTCGATCAGTTGTCTTT	S2b	TTTGACAACTGATCGTTCTTTCT	TTCTTTCTCGATCAGTTGTCTTT	P4E.1	K4.1	C4.1	H4.1_[A4C]	A4.1_[T5A]	F4.1	T4.1	TGTCAATTA		TGTC	AAT	TA		2	0	-0.0602476	-9.97938	0.279641	1.63887
2952	Ib	Ib_S4_P4E.1_K4.1_C4.1_H4.1_[A4T]_A4.1_[T5A]_F4.1_T4.1	TTTGACAACTGATCGTTCTTTCTTGTTAATTATTCTTTCTCGATCAGTTGTCTTT	S2b	TTTGACAACTGATCGTTCTTTCT	TTCTTTCTCGATCAGTTGTCTTT	P4E.1	K4.1	C4.1	H4.1_[A4T]	A4.1_[T5A]	F4.1	T4.1	TGTTAATTA		TGTT	AAT	TA		2	0	-0.0630058	-10.7392	0.364866	0.879089
2953	Ib	Ib_S4_P4E.1_K4.1_C4.1_H4.1_[A4G]_A4.1_[A6G]_F4.1_T4.1	TTTGACAACTGATCGTTCTTTCTTGTGTGTTATTCTTTCTCGATCAGTTGTCTTT	S2b	TTTGACAACTGATCGTTCTTTCT	TTCTTTCTCGATCAGTTGTCTTT	P4E.1	K4.1	C4.1	H4.1_[A4G]	A4.1_[A6G]	F4.1	T4.1	TGTGTGTTA		TGTG	TGT	TA		2	0	-0.194944	-10.8658	0.235254	0.752452
2955	Ib	Ib_S4_P4E.1_K4.1_C4.1_H4.1_[A4C]_A4.1_[A6G]_F4.1_T4.1	TTTGACAACTGATCGTTCTTTCTTGTCTGTTATTCTTTCTCGATCAGTTGTCTTT	S2b	TTTGACAACTGATCGTTCTTTCT	TTCTTTCTCGATCAGTTGTCTTT	P4E.1	K4.1	C4.1	H4.1_[A4C]	A4.1_[A6G]	F4.1	T4.1	TGTCTGTTA		TGTC	TGT	TA		2	0	-0.121996	-9.16507	0.372781	2.45318
2956	Ib	Ib_S4_P4E.1_K4.1_C4.1_H4.1_[A4C]_A4.1_[A6C]_F4.1_T4.1	TTTGACAACTGATCGTTCTTTCTTGTCTCTTATTCTTTCTCGATCAGTTGTCTTT	S2b	TTTGACAACTGATCGTTCTTTCT	TTCTTTCTCGATCAGTTGTCTTT	P4E.1	K4.1	C4.1	H4.1_[A4C]	A4.1_[A6C]	F4.1	T4.1	TGTCTCTTA		TGTC	TCT	TA		2	0	-0.0497317	-9.49407	0.193302	2.12418
2957	Ib	Ib_S4_P4E.1_K4.1_C4.1_H4.1_[A4C]_A4.1_[A6T]_F4.1_T4.1	TTTGACAACTGATCGTTCTTTCTTGTCTTTTATTCTTTCTCGATCAGTTGTCTTT	S2b	TTTGACAACTGATCGTTCTTTCT	TTCTTTCTCGATCAGTTGTCTTT	P4E.1	K4.1	C4.1	H4.1_[A4C]	A4.1_[A6T]	F4.1	T4.1	TGTCTTTTA		TGTC	TTT	TA		2	0	-0.0489314	-10.2677	0.206458	1.35051
2958	Ib	Ib_S4_P4E.1_K4.1_C4.1_H4.1_[A4T]_A4.1_[A6G]_F4.1_T4.1	TTTGACAACTGATCGTTCTTTCTTGTTTGTTATTCTTTCTCGATCAGTTGTCTTT	S2b	TTTGACAACTGATCGTTCTTTCT	TTCTTTCTCGATCAGTTGTCTTT	P4E.1	K4.1	C4.1	H4.1_[A4T]	A4.1_[A6G]	F4.1	T4.1	TGTTTGTTA		TGTT	TGT	TA		2	0	-0.124806	-9.81321	0.283206	1.80504
2959	Ib	Ib_S4_P4E.1_K4.1_C4.1_H4.1_[A4T]_A4.1_[A6C]_F4.1_T4.1	TTTGACAACTGATCGTTCTTTCTTGTTTCTTATTCTTTCTCGATCAGTTGTCTTT	S2b	TTTGACAACTGATCGTTCTTTCT	TTCTTTCTCGATCAGTTGTCTTT	P4E.1	K4.1	C4.1	H4.1_[A4T]	A4.1_[A6C]	F4.1	T4.1	TGTTTCTTA		TGTT	TCT	TA		2	0	-0.0529058	-9.90616	0.511663	1.71209
2961	Ib	Ib_S4_P4E.1_K4.1_C4.1_H4.1_[A4C]_A4.1_[T7C]_F4.1_T4.1	TTTGACAACTGATCGTTCTTTCTTGTCTACTATTCTTTCTCGATCAGTTGTCTTT	S2b	TTTGACAACTGATCGTTCTTTCT	TTCTTTCTCGATCAGTTGTCTTT	P4E.1	K4.1	C4.1	H4.1_[A4C]	A4.1_[T7C]	F4.1	T4.1	TGTCTACTA		TGTC	TAC	TA		2	0	-0.0529271	-10.7651	0.324293	0.853185
2962	Ib	Ib_S4_P4E.1_K4.1_C4.1_H4.1_[A4C]_A4.1_[T7A]_F4.1_T4.1	TTTGACAACTGATCGTTCTTTCTTGTCTAATATTCTTTCTCGATCAGTTGTCTTT	S2b	TTTGACAACTGATCGTTCTTTCT	TTCTTTCTCGATCAGTTGTCTTT	P4E.1	K4.1	C4.1	H4.1_[A4C]	A4.1_[T7A]	F4.1	T4.1	TGTCTAATA		TGTC	TAA	TA		2	0	-0.0675982	-10.534	0.26158	1.08421
2963	Ib	Ib_S4_P4E.1_K4.1_C4.1_H4.1_[A4T]_A4.1_[T7G]_F4.1_T4.1	TTTGACAACTGATCGTTCTTTCTTGTTTAGTATTCTTTCTCGATCAGTTGTCTTT	S2b	TTTGACAACTGATCGTTCTTTCT	TTCTTTCTCGATCAGTTGTCTTT	P4E.1	K4.1	C4.1	H4.1_[A4T]	A4.1_[T7G]	F4.1	T4.1	TGTTTAGTA		TGTT	TAG	TA		2	0	-0.260228	-10.2447	0.243642	1.37351
2964	Ib	Ib_S4_P4E.1_K4.1_C4.1_H4.1_[A4T]_A4.1_[T7C]_F4.1_T4.1	TTTGACAACTGATCGTTCTTTCTTGTTTACTATTCTTTCTCGATCAGTTGTCTTT	S2b	TTTGACAACTGATCGTTCTTTCT	TTCTTTCTCGATCAGTTGTCTTT	P4E.1	K4.1	C4.1	H4.1_[A4T]	A4.1_[T7C]	F4.1	T4.1	TGTTTACTA		TGTT	TAC	TA		2	0	-0.0560841	-11.1221	0.151981	0.496101
2967	Ib	Ib_S4_P4E.1_K4.1_C4.1_H4.1_A4.1_[T5G]_[A6C]_F4.1_T4.1	TTTGACAACTGATCGTTCTTTCTTGTAGCTTATTCTTTCTCGATCAGTTGTCTTT	S2b	TTTGACAACTGATCGTTCTTTCT	TTCTTTCTCGATCAGTTGTCTTT	P4E.1	K4.1	C4.1	H4.1	A4.1_[T5G]_[A6C]	F4.1	T4.1	TGTAGCTTA		TGTA	GCT	TA		2	0	-0.123322	-11.3465	0.184612	0.271753
2968	Ib	Ib_S4_P4E.1_K4.1_C4.1_H4.1_A4.1_[T5G]_[A6T]_F4.1_T4.1	TTTGACAACTGATCGTTCTTTCTTGTAGTTTATTCTTTCTCGATCAGTTGTCTTT	S2b	TTTGACAACTGATCGTTCTTTCT	TTCTTTCTCGATCAGTTGTCTTT	P4E.1	K4.1	C4.1	H4.1	A4.1_[T5G]_[A6T]	F4.1	T4.1	TGTAGTTTA		TGTA	GTT	TA		2	0	-0.30139	-11.2596	0.214199	0.358663
2969	Ib	Ib_S4_P4E.1_K4.1_C4.1_H4.1_A4.1_[T5C]_[A6T]_F4.1_T4.1	TTTGACAACTGATCGTTCTTTCTTGTACTTTATTCTTTCTCGATCAGTTGTCTTT	S2b	TTTGACAACTGATCGTTCTTTCT	TTCTTTCTCGATCAGTTGTCTTT	P4E.1	K4.1	C4.1	H4.1	A4.1_[T5C]_[A6T]	F4.1	T4.1	TGTACTTTA		TGTA	CTT	TA		2	0	-0.0585111	-12.2536	0.298389	-0.63536
2972	Ic	Ic_S4_P4E.1_K4.1_C4.1_H4.1_A4.1_[T5C]_[T7G]_F4.1_T4.1	TTTGACAACTGATCGTTCTTTCTTGTACAGTATTCTTTCTCGATCAGTTGTCTTT	S2b	TTTGACAACTGATCGTTCTTTCT	TTCTTTCTCGATCAGTTGTCTTT	P4E.1	K4.1	C4.1	H4.1	A4.1_[T5C]_[T7G]	F4.1	T4.1	TGTACAGTA		TGTA	CAG	TA		2	0	-0.252309	-12.0579	0.296105	-0.439697
2973	Ic	Ic_S4_P4E.1_K4.1_C4.1_H4.1_A4.1_[T5C]_[T7A]_F4.1_T4.1	TTTGACAACTGATCGTTCTTTCTTGTACAATATTCTTTCTCGATCAGTTGTCTTT	S2b	TTTGACAACTGATCGTTCTTTCT	TTCTTTCTCGATCAGTTGTCTTT	P4E.1	K4.1	C4.1	H4.1	A4.1_[T5C]_[T7A]	F4.1	T4.1	TGTACAATA		TGTA	CAA	TA		2	0	-0.0773344	-12.2807	0.209009	-0.662401
2975	Ib	Ib_S4_P4E.1_K4.1_C4.1_H4.1_A4.1_[T5A]_[T7C]_F4.1_T4.1	TTTGACAACTGATCGTTCTTTCTTGTAAACTATTCTTTCTCGATCAGTTGTCTTT	S2b	TTTGACAACTGATCGTTCTTTCT	TTCTTTCTCGATCAGTTGTCTTT	P4E.1	K4.1	C4.1	H4.1	A4.1_[T5A]_[T7C]	F4.1	T4.1	TGTAAACTA		TGTA	AAC	TA		2	0	-0.0999159	-11.7239	0.250344	-0.10562
2978	Ib	Ib_S4_P4E.1_K4.1_C4.1_H4.1_A4.1_[A6C]_[T7G]_F4.1_T4.1	TTTGACAACTGATCGTTCTTTCTTGTATCGTATTCTTTCTCGATCAGTTGTCTTT	S2b	TTTGACAACTGATCGTTCTTTCT	TTCTTTCTCGATCAGTTGTCTTT	P4E.1	K4.1	C4.1	H4.1	A4.1_[A6C]_[T7G]	F4.1	T4.1	TGTATCGTA		TGTA	TCG	TA		2	0	-0.120023	-10.6922	0.361176	0.926098
2979	Ib	Ib_S4_P4E.1_K4.1_C4.1_H4.1_A4.1_[A6C]_[T7C]_F4.1_T4.1	TTTGACAACTGATCGTTCTTTCTTGTATCCTATTCTTTCTCGATCAGTTGTCTTT	S2b	TTTGACAACTGATCGTTCTTTCT	TTCTTTCTCGATCAGTTGTCTTT	P4E.1	K4.1	C4.1	H4.1	A4.1_[A6C]_[T7C]	F4.1	T4.1	TGTATCCTA		TGTA	TCC	TA		2	0	-0.0639721	-11.612	0.222104	0.00625451
2980	Ib	Ib_S4_P4E.1_K4.1_C4.1_H4.1_A4.1_[A6C]_[T7A]_F4.1_T4.1	TTTGACAACTGATCGTTCTTTCTTGTATCATATTCTTTCTCGATCAGTTGTCTTT	S2b	TTTGACAACTGATCGTTCTTTCT	TTCTTTCTCGATCAGTTGTCTTT	P4E.1	K4.1	C4.1	H4.1	A4.1_[A6C]_[T7A]	F4.1	T4.1	TGTATCATA		TGTA	TCA	TA		2	0	-0.0767087	-12.2919	0.151457	-0.673696
2981	Ib	Ib_S4_P4E.1_K4.1_C4.1_H4.1_A4.1_[A6T]_[T7G]_F4.1_T4.1	TTTGACAACTGATCGTTCTTTCTTGTATTGTATTCTTTCTCGATCAGTTGTCTTT	S2b	TTTGACAACTGATCGTTCTTTCT	TTCTTTCTCGATCAGTTGTCTTT	P4E.1	K4.1	C4.1	H4.1	A4.1_[A6T]_[T7G]	F4.1	T4.1	TGTATTGTA		TGTA	TTG	TA		2	0	-0.130432	-11.238	0.123856	0.380223
2982	Ic	Ic_S4_P4E.1_K4.1_C4.1_H4.1_A4.1_[A6T]_[T7C]_F4.1_T4.1	TTTGACAACTGATCGTTCTTTCTTGTATTCTATTCTTTCTCGATCAGTTGTCTTT	S2b	TTTGACAACTGATCGTTCTTTCT	TTCTTTCTCGATCAGTTGTCTTT	P4E.1	K4.1	C4.1	H4.1	A4.1_[A6T]_[T7C]	F4.1	T4.1	TGTATTCTA		TGTA	TTC	TA		2	0	-0.0757259	-11.7778	0.183235	-0.159559
2983	Ib	Ib_S4_P4E.1_K4.1_C4.1_H4.1_A4.1_[A6T]_[T7A]_F4.1_T4.1	TTTGACAACTGATCGTTCTTTCTTGTATTATATTCTTTCTCGATCAGTTGTCTTT	S2b	TTTGACAACTGATCGTTCTTTCT	TTCTTTCTCGATCAGTTGTCTTT	P4E.1	K4.1	C4.1	H4.1	A4.1_[A6T]_[T7A]	F4.1	T4.1	TGTATTATA		TGTA	TTA	TA		2	0	-0.0694089	-12.0976	0.168521	-0.479377
2989	Ib	Ib_S4_P5E.1_K5.1_C5.1_H5.1_A5.1_F5.1_[T8G]_[A10G]_T5.1	TTTGACAACTGATCGTTCTTTCTTGTATTAGTGTTCTTTCTCGATCAGTTGTCTTT	S2b	TTTGACAACTGATCGTTCTTTCT	TTCTTTCTCGATCAGTTGTCTTT	P5E.1	K5.1	C5.1	H5.1	A5.1	F5.1_[T8G]_[A10G]	T5.1	TGTATTAGTG		TGTA	TTA	GTG		2	0	-0.35282	-8.61119	0.57897	3.00706
2990	Ib	Ib_S4_P5E.1_K5.1_C5.1_H5.1_A5.1_F5.1_[T8G]_[A10T]_T5.1	TTTGACAACTGATCGTTCTTTCTTGTATTAGTTTTCTTTCTCGATCAGTTGTCTTT	S2b	TTTGACAACTGATCGTTCTTTCT	TTCTTTCTCGATCAGTTGTCTTT	P5E.1	K5.1	C5.1	H5.1	A5.1	F5.1_[T8G]_[A10T]	T5.1	TGTATTAGTT		TGTA	TTA	GTT		2	0	-0.296235	-8.73835	0.679488	2.8799
2991	Ic	Ic_S4_P5E.1_K5.1_C5.1_H5.1_A5.1_F5.1_[T8C]_[A10G]_T5.1	TTTGACAACTGATCGTTCTTTCTTGTATTACTGTTCTTTCTCGATCAGTTGTCTTT	S2b	TTTGACAACTGATCGTTCTTTCT	TTCTTTCTCGATCAGTTGTCTTT	P5E.1	K5.1	C5.1	H5.1	A5.1	F5.1_[T8C]_[A10G]	T5.1	TGTATTACTG		TGTA	TTA	CTG		2	0	-0.136478	-9.95671	0.356479	1.66154
2992	Ib	Ib_S4_P5E.1_K5.1_C5.1_H5.1_A5.1_F5.1_[T8A]_[A10G]_T5.1	TTTGACAACTGATCGTTCTTTCTTGTATTAATGTTCTTTCTCGATCAGTTGTCTTT	S2b	TTTGACAACTGATCGTTCTTTCT	TTCTTTCTCGATCAGTTGTCTTT	P5E.1	K5.1	C5.1	H5.1	A5.1	F5.1_[T8A]_[A10G]	T5.1	TGTATTAATG		TGTA	TTA	ATG		2	0	-0.130366	-10.1482	0.322471	1.47005
2993	Ib	Ib_S4_P5E.1_K5.1_C5.1_H5.1_A5.1_F5.1_[T9G]_[A10C]_T5.1	TTTGACAACTGATCGTTCTTTCTTGTATTATGCTTCTTTCTCGATCAGTTGTCTTT	S2b	TTTGACAACTGATCGTTCTTTCT	TTCTTTCTCGATCAGTTGTCTTT	P5E.1	K5.1	C5.1	H5.1	A5.1	F5.1_[T9G]_[A10C]	T5.1	TGTATTATGC		TGTA	TTA	TGC		2	0	-0.411442	-10.1396	0.260732	1.47864
2994	Ic	Ic_S4_P5E.1_K5.1_C5.1_H5.1_A5.1_F5.1_[T9A]_[A10C]_T5.1	TTTGACAACTGATCGTTCTTTCTTGTATTATACTTCTTTCTCGATCAGTTGTCTTT	S2b	TTTGACAACTGATCGTTCTTTCT	TTCTTTCTCGATCAGTTGTCTTT	P5E.1	K5.1	C5.1	H5.1	A5.1	F5.1_[T9A]_[A10C]	T5.1	TGTATTATAC		TGTA	TTA	TAC		2	0	-0.372064	-11.0939	0.253091	0.524302
2995	Ib	Ib_S4_P5E.1_K5.1_C5.1_H5.1_A5.1_F5.1_[T9A]_[A10T]_T5.1	TTTGACAACTGATCGTTCTTTCTTGTATTATATTTCTTTCTCGATCAGTTGTCTTT	S2b	TTTGACAACTGATCGTTCTTTCT	TTCTTTCTCGATCAGTTGTCTTT	P5E.1	K5.1	C5.1	H5.1	A5.1	F5.1_[T9A]_[A10T]	T5.1	TGTATTATAT		TGTA	TTA	TAT		2	0	-0.070525	-12.1791	0.227451	-0.560847
2997	Ib	Ib_S4_P5E.1_K5.1_C5.1_H5.1_[T1C]_A5.1_F5.1_[T8C]_T5.1	TTTGACAACTGATCGTTCTTTCTCGTATTACTATTCTTTCTCGATCAGTTGTCTTT	S2b	TTTGACAACTGATCGTTCTTTCT	TTCTTTCTCGATCAGTTGTCTTT	P5E.1	K5.1	C5.1	H5.1_[T1C]	A5.1	F5.1_[T8C]	T5.1	CGTATTACTA		CGTA	TTA	CTA		2	0	-0.0780569	-8.40666	0.44928	3.21159
2999	Ib	Ib_S4_P5E.1_K5.1_C5.1_H5.1_[T1C]_A5.1_F5.1_[T8A]_T5.1	TTTGACAACTGATCGTTCTTTCTCGTATTAATATTCTTTCTCGATCAGTTGTCTTT	S2b	TTTGACAACTGATCGTTCTTTCT	TTCTTTCTCGATCAGTTGTCTTT	P5E.1	K5.1	C5.1	H5.1_[T1C]	A5.1	F5.1_[T8A]	T5.1	CGTATTAATA		CGTA	TTA	ATA		2	0	-0.0596813	-8.20711	0.495723	3.41114
3002	Ib	Ib_S4_P5E.1_K5.1_C5.1_H5.1_[G2A]_A5.1_F5.1_[T8G]_T5.1	TTTGACAACTGATCGTTCTTTCTTATATTAGTATTCTTTCTCGATCAGTTGTCTTT	S2b	TTTGACAACTGATCGTTCTTTCT	TTCTTTCTCGATCAGTTGTCTTT	P5E.1	K5.1	C5.1	H5.1_[G2A]	A5.1	F5.1_[T8G]	T5.1	TATATTAGTA		TATA	TTA	GTA		2	0	-0.299375	-8.46156	0.481225	3.15669
3003	Ib	Ib_S4_P5E.1_K5.1_C5.1_H5.1_[G2C]_A5.1_F5.1_[T8C]_T5.1	TTTGACAACTGATCGTTCTTTCTTCTATTACTATTCTTTCTCGATCAGTTGTCTTT	S2b	TTTGACAACTGATCGTTCTTTCT	TTCTTTCTCGATCAGTTGTCTTT	P5E.1	K5.1	C5.1	H5.1_[G2C]	A5.1	F5.1_[T8C]	T5.1	TCTATTACTA		TCTA	TTA	CTA		2	0	-0.00650363	-7.63147	0.635493	3.98678
3004	Ib	Ib_S4_P5E.1_K5.1_C5.1_H5.1_[G2A]_A5.1_F5.1_[T8A]_T5.1	TTTGACAACTGATCGTTCTTTCTTATATTAATATTCTTTCTCGATCAGTTGTCTTT	S2b	TTTGACAACTGATCGTTCTTTCT	TTCTTTCTCGATCAGTTGTCTTT	P5E.1	K5.1	C5.1	H5.1_[G2A]	A5.1	F5.1_[T8A]	T5.1	TATATTAATA		TATA	TTA	ATA		2	0	-0.0575324	-8.49035	0.490733	3.1279
3006	Ib	Ib_S4_P5E.1_K5.1_C5.1_H5.1_[T3C]_A5.1_F5.1_[T8C]_T5.1	TTTGACAACTGATCGTTCTTTCTTGCATTACTATTCTTTCTCGATCAGTTGTCTTT	S2b	TTTGACAACTGATCGTTCTTTCT	TTCTTTCTCGATCAGTTGTCTTT	P5E.1	K5.1	C5.1	H5.1_[T3C]	A5.1	F5.1_[T8C]	T5.1	TGCATTACTA		TGCA	TTA	CTA		2	0	-0.0492448	-8.62278	0.657017	2.99547
3009	Ib	Ib_S4_P5E.1_K5.1_C5.1_H5.1_[T3C]_A5.1_F5.1_[T8A]_T5.1	TTTGACAACTGATCGTTCTTTCTTGCATTAATATTCTTTCTCGATCAGTTGTCTTT	S2b	TTTGACAACTGATCGTTCTTTCT	TTCTTTCTCGATCAGTTGTCTTT	P5E.1	K5.1	C5.1	H5.1_[T3C]	A5.1	F5.1_[T8A]	T5.1	TGCATTAATA		TGCA	TTA	ATA		2	0	-0.0594737	-8.17951	0.487977	3.43874
3012	Ib	Ib_S4_P5E.1_K5.1_C5.1_H5.1_[A4T]_A5.1_F5.1_[T8G]_T5.1	TTTGACAACTGATCGTTCTTTCTTGTTTTAGTATTCTTTCTCGATCAGTTGTCTTT	S2b	TTTGACAACTGATCGTTCTTTCT	TTCTTTCTCGATCAGTTGTCTTT	P5E.1	K5.1	C5.1	H5.1_[A4T]	A5.1	F5.1_[T8G]	T5.1	TGTTTTAGTA		TGTT	TTA	GTA		2	0	-0.312402	-9.50765	0.679437	2.1106
3013	Ib	Ib_S4_P5E.1_K5.1_C5.1_H5.1_[A4G]_A5.1_F5.1_[T8C]_T5.1	TTTGACAACTGATCGTTCTTTCTTGTGTTACTATTCTTTCTCGATCAGTTGTCTTT	S2b	TTTGACAACTGATCGTTCTTTCT	TTCTTTCTCGATCAGTTGTCTTT	P5E.1	K5.1	C5.1	H5.1_[A4G]	A5.1	F5.1_[T8C]	T5.1	TGTGTTACTA		TGTG	TTA	CTA		2	0	-0.189012	-10.2956	0.440621	1.32269
3014	Ib	Ib_S4_P5E.1_K5.1_C5.1_H5.1_[A4C]_A5.1_F5.1_[T8C]_T5.1	TTTGACAACTGATCGTTCTTTCTTGTCTTACTATTCTTTCTCGATCAGTTGTCTTT	S2b	TTTGACAACTGATCGTTCTTTCT	TTCTTTCTCGATCAGTTGTCTTT	P5E.1	K5.1	C5.1	H5.1_[A4C]	A5.1	F5.1_[T8C]	T5.1	TGTCTTACTA		TGTC	TTA	CTA		2	0	-0.0786545	-10.1595	0.419225	1.45872
3015	Ib	Ib_S4_P5E.1_K5.1_C5.1_H5.1_[A4C]_A5.1_F5.1_[T8A]_T5.1	TTTGACAACTGATCGTTCTTTCTTGTCTTAATATTCTTTCTCGATCAGTTGTCTTT	S2b	TTTGACAACTGATCGTTCTTTCT	TTCTTTCTCGATCAGTTGTCTTT	P5E.1	K5.1	C5.1	H5.1_[A4C]	A5.1	F5.1_[T8A]	T5.1	TGTCTTAATA		TGTC	TTA	ATA		2	0	-0.0779419	-10.3305	0.666493	1.28773
3019	Ib	Ib_S4_P5E.1_K5.1_C5.1_H5.1_[T1G]_A5.1_F5.1_[T9A]_T5.1	TTTGACAACTGATCGTTCTTTCTGGTATTATAATTCTTTCTCGATCAGTTGTCTTT	S2b	TTTGACAACTGATCGTTCTTTCT	TTCTTTCTCGATCAGTTGTCTTT	P5E.1	K5.1	C5.1	H5.1_[T1G]	A5.1	F5.1_[T9A]	T5.1	GGTATTATAA		GGTA	TTA	TAA		2	0	-0.25669	-8.03144	0.526765	3.58681
3033	Ib	Ib_S4_P5E.1_K5.1_C5.1_H5.1_[A4C]_A5.1_F5.1_[T9A]_T5.1	TTTGACAACTGATCGTTCTTTCTTGTCTTATAATTCTTTCTCGATCAGTTGTCTTT	S2b	TTTGACAACTGATCGTTCTTTCT	TTCTTTCTCGATCAGTTGTCTTT	P5E.1	K5.1	C5.1	H5.1_[A4C]	A5.1	F5.1_[T9A]	T5.1	TGTCTTATAA		TGTC	TTA	TAA		2	0	-0.0889253	-9.8817	0.716691	1.73655
3034	Ib	Ib_S4_P5E.1_K5.1_C5.1_H5.1_[A4T]_A5.1_F5.1_[T9A]_T5.1	TTTGACAACTGATCGTTCTTTCTTGTTTTATAATTCTTTCTCGATCAGTTGTCTTT	S2b	TTTGACAACTGATCGTTCTTTCT	TTCTTTCTCGATCAGTTGTCTTT	P5E.1	K5.1	C5.1	H5.1_[A4T]	A5.1	F5.1_[T9A]	T5.1	TGTTTTATAA		TGTT	TTA	TAA		2	0	-0.108546	-10.2026	0.75195	1.41563
3036	Ib	Ib_S4_P5E.1_K5.1_C5.1_H5.1_[T1C]_A5.1_F5.1_[A10C]_T5.1	TTTGACAACTGATCGTTCTTTCTCGTATTATTCTTCTTTCTCGATCAGTTGTCTTT	S2b	TTTGACAACTGATCGTTCTTTCT	TTCTTTCTCGATCAGTTGTCTTT	P5E.1	K5.1	C5.1	H5.1_[T1C]	A5.1	F5.1_[A10C]	T5.1	CGTATTATTC		CGTA	TTA	TTC		2	0	-0.0332497	-7.68232	0.48609	3.93593
3039	Ib	Ib_S4_P5E.1_K5.1_C5.1_H5.1_[G2A]_A5.1_F5.1_[A10T]_T5.1	TTTGACAACTGATCGTTCTTTCTTATATTATTTTTCTTTCTCGATCAGTTGTCTTT	S2b	TTTGACAACTGATCGTTCTTTCT	TTCTTTCTCGATCAGTTGTCTTT	P5E.1	K5.1	C5.1	H5.1_[G2A]	A5.1	F5.1_[A10T]	T5.1	TATATTATTT		TATA	TTA	TTT		2	0	-0.00913865	-8.98565	0.599489	2.6326
3042	Ib	Ib_S4_P5E.1_K5.1_C5.1_H5.1_[T3C]_A5.1_F5.1_[A10C]_T5.1	TTTGACAACTGATCGTTCTTTCTTGCATTATTCTTCTTTCTCGATCAGTTGTCTTT	S2b	TTTGACAACTGATCGTTCTTTCT	TTCTTTCTCGATCAGTTGTCTTT	P5E.1	K5.1	C5.1	H5.1_[T3C]	A5.1	F5.1_[A10C]	T5.1	TGCATTATTC		TGCA	TTA	TTC		2	0	-0.0373497	-7.84026	0.503937	3.77799
3044	Ib	Ib_S4_P5E.1_K5.1_C5.1_H5.1_[A4G]_A5.1_F5.1_[A10C]_T5.1	TTTGACAACTGATCGTTCTTTCTTGTGTTATTCTTCTTTCTCGATCAGTTGTCTTT	S2b	TTTGACAACTGATCGTTCTTTCT	TTCTTTCTCGATCAGTTGTCTTT	P5E.1	K5.1	C5.1	H5.1_[A4G]	A5.1	F5.1_[A10C]	T5.1	TGTGTTATTC		TGTG	TTA	TTC		2	0	-0.156836	-9.52187	0.30449	2.09638
3045	Ib	Ib_S4_P5E.1_K5.1_C5.1_H5.1_[A4C]_A5.1_F5.1_[A10C]_T5.1	TTTGACAACTGATCGTTCTTTCTTGTCTTATTCTTCTTTCTCGATCAGTTGTCTTT	S2b	TTTGACAACTGATCGTTCTTTCT	TTCTTTCTCGATCAGTTGTCTTT	P5E.1	K5.1	C5.1	H5.1_[A4C]	A5.1	F5.1_[A10C]	T5.1	TGTCTTATTC		TGTC	TTA	TTC		2	0	-0.0561787	-8.60501	0.491058	3.01324
3046	Ib	Ib_S4_P5E.1_K5.1_C5.1_H5.1_[A4C]_A5.1_F5.1_[A10T]_T5.1	TTTGACAACTGATCGTTCTTTCTTGTCTTATTTTTCTTTCTCGATCAGTTGTCTTT	S2b	TTTGACAACTGATCGTTCTTTCT	TTCTTTCTCGATCAGTTGTCTTT	P5E.1	K5.1	C5.1	H5.1_[A4C]	A5.1	F5.1_[A10T]	T5.1	TGTCTTATTT		TGTC	TTA	TTT		2	0	-0.0466178	-9.13604	0.583689	2.48221
3047	Ib	Ib_S4_P5E.1_K5.1_C5.1_H5.1_[A4T]_A5.1_F5.1_[A10T]_T5.1	TTTGACAACTGATCGTTCTTTCTTGTTTTATTTTTCTTTCTCGATCAGTTGTCTTT	S2b	TTTGACAACTGATCGTTCTTTCT	TTCTTTCTCGATCAGTTGTCTTT	P5E.1	K5.1	C5.1	H5.1_[A4T]	A5.1	F5.1_[A10T]	T5.1	TGTTTTATTT		TGTT	TTA	TTT		2	0	-0.0466178	-9.44475	0.442432	2.1735
3048	Ib	Ib_S4_P5E.1_K5.1_C5.1_H5.1_A5.1_[T5G]_F5.1_[T8C]_T5.1	TTTGACAACTGATCGTTCTTTCTTGTAGTACTATTCTTTCTCGATCAGTTGTCTTT	S2b	TTTGACAACTGATCGTTCTTTCT	TTCTTTCTCGATCAGTTGTCTTT	P5E.1	K5.1	C5.1	H5.1	A5.1_[T5G]	F5.1_[T8C]	T5.1	TGTAGTACTA		TGTA	GTA	CTA		2	0	-0.217461	-10.753	0.187925	0.865207
3049	Ic	Ic_S4_P5E.1_K5.1_C5.1_H5.1_A5.1_[T5C]_F5.1_[T8C]_T5.1	TTTGACAACTGATCGTTCTTTCTTGTACTACTATTCTTTCTCGATCAGTTGTCTTT	S2b	TTTGACAACTGATCGTTCTTTCT	TTCTTTCTCGATCAGTTGTCTTT	P5E.1	K5.1	C5.1	H5.1	A5.1_[T5C]	F5.1_[T8C]	T5.1	TGTACTACTA		TGTA	CTA	CTA		2	0	-0.0888282	-11.6013	0.195482	0.0169631
3051	Ib	Ib_S4_P5E.1_K5.1_C5.1_H5.1_A5.1_[T5A]_F5.1_[T8A]_T5.1	TTTGACAACTGATCGTTCTTTCTTGTAATAATATTCTTTCTCGATCAGTTGTCTTT	S2b	TTTGACAACTGATCGTTCTTTCT	TTCTTTCTCGATCAGTTGTCTTT	P5E.1	K5.1	C5.1	H5.1	A5.1_[T5A]	F5.1_[T8A]	T5.1	TGTAATAATA		TGTA	ATA	ATA		2	0	-0.129516	-10.7208	0.431099	0.897437
3054	Ib	Ib_S4_P5E.1_K5.1_C5.1_H5.1_A5.1_[T6A]_F5.1_[T8C]_T5.1	TTTGACAACTGATCGTTCTTTCTTGTATAACTATTCTTTCTCGATCAGTTGTCTTT	S2b	TTTGACAACTGATCGTTCTTTCT	TTCTTTCTCGATCAGTTGTCTTT	P5E.1	K5.1	C5.1	H5.1	A5.1_[T6A]	F5.1_[T8C]	T5.1	TGTATAACTA		TGTA	TAA	CTA		2	0	-0.101766	-11.3165	0.283108	0.301788
3055	Ib	Ib_S4_P5E.1_K5.1_C5.1_H5.1_A5.1_[T6A]_F5.1_[T8A]_T5.1	TTTGACAACTGATCGTTCTTTCTTGTATAAATATTCTTTCTCGATCAGTTGTCTTT	S2b	TTTGACAACTGATCGTTCTTTCT	TTCTTTCTCGATCAGTTGTCTTT	P5E.1	K5.1	C5.1	H5.1	A5.1_[T6A]	F5.1_[T8A]	T5.1	TGTATAAATA		TGTA	TAA	ATA		2	0	-0.122823	-10.9446	0.243627	0.673674
3056	Ib	Ib_S4_P5E.1_K5.1_C5.1_H5.1_A5.1_[A7C]_F5.1_[T8G]_T5.1	TTTGACAACTGATCGTTCTTTCTTGTATTCGTATTCTTTCTCGATCAGTTGTCTTT	S2b	TTTGACAACTGATCGTTCTTTCT	TTCTTTCTCGATCAGTTGTCTTT	P5E.1	K5.1	C5.1	H5.1	A5.1_[A7C]	F5.1_[T8G]	T5.1	TGTATTCGTA		TGTA	TTC	GTA		2	0	-0.161943	-10.8905	0.274118	0.727713
3057	Ib	Ib_S4_P5E.1_K5.1_C5.1_H5.1_A5.1_[A7T]_F5.1_[T8G]_T5.1	TTTGACAACTGATCGTTCTTTCTTGTATTTGTATTCTTTCTCGATCAGTTGTCTTT	S2b	TTTGACAACTGATCGTTCTTTCT	TTCTTTCTCGATCAGTTGTCTTT	P5E.1	K5.1	C5.1	H5.1	A5.1_[A7T]	F5.1_[T8G]	T5.1	TGTATTTGTA		TGTA	TTT	GTA		2	0	-0.151892	-11.4965	0.37938	0.121709
3058	Ib	Ib_S4_P5E.1_K5.1_C5.1_H5.1_A5.1_[A7G]_F5.1_[T8C]_T5.1	TTTGACAACTGATCGTTCTTTCTTGTATTGCTATTCTTTCTCGATCAGTTGTCTTT	S2b	TTTGACAACTGATCGTTCTTTCT	TTCTTTCTCGATCAGTTGTCTTT	P5E.1	K5.1	C5.1	H5.1	A5.1_[A7G]	F5.1_[T8C]	T5.1	TGTATTGCTA		TGTA	TTG	CTA		2	0	-0.130833	-10.6781	0.246616	0.940147
3059	Ib	Ib_S4_P5E.1_K5.1_C5.1_H5.1_A5.1_[A7T]_F5.1_[T8C]_T5.1	TTTGACAACTGATCGTTCTTTCTTGTATTTCTATTCTTTCTCGATCAGTTGTCTTT	S2b	TTTGACAACTGATCGTTCTTTCT	TTCTTTCTCGATCAGTTGTCTTT	P5E.1	K5.1	C5.1	H5.1	A5.1_[A7T]	F5.1_[T8C]	T5.1	TGTATTTCTA		TGTA	TTT	CTA		2	0	-0.0850084	-11.6045	0.359651	0.013713
3062	Ib	Ib_S4_P5E.1_K5.1_C5.1_H5.1_A5.1_[T5C]_F5.1_[T9C]_T5.1	TTTGACAACTGATCGTTCTTTCTTGTACTATCATTCTTTCTCGATCAGTTGTCTTT	S2b	TTTGACAACTGATCGTTCTTTCT	TTCTTTCTCGATCAGTTGTCTTT	P5E.1	K5.1	C5.1	H5.1	A5.1_[T5C]	F5.1_[T9C]	T5.1	TGTACTATCA		TGTA	CTA	TCA		2	0	-0.285277	-10.3119	0.236956	1.30634
3063	Ib	Ib_S4_P5E.1_K5.1_C5.1_H5.1_A5.1_[T5G]_F5.1_[T9A]_T5.1	TTTGACAACTGATCGTTCTTTCTTGTAGTATAATTCTTTCTCGATCAGTTGTCTTT	S2b	TTTGACAACTGATCGTTCTTTCT	TTCTTTCTCGATCAGTTGTCTTT	P5E.1	K5.1	C5.1	H5.1	A5.1_[T5G]	F5.1_[T9A]	T5.1	TGTAGTATAA		TGTA	GTA	TAA		2	0	-0.22499	-11.0733	0.464873	0.544989
3065	Ic	Ic_S4_P5E.1_K5.1_C5.1_H5.1_A5.1_[T6C]_F5.1_[T9A]_T5.1	TTTGACAACTGATCGTTCTTTCTTGTATCATAATTCTTTCTCGATCAGTTGTCTTT	S2b	TTTGACAACTGATCGTTCTTTCT	TTCTTTCTCGATCAGTTGTCTTT	P5E.1	K5.1	C5.1	H5.1	A5.1_[T6C]	F5.1_[T9A]	T5.1	TGTATCATAA		TGTA	TCA	TAA		2	0	-0.107502	-12.0505	0.175932	-0.432287
3068	Ib	Ib_S4_P5E.1_K5.1_C5.1_H5.1_A5.1_[A7G]_F5.1_[T9C]_T5.1	TTTGACAACTGATCGTTCTTTCTTGTATTGTCATTCTTTCTCGATCAGTTGTCTTT	S2b	TTTGACAACTGATCGTTCTTTCT	TTCTTTCTCGATCAGTTGTCTTT	P5E.1	K5.1	C5.1	H5.1	A5.1_[A7G]	F5.1_[T9C]	T5.1	TGTATTGTCA		TGTA	TTG	TCA		2	0	-0.314622	-8.73932	0.666574	2.87893
3069	Ib	Ib_S4_P5E.1_K5.1_C5.1_H5.1_A5.1_[A7C]_F5.1_[T9C]_T5.1	TTTGACAACTGATCGTTCTTTCTTGTATTCTCATTCTTTCTCGATCAGTTGTCTTT	S2b	TTTGACAACTGATCGTTCTTTCT	TTCTTTCTCGATCAGTTGTCTTT	P5E.1	K5.1	C5.1	H5.1	A5.1_[A7C]	F5.1_[T9C]	T5.1	TGTATTCTCA		TGTA	TTC	TCA		2	0	-0.295816	-9.89334	0.40063	1.72491
3070	Ib	Ib_S4_P5E.1_K5.1_C5.1_H5.1_A5.1_[A7T]_F5.1_[T9C]_T5.1	TTTGACAACTGATCGTTCTTTCTTGTATTTTCATTCTTTCTCGATCAGTTGTCTTT	S2b	TTTGACAACTGATCGTTCTTTCT	TTCTTTCTCGATCAGTTGTCTTT	P5E.1	K5.1	C5.1	H5.1	A5.1_[A7T]	F5.1_[T9C]	T5.1	TGTATTTTCA		TGTA	TTT	TCA		2	0	-0.285967	-9.76601	0.828882	1.85225
3071	Ib	Ib_S4_P5E.1_K5.1_C5.1_H5.1_A5.1_[T5G]_F5.1_[A10G]_T5.1	TTTGACAACTGATCGTTCTTTCTTGTAGTATTGTTCTTTCTCGATCAGTTGTCTTT	S2b	TTTGACAACTGATCGTTCTTTCT	TTCTTTCTCGATCAGTTGTCTTT	P5E.1	K5.1	C5.1	H5.1	A5.1_[T5G]	F5.1_[A10G]	T5.1	TGTAGTATTG		TGTA	GTA	TTG		2	0	-0.225406	-9.49862	0.479731	2.11964
3073	Ib	Ib_S4_P5E.1_K5.1_C5.1_H5.1_A5.1_[T5A]_F5.1_[A10C]_T5.1	TTTGACAACTGATCGTTCTTTCTTGTAATATTCTTCTTTCTCGATCAGTTGTCTTT	S2b	TTTGACAACTGATCGTTCTTTCT	TTCTTTCTCGATCAGTTGTCTTT	P5E.1	K5.1	C5.1	H5.1	A5.1_[T5A]	F5.1_[A10C]	T5.1	TGTAATATTC		TGTA	ATA	TTC		2	0	-0.0818081	-10.2757	0.404748	1.34256
3074	Ib	Ib_S4_P5E.1_K5.1_C5.1_H5.1_A5.1_[T5C]_F5.1_[A10T]_T5.1	TTTGACAACTGATCGTTCTTTCTTGTACTATTTTTCTTTCTCGATCAGTTGTCTTT	S2b	TTTGACAACTGATCGTTCTTTCT	TTCTTTCTCGATCAGTTGTCTTT	P5E.1	K5.1	C5.1	H5.1	A5.1_[T5C]	F5.1_[A10T]	T5.1	TGTACTATTT		TGTA	CTA	TTT		2	0	-0.0508966	-11.3268	0.36594	0.291425
3079	Ib	Ib_S4_P5E.1_K5.1_C5.1_H5.1_A5.1_[T6C]_F5.1_[A10T]_T5.1	TTTGACAACTGATCGTTCTTTCTTGTATCATTTTTCTTTCTCGATCAGTTGTCTTT	S2b	TTTGACAACTGATCGTTCTTTCT	TTCTTTCTCGATCAGTTGTCTTT	P5E.1	K5.1	C5.1	H5.1	A5.1_[T6C]	F5.1_[A10T]	T5.1	TGTATCATTT		TGTA	TCA	TTT		2	0	-0.0645822	-11.069	0.464265	0.54923
3080	Ib	Ib_S4_P5E.1_K5.1_C5.1_H5.1_A5.1_[A7G]_F5.1_[A10G]_T5.1	TTTGACAACTGATCGTTCTTTCTTGTATTGTTGTTCTTTCTCGATCAGTTGTCTTT	S2b	TTTGACAACTGATCGTTCTTTCT	TTCTTTCTCGATCAGTTGTCTTT	P5E.1	K5.1	C5.1	H5.1	A5.1_[A7G]	F5.1_[A10G]	T5.1	TGTATTGTTG		TGTA	TTG	TTG		2	0	-0.150877	-9.93332	0.433604	1.68493
3081	Ib	Ib_S4_P5E.1_K5.1_C5.1_H5.1_A5.1_[A7T]_F5.1_[A10G]_T5.1	TTTGACAACTGATCGTTCTTTCTTGTATTTTTGTTCTTTCTCGATCAGTTGTCTTT	S2b	TTTGACAACTGATCGTTCTTTCT	TTCTTTCTCGATCAGTTGTCTTT	P5E.1	K5.1	C5.1	H5.1	A5.1_[A7T]	F5.1_[A10G]	T5.1	TGTATTTTTG		TGTA	TTT	TTG		2	0	-0.11129	-10.9679	0.257845	0.650378
3084	Ic	Ic_S4_P5E.1_K5.1_C5.1_H5.1_A5.1_[A7C]_F5.1_[A10T]_T5.1	TTTGACAACTGATCGTTCTTTCTTGTATTCTTTTTCTTTCTCGATCAGTTGTCTTT	S2b	TTTGACAACTGATCGTTCTTTCT	TTCTTTCTCGATCAGTTGTCTTT	P5E.1	K5.1	C5.1	H5.1	A5.1_[A7C]	F5.1_[A10T]	T5.1	TGTATTCTTT		TGTA	TTC	TTT		2	0	-0.0684022	-10.7248	0.125756	0.893476
3085	Ib	Ib_S4_P5E.1_K5.1_C5.1_H5.1_A5.1_[A7T]_F5.1_[A10T]_T5.1	TTTGACAACTGATCGTTCTTTCTTGTATTTTTTTTCTTTCTCGATCAGTTGTCTTT	S2b	TTTGACAACTGATCGTTCTTTCT	TTCTTTCTCGATCAGTTGTCTTT	P5E.1	K5.1	C5.1	H5.1	A5.1_[A7T]	F5.1_[A10T]	T5.1	TGTATTTTTT		TGTA	TTT	TTT		2	0	-0.0539364	-10.8733	0.419749	0.744914
3088	Ib	Ib_S4_P5E.1_K5.1_C5.1_H5.1_[T1C]_[G2T]_A5.1_F5.1_T5.1	TTTGACAACTGATCGTTCTTTCTCTTATTATTATTCTTTCTCGATCAGTTGTCTTT	S2b	TTTGACAACTGATCGTTCTTTCT	TTCTTTCTCGATCAGTTGTCTTT	P5E.1	K5.1	C5.1	H5.1_[T1C]_[G2T]	A5.1	F5.1	T5.1	CTTATTATTA		CTTA	TTA	TTA		2	0	-0.0163763	-7.58234	0.459326	4.03591
3089	Ib	Ib_S4_P5E.1_K5.1_C5.1_H5.1_[T1C]_[G2A]_A5.1_F5.1_T5.1	TTTGACAACTGATCGTTCTTTCTCATATTATTATTCTTTCTCGATCAGTTGTCTTT	S2b	TTTGACAACTGATCGTTCTTTCT	TTCTTTCTCGATCAGTTGTCTTT	P5E.1	K5.1	C5.1	H5.1_[T1C]_[G2A]	A5.1	F5.1	T5.1	CATATTATTA		CATA	TTA	TTA		2	0	-0.0808985	-7.886	0.550454	3.73225
3092	Ib	Ib_S4_P5E.1_K5.1_C5.1_H5.1_[T1C]_[T3C]_A5.1_F5.1_T5.1	TTTGACAACTGATCGTTCTTTCTCGCATTATTATTCTTTCTCGATCAGTTGTCTTT	S2b	TTTGACAACTGATCGTTCTTTCT	TTCTTTCTCGATCAGTTGTCTTT	P5E.1	K5.1	C5.1	H5.1_[T1C]_[T3C]	A5.1	F5.1	T5.1	CGCATTATTA		CGCA	TTA	TTA		2	0	-0.022497	-7.30044	0.746727	4.31781
3094	Ib	Ib_S4_P5E.1_K5.1_C5.1_H5.1_[T1A]_[T3C]_A5.1_F5.1_T5.1	TTTGACAACTGATCGTTCTTTCTAGCATTATTATTCTTTCTCGATCAGTTGTCTTT	S2b	TTTGACAACTGATCGTTCTTTCT	TTCTTTCTCGATCAGTTGTCTTT	P5E.1	K5.1	C5.1	H5.1_[T1A]_[T3C]	A5.1	F5.1	T5.1	AGCATTATTA		AGCA	TTA	TTA		2	0	-0.0892524	-6.80676	0.949531	4.81149
3097	Ib	Ib_S4_P5E.1_K5.1_C5.1_H5.1_[T1G]_[A4C]_A5.1_F5.1_T5.1	TTTGACAACTGATCGTTCTTTCTGGTCTTATTATTCTTTCTCGATCAGTTGTCTTT	S2b	TTTGACAACTGATCGTTCTTTCT	TTCTTTCTCGATCAGTTGTCTTT	P5E.1	K5.1	C5.1	H5.1_[T1G]_[A4C]	A5.1	F5.1	T5.1	GGTCTTATTA		GGTC	TTA	TTA		2	0	-0.23223	-7.29335	0.894166	4.3249
3098	Ib	Ib_S4_P5E.1_K5.1_C5.1_H5.1_[T1C]_[A4T]_A5.1_F5.1_T5.1	TTTGACAACTGATCGTTCTTTCTCGTTTTATTATTCTTTCTCGATCAGTTGTCTTT	S2b	TTTGACAACTGATCGTTCTTTCT	TTCTTTCTCGATCAGTTGTCTTT	P5E.1	K5.1	C5.1	H5.1_[T1C]_[A4T]	A5.1	F5.1	T5.1	CGTTTTATTA		CGTT	TTA	TTA		2	0	-0.0347075	-8.15412	0.493517	3.46413
3099	Ib	Ib_S4_P5E.1_K5.1_C5.1_H5.1_[T1A]_[A4G]_A5.1_F5.1_T5.1	TTTGACAACTGATCGTTCTTTCTAGTGTTATTATTCTTTCTCGATCAGTTGTCTTT	S2b	TTTGACAACTGATCGTTCTTTCT	TTCTTTCTCGATCAGTTGTCTTT	P5E.1	K5.1	C5.1	H5.1_[T1A]_[A4G]	A5.1	F5.1	T5.1	AGTGTTATTA		AGTG	TTA	TTA		2	0	-0.376156	-8.04991	0.684379	3.56834
3103	Ib	Ib_S4_P5E.1_K5.1_C5.1_H5.1_[G2A]_[T3A]_A5.1_F5.1_T5.1	TTTGACAACTGATCGTTCTTTCTTAAATTATTATTCTTTCTCGATCAGTTGTCTTT	S2b	TTTGACAACTGATCGTTCTTTCT	TTCTTTCTCGATCAGTTGTCTTT	P5E.1	K5.1	C5.1	H5.1_[G2A]_[T3A]	A5.1	F5.1	T5.1	TAAATTATTA		TAAA	TTA	TTA		2	0	-0.0607668	-7.73465	0.699297	3.88361
3104	Ib	Ib_S4_P5E.1_K5.1_C5.1_H5.1_[G2C]_[A4G]_A5.1_F5.1_T5.1	TTTGACAACTGATCGTTCTTTCTTCTGTTATTATTCTTTCTCGATCAGTTGTCTTT	S2b	TTTGACAACTGATCGTTCTTTCT	TTCTTTCTCGATCAGTTGTCTTT	P5E.1	K5.1	C5.1	H5.1_[G2C]_[A4G]	A5.1	F5.1	T5.1	TCTGTTATTA		TCTG	TTA	TTA		2	0	-0.0927186	-8.6524	0.552584	2.96585
3105	Ib	Ib_S4_P5E.1_K5.1_C5.1_H5.1_[G2C]_[A4T]_A5.1_F5.1_T5.1	TTTGACAACTGATCGTTCTTTCTTCTTTTATTATTCTTTCTCGATCAGTTGTCTTT	S2b	TTTGACAACTGATCGTTCTTTCT	TTCTTTCTCGATCAGTTGTCTTT	P5E.1	K5.1	C5.1	H5.1_[G2C]_[A4T]	A5.1	F5.1	T5.1	TCTTTTATTA		TCTT	TTA	TTA		2	0	-0.00451904	-7.33536	0.786131	4.28289
3106	Ib	Ib_S4_P5E.1_K5.1_C5.1_H5.1_[G2T]_[A4G]_A5.1_F5.1_T5.1	TTTGACAACTGATCGTTCTTTCTTTTGTTATTATTCTTTCTCGATCAGTTGTCTTT	S2b	TTTGACAACTGATCGTTCTTTCT	TTCTTTCTCGATCAGTTGTCTTT	P5E.1	K5.1	C5.1	H5.1_[G2T]_[A4G]	A5.1	F5.1	T5.1	TTTGTTATTA		TTTG	TTA	TTA		2	0	-0.0947789	-8.60635	0.561021	3.0119
3109	Ib	Ib_S4_P5E.1_K5.1_C5.1_H5.1_[G2A]_[A4T]_A5.1_F5.1_T5.1	TTTGACAACTGATCGTTCTTTCTTATTTTATTATTCTTTCTCGATCAGTTGTCTTT	S2b	TTTGACAACTGATCGTTCTTTCT	TTCTTTCTCGATCAGTTGTCTTT	P5E.1	K5.1	C5.1	H5.1_[G2A]_[A4T]	A5.1	F5.1	T5.1	TATTTTATTA		TATT	TTA	TTA		2	0	-0.0319363	-7.97145	0.671798	3.64681
3111	Ib	Ib_S4_P5E.1_K5.1_C5.1_H5.1_[T3G]_[A4C]_A5.1_F5.1_T5.1	TTTGACAACTGATCGTTCTTTCTTGGCTTATTATTCTTTCTCGATCAGTTGTCTTT	S2b	TTTGACAACTGATCGTTCTTTCT	TTCTTTCTCGATCAGTTGTCTTT	P5E.1	K5.1	C5.1	H5.1_[T3G]_[A4C]	A5.1	F5.1	T5.1	TGGCTTATTA		TGGC	TTA	TTA		2	0	-0.313503	-7.81101	0.507379	3.80724
3112	Ib	Ib_S4_P5E.1_K5.1_C5.1_H5.1_[T3G]_[A4T]_A5.1_F5.1_T5.1	TTTGACAACTGATCGTTCTTTCTTGGTTTATTATTCTTTCTCGATCAGTTGTCTTT	S2b	TTTGACAACTGATCGTTCTTTCT	TTCTTTCTCGATCAGTTGTCTTT	P5E.1	K5.1	C5.1	H5.1_[T3G]_[A4T]	A5.1	F5.1	T5.1	TGGTTTATTA		TGGT	TTA	TTA		2	0	-0.391422	-8.3598	0.781861	3.25845
3113	Ib	Ib_S4_P5E.1_K5.1_C5.1_H5.1_[T3C]_[A4C]_A5.1_F5.1_T5.1	TTTGACAACTGATCGTTCTTTCTTGCCTTATTATTCTTTCTCGATCAGTTGTCTTT	S2b	TTTGACAACTGATCGTTCTTTCT	TTCTTTCTCGATCAGTTGTCTTT	P5E.1	K5.1	C5.1	H5.1_[T3C]_[A4C]	A5.1	F5.1	T5.1	TGCCTTATTA		TGCC	TTA	TTA		2	0	-0.0327371	-8.27339	0.540741	3.34486
3114	Ib	Ib_S4_P5E.1_K5.1_C5.1_H5.1_[T3C]_[A4T]_A5.1_F5.1_T5.1	TTTGACAACTGATCGTTCTTTCTTGCTTTATTATTCTTTCTCGATCAGTTGTCTTT	S2b	TTTGACAACTGATCGTTCTTTCT	TTCTTTCTCGATCAGTTGTCTTT	P5E.1	K5.1	C5.1	H5.1_[T3C]_[A4T]	A5.1	F5.1	T5.1	TGCTTTATTA		TGCT	TTA	TTA		2	0	-0.034861	-8.65461	0.689622	2.96364
3118	Ib	Ib_S4_P5E.1_K5.1_C5.1_H5.1_[T1C]_A5.1_[T5G]_F5.1_T5.1	TTTGACAACTGATCGTTCTTTCTCGTAGTATTATTCTTTCTCGATCAGTTGTCTTT	S2b	TTTGACAACTGATCGTTCTTTCT	TTCTTTCTCGATCAGTTGTCTTT	P5E.1	K5.1	C5.1	H5.1_[T1C]	A5.1_[T5G]	F5.1	T5.1	CGTAGTATTA		CGTA	GTA	TTA		2	0	-0.180079	-7.57382	0.484143	4.04444
3122	Ib	Ib_S4_P5E.1_K5.1_C5.1_H5.1_[T1C]_A5.1_[T6C]_F5.1_T5.1	TTTGACAACTGATCGTTCTTTCTCGTATCATTATTCTTTCTCGATCAGTTGTCTTT	S2b	TTTGACAACTGATCGTTCTTTCT	TTCTTTCTCGATCAGTTGTCTTT	P5E.1	K5.1	C5.1	H5.1_[T1C]	A5.1_[T6C]	F5.1	T5.1	CGTATCATTA		CGTA	TCA	TTA		2	0	-0.127914	-8.45239	0.62151	3.16586
3123	Ib	Ib_S4_P5E.1_K5.1_C5.1_H5.1_[T1C]_A5.1_[T6A]_F5.1_T5.1	TTTGACAACTGATCGTTCTTTCTCGTATAATTATTCTTTCTCGATCAGTTGTCTTT	S2b	TTTGACAACTGATCGTTCTTTCT	TTCTTTCTCGATCAGTTGTCTTT	P5E.1	K5.1	C5.1	H5.1_[T1C]	A5.1_[T6A]	F5.1	T5.1	CGTATAATTA		CGTA	TAA	TTA		2	0	-0.135429	-8.16104	0.539862	3.45721
3125	Ib	Ib_S4_P5E.1_K5.1_C5.1_H5.1_[T1A]_A5.1_[T6C]_F5.1_T5.1	TTTGACAACTGATCGTTCTTTCTAGTATCATTATTCTTTCTCGATCAGTTGTCTTT	S2b	TTTGACAACTGATCGTTCTTTCT	TTCTTTCTCGATCAGTTGTCTTT	P5E.1	K5.1	C5.1	H5.1_[T1A]	A5.1_[T6C]	F5.1	T5.1	AGTATCATTA		AGTA	TCA	TTA		2	0	-0.420946	-7.60342	0.736909	4.01483
3129	Ib	Ib_S4_P5E.1_K5.1_C5.1_H5.1_[T1C]_A5.1_[A7G]_F5.1_T5.1	TTTGACAACTGATCGTTCTTTCTCGTATTGTTATTCTTTCTCGATCAGTTGTCTTT	S2b	TTTGACAACTGATCGTTCTTTCT	TTCTTTCTCGATCAGTTGTCTTT	P5E.1	K5.1	C5.1	H5.1_[T1C]	A5.1_[A7G]	F5.1	T5.1	CGTATTGTTA		CGTA	TTG	TTA		2	0	-0.173995	-7.71865	0.71928	3.8996
3130	Ib	Ib_S4_P5E.1_K5.1_C5.1_H5.1_[T1C]_A5.1_[A7T]_F5.1_T5.1	TTTGACAACTGATCGTTCTTTCTCGTATTTTTATTCTTTCTCGATCAGTTGTCTTT	S2b	TTTGACAACTGATCGTTCTTTCT	TTCTTTCTCGATCAGTTGTCTTT	P5E.1	K5.1	C5.1	H5.1_[T1C]	A5.1_[A7T]	F5.1	T5.1	CGTATTTTTA		CGTA	TTT	TTA		2	0	-0.131879	-8.77518	0.771554	2.84307
3132	Ib	Ib_S4_P5E.1_K5.1_C5.1_H5.1_[G2C]_A5.1_[T5A]_F5.1_T5.1	TTTGACAACTGATCGTTCTTTCTTCTAATATTATTCTTTCTCGATCAGTTGTCTTT	S2b	TTTGACAACTGATCGTTCTTTCT	TTCTTTCTCGATCAGTTGTCTTT	P5E.1	K5.1	C5.1	H5.1_[G2C]	A5.1_[T5A]	F5.1	T5.1	TCTAATATTA		TCTA	ATA	TTA		2	0	-0.016719	-7.28297	0.861924	4.33528
3134	Ib	Ib_S4_P5E.1_K5.1_C5.1_H5.1_[G2T]_A5.1_[T5C]_F5.1_T5.1	TTTGACAACTGATCGTTCTTTCTTTTACTATTATTCTTTCTCGATCAGTTGTCTTT	S2b	TTTGACAACTGATCGTTCTTTCT	TTCTTTCTCGATCAGTTGTCTTT	P5E.1	K5.1	C5.1	H5.1_[G2T]	A5.1_[T5C]	F5.1	T5.1	TTTACTATTA		TTTA	CTA	TTA		2	0	-0.00718741	-7.41727	0.841639	4.20098
3135	Ib	Ib_S4_P5E.1_K5.1_C5.1_H5.1_[G2T]_A5.1_[T5A]_F5.1_T5.1	TTTGACAACTGATCGTTCTTTCTTTTAATATTATTCTTTCTCGATCAGTTGTCTTT	S2b	TTTGACAACTGATCGTTCTTTCT	TTCTTTCTCGATCAGTTGTCTTT	P5E.1	K5.1	C5.1	H5.1_[G2T]	A5.1_[T5A]	F5.1	T5.1	TTTAATATTA		TTTA	ATA	TTA		2	0	-0.0185859	-7.51495	0.93383	4.1033
3136	Ib	Ib_S4_P5E.1_K5.1_C5.1_H5.1_[G2A]_A5.1_[T5G]_F5.1_T5.1	TTTGACAACTGATCGTTCTTTCTTATAGTATTATTCTTTCTCGATCAGTTGTCTTT	S2b	TTTGACAACTGATCGTTCTTTCT	TTCTTTCTCGATCAGTTGTCTTT	P5E.1	K5.1	C5.1	H5.1_[G2A]	A5.1_[T5G]	F5.1	T5.1	TATAGTATTA		TATA	GTA	TTA		2	0	-0.148925	-7.79415	0.552328	3.8241
3137	Ib	Ib_S4_P5E.1_K5.1_C5.1_H5.1_[G2C]_A5.1_[T6C]_F5.1_T5.1	TTTGACAACTGATCGTTCTTTCTTCTATCATTATTCTTTCTCGATCAGTTGTCTTT	S2b	TTTGACAACTGATCGTTCTTTCT	TTCTTTCTCGATCAGTTGTCTTT	P5E.1	K5.1	C5.1	H5.1_[G2C]	A5.1_[T6C]	F5.1	T5.1	TCTATCATTA		TCTA	TCA	TTA		2	0	-0.0122217	-7.79411	0.850098	3.82414
3138	Ib	Ib_S4_P5E.1_K5.1_C5.1_H5.1_[G2C]_A5.1_[T6A]_F5.1_T5.1	TTTGACAACTGATCGTTCTTTCTTCTATAATTATTCTTTCTCGATCAGTTGTCTTT	S2b	TTTGACAACTGATCGTTCTTTCT	TTCTTTCTCGATCAGTTGTCTTT	P5E.1	K5.1	C5.1	H5.1_[G2C]	A5.1_[T6A]	F5.1	T5.1	TCTATAATTA		TCTA	TAA	TTA		2	0	-0.0207947	-7.26766	0.636543	4.35059
3142	Ib	Ib_S4_P5E.1_K5.1_C5.1_H5.1_[G2A]_A5.1_[T6A]_F5.1_T5.1	TTTGACAACTGATCGTTCTTTCTTATATAATTATTCTTTCTCGATCAGTTGTCTTT	S2b	TTTGACAACTGATCGTTCTTTCT	TTCTTTCTCGATCAGTTGTCTTT	P5E.1	K5.1	C5.1	H5.1_[G2A]	A5.1_[T6A]	F5.1	T5.1	TATATAATTA		TATA	TAA	TTA		2	0	-0.0881845	-8.39995	0.529002	3.2183
3143	Ib	Ib_S4_P5E.1_K5.1_C5.1_H5.1_[G2T]_A5.1_[A7C]_F5.1_T5.1	TTTGACAACTGATCGTTCTTTCTTTTATTCTTATTCTTTCTCGATCAGTTGTCTTT	S2b	TTTGACAACTGATCGTTCTTTCT	TTCTTTCTCGATCAGTTGTCTTT	P5E.1	K5.1	C5.1	H5.1_[G2T]	A5.1_[A7C]	F5.1	T5.1	TTTATTCTTA		TTTA	TTC	TTA		2	0	-0.0148376	-7.07552	0.626724	4.54273
3144	Ib	Ib_S4_P5E.1_K5.1_C5.1_H5.1_[G2A]_A5.1_[A7G]_F5.1_T5.1	TTTGACAACTGATCGTTCTTTCTTATATTGTTATTCTTTCTCGATCAGTTGTCTTT	S2b	TTTGACAACTGATCGTTCTTTCT	TTCTTTCTCGATCAGTTGTCTTT	P5E.1	K5.1	C5.1	H5.1_[G2A]	A5.1_[A7G]	F5.1	T5.1	TATATTGTTA		TATA	TTG	TTA		2	0	-0.115151	-8.24499	0.590762	3.37326
3148	Ib	Ib_S4_P5E.1_K5.1_C5.1_H5.1_[T3C]_A5.1_[T5C]_F5.1_T5.1	TTTGACAACTGATCGTTCTTTCTTGCACTATTATTCTTTCTCGATCAGTTGTCTTT	S2b	TTTGACAACTGATCGTTCTTTCT	TTCTTTCTCGATCAGTTGTCTTT	P5E.1	K5.1	C5.1	H5.1_[T3C]	A5.1_[T5C]	F5.1	T5.1	TGCACTATTA		TGCA	CTA	TTA		2	0	-0.0357702	-9.12744	0.374077	2.49081
3149	Ib	Ib_S4_P5E.1_K5.1_C5.1_H5.1_[T3C]_A5.1_[T5A]_F5.1_T5.1	TTTGACAACTGATCGTTCTTTCTTGCAATATTATTCTTTCTCGATCAGTTGTCTTT	S2b	TTTGACAACTGATCGTTCTTTCT	TTCTTTCTCGATCAGTTGTCTTT	P5E.1	K5.1	C5.1	H5.1_[T3C]	A5.1_[T5A]	F5.1	T5.1	TGCAATATTA		TGCA	ATA	TTA		2	0	-0.0608664	-8.26647	0.590266	3.35178
3157	Ib	Ib_S4_P5E.1_K5.1_C5.1_H5.1_[T3C]_A5.1_[A7G]_F5.1_T5.1	TTTGACAACTGATCGTTCTTTCTTGCATTGTTATTCTTTCTCGATCAGTTGTCTTT	S2b	TTTGACAACTGATCGTTCTTTCT	TTCTTTCTCGATCAGTTGTCTTT	P5E.1	K5.1	C5.1	H5.1_[T3C]	A5.1_[A7G]	F5.1	T5.1	TGCATTGTTA		TGCA	TTG	TTA		2	0	-0.0965491	-7.93884	0.890467	3.67941
3158	Ib	Ib_S4_P5E.1_K5.1_C5.1_H5.1_[T3C]_A5.1_[A7C]_F5.1_T5.1	TTTGACAACTGATCGTTCTTTCTTGCATTCTTATTCTTTCTCGATCAGTTGTCTTT	S2b	TTTGACAACTGATCGTTCTTTCT	TTCTTTCTCGATCAGTTGTCTTT	P5E.1	K5.1	C5.1	H5.1_[T3C]	A5.1_[A7C]	F5.1	T5.1	TGCATTCTTA		TGCA	TTC	TTA		2	0	-0.0459548	-7.89459	0.516297	3.72366
3159	Ib	Ib_S4_P5E.1_K5.1_C5.1_H5.1_[T3C]_A5.1_[A7T]_F5.1_T5.1	TTTGACAACTGATCGTTCTTTCTTGCATTTTTATTCTTTCTCGATCAGTTGTCTTT	S2b	TTTGACAACTGATCGTTCTTTCT	TTCTTTCTCGATCAGTTGTCTTT	P5E.1	K5.1	C5.1	H5.1_[T3C]	A5.1_[A7T]	F5.1	T5.1	TGCATTTTTA		TGCA	TTT	TTA		2	0	-0.0443351	-8.70781	0.613747	2.91044
3160	Ib	Ib_S4_P5E.1_K5.1_C5.1_H5.1_[A4C]_A5.1_[T5G]_F5.1_T5.1	TTTGACAACTGATCGTTCTTTCTTGTCGTATTATTCTTTCTCGATCAGTTGTCTTT	S2b	TTTGACAACTGATCGTTCTTTCT	TTCTTTCTCGATCAGTTGTCTTT	P5E.1	K5.1	C5.1	H5.1_[A4C]	A5.1_[T5G]	F5.1	T5.1	TGTCGTATTA		TGTC	GTA	TTA		2	0	-0.0804441	-10.1826	0.366259	1.4357
3161	Ib	Ib_S4_P5E.1_K5.1_C5.1_H5.1_[A4C]_A5.1_[T5C]_F5.1_T5.1	TTTGACAACTGATCGTTCTTTCTTGTCCTATTATTCTTTCTCGATCAGTTGTCTTT	S2b	TTTGACAACTGATCGTTCTTTCT	TTCTTTCTCGATCAGTTGTCTTT	P5E.1	K5.1	C5.1	H5.1_[A4C]	A5.1_[T5C]	F5.1	T5.1	TGTCCTATTA		TGTC	CTA	TTA		2	0	-0.0555904	-10.5065	0.515321	1.11178
3162	Ie	Ie_S4_P4E.1_K4.1_C4.1_H4.1_[+3C]_A4.1_F4.1_T4.1	TTTGACAACTGATCGTTCTTTCTTGTCATATTATTCTTTCTCGATCAGTTGTCTTT	S2b	TTTGACAACTGATCGTTCTTTCT	TTCTTTCTCGATCAGTTGTCTTT	P4E.1	K4.1	C4.1	H4.1_[+3C]	A4.1	F4.1	T4.1	TGTCATATTA		TGTCA	TAT	TA		0	1	-0.0589353	-11.2307	0.303824	0.38758
3163	Ie	Ie_S4_P4E.1_K4.1_C4.1_H4.1_[+3T]_A4.1_F4.1_T4.1	TTTGACAACTGATCGTTCTTTCTTGTTATATTATTCTTTCTCGATCAGTTGTCTTT	S2b	TTTGACAACTGATCGTTCTTTCT	TTCTTTCTCGATCAGTTGTCTTT	P4E.1	K4.1	C4.1	H4.1_[+3T]	A4.1	F4.1	T4.1	TGTTATATTA		TGTTA	TAT	TA		0	1	-0.0660996	-11.2306	0.213461	0.38761
3166	Ib	Ib_S4_P5E.1_K5.1_C5.1_H5.1_[A4T]_A5.1_[T6A]_F5.1_T5.1	TTTGACAACTGATCGTTCTTTCTTGTTTAATTATTCTTTCTCGATCAGTTGTCTTT	S2b	TTTGACAACTGATCGTTCTTTCT	TTCTTTCTCGATCAGTTGTCTTT	P5E.1	K5.1	C5.1	H5.1_[A4T]	A5.1_[T6A]	F5.1	T5.1	TGTTTAATTA		TGTT	TAA	TTA		2	0	-0.0723853	-10.637	0.298477	0.981237
3167	Ib	Ib_S4_P5E.1_K5.1_C5.1_H5.1_[A4C]_A5.1_[A7G]_F5.1_T5.1	TTTGACAACTGATCGTTCTTTCTTGTCTTGTTATTCTTTCTCGATCAGTTGTCTTT	S2b	TTTGACAACTGATCGTTCTTTCT	TTCTTTCTCGATCAGTTGTCTTT	P5E.1	K5.1	C5.1	H5.1_[A4C]	A5.1_[A7G]	F5.1	T5.1	TGTCTTGTTA		TGTC	TTG	TTA		2	0	-0.0912206	-9.48282	0.361788	2.13543
3168	Ib	Ib_S4_P5E.1_K5.1_C5.1_H5.1_[A4C]_A5.1_[A7C]_F5.1_T5.1	TTTGACAACTGATCGTTCTTTCTTGTCTTCTTATTCTTTCTCGATCAGTTGTCTTT	S2b	TTTGACAACTGATCGTTCTTTCT	TTCTTTCTCGATCAGTTGTCTTT	P5E.1	K5.1	C5.1	H5.1_[A4C]	A5.1_[A7C]	F5.1	T5.1	TGTCTTCTTA		TGTC	TTC	TTA		2	0	-0.0681298	-9.65453	0.438508	1.96372
3173	Ib	Ib_S4_P5E.1_K5.1_C5.1_H5.1_A5.1_[T5C]_[T6C]_F5.1_T5.1	TTTGACAACTGATCGTTCTTTCTTGTACCATTATTCTTTCTCGATCAGTTGTCTTT	S2b	TTTGACAACTGATCGTTCTTTCT	TTCTTTCTCGATCAGTTGTCTTT	P5E.1	K5.1	C5.1	H5.1	A5.1_[T5C]_[T6C]	F5.1	T5.1	TGTACCATTA		TGTA	CCA	TTA		2	0	-0.0784975	-11.9649	0.206614	-0.34664
3174	Ib	Ib_S4_P5E.1_K5.1_C5.1_H5.1_A5.1_[T5C]_[T6A]_F5.1_T5.1	TTTGACAACTGATCGTTCTTTCTTGTACAATTATTCTTTCTCGATCAGTTGTCTTT	S2b	TTTGACAACTGATCGTTCTTTCT	TTCTTTCTCGATCAGTTGTCTTT	P5E.1	K5.1	C5.1	H5.1	A5.1_[T5C]_[T6A]	F5.1	T5.1	TGTACAATTA		TGTA	CAA	TTA		2	0	-0.0775824	-11.4611	0.358356	0.157119
3176	Ib	Ib_S4_P5E.1_K5.1_C5.1_H5.1_A5.1_[T5C]_[A7T]_F5.1_T5.1	TTTGACAACTGATCGTTCTTTCTTGTACTTTTATTCTTTCTCGATCAGTTGTCTTT	S2b	TTTGACAACTGATCGTTCTTTCT	TTCTTTCTCGATCAGTTGTCTTT	P5E.1	K5.1	C5.1	H5.1	A5.1_[T5C]_[A7T]	F5.1	T5.1	TGTACTTTTA		TGTA	CTT	TTA		2	0	-0.0672408	-11.9589	0.355596	-0.34064
3177	Ib	Ib_S4_P5E.1_K5.1_C5.1_H5.1_A5.1_[T5A]_[A7G]_F5.1_T5.1	TTTGACAACTGATCGTTCTTTCTTGTAATGTTATTCTTTCTCGATCAGTTGTCTTT	S2b	TTTGACAACTGATCGTTCTTTCT	TTCTTTCTCGATCAGTTGTCTTT	P5E.1	K5.1	C5.1	H5.1	A5.1_[T5A]_[A7G]	F5.1	T5.1	TGTAATGTTA		TGTA	ATG	TTA		2	0	-0.145057	-10.6636	0.227326	0.954609
3178	Ib	Ib_S4_P5E.1_K5.1_C5.1_H5.1_A5.1_[T5A]_[A7T]_F5.1_T5.1	TTTGACAACTGATCGTTCTTTCTTGTAATTTTATTCTTTCTCGATCAGTTGTCTTT	S2b	TTTGACAACTGATCGTTCTTTCT	TTCTTTCTCGATCAGTTGTCTTT	P5E.1	K5.1	C5.1	H5.1	A5.1_[T5A]_[A7T]	F5.1	T5.1	TGTAATTTTA		TGTA	ATT	TTA		2	0	-0.0960707	-11.2983	0.188559	0.319998
3179	Ic	Ic_S4_P5E.1_K5.1_C5.1_H5.1_A5.1_[T6G]_[A7C]_F5.1_T5.1	TTTGACAACTGATCGTTCTTTCTTGTATGCTTATTCTTTCTCGATCAGTTGTCTTT	S2b	TTTGACAACTGATCGTTCTTTCT	TTCTTTCTCGATCAGTTGTCTTT	P5E.1	K5.1	C5.1	H5.1	A5.1_[T6G]_[A7C]	F5.1	T5.1	TGTATGCTTA		TGTA	TGC	TTA		2	0	-0.167839	-10.7831	0.219901	0.835179
3180	Ib	Ib_S4_P5E.1_K5.1_C5.1_H5.1_A5.1_[T6C]_[A7C]_F5.1_T5.1	TTTGACAACTGATCGTTCTTTCTTGTATCCTTATTCTTTCTCGATCAGTTGTCTTT	S2b	TTTGACAACTGATCGTTCTTTCT	TTCTTTCTCGATCAGTTGTCTTT	P5E.1	K5.1	C5.1	H5.1	A5.1_[T6C]_[A7C]	F5.1	T5.1	TGTATCCTTA		TGTA	TCC	TTA		2	0	-0.134242	-11.3806	0.546775	0.237615
3182	Ib	Ib_S4_P5E.1_K5.1_C5.1_H5.1_A5.1_[T6A]_[A7G]_F5.1_T5.1	TTTGACAACTGATCGTTCTTTCTTGTATAGTTATTCTTTCTCGATCAGTTGTCTTT	S2b	TTTGACAACTGATCGTTCTTTCT	TTCTTTCTCGATCAGTTGTCTTT	P5E.1	K5.1	C5.1	H5.1	A5.1_[T6A]_[A7G]	F5.1	T5.1	TGTATAGTTA		TGTA	TAG	TTA		2	0	-0.289071	-10.8765	0.270606	0.741781
3183	Ib	Ib_S4_P5E.1_K5.1_C5.1_H5.1_A5.1_[T6A]_[A7C]_F5.1_T5.1	TTTGACAACTGATCGTTCTTTCTTGTATACTTATTCTTTCTCGATCAGTTGTCTTT	S2b	TTTGACAACTGATCGTTCTTTCT	TTCTTTCTCGATCAGTTGTCTTT	P5E.1	K5.1	C5.1	H5.1	A5.1_[T6A]_[A7C]	F5.1	T5.1	TGTATACTTA		TGTA	TAC	TTA		2	0	-0.138953	-11.7536	0.225502	-0.135378
3202	Ic	Ic_S1_P3E.1_K3.1_C3.1_H3.1_A3.1_[T5G]_[A6C]_F3.1_[T7G]_[A8T]_T3.1	TCTCTTTGTAGCGTTCTCTT	S1a	TCTCTT	TCTCTT	P3E.1	K3.1	C3.1	H3.1	A3.1_[T5G]_[A6C]	F3.1_[T7G]_[A8T]	T3.1	TGTAGCGT		TGTA	GC	GT		4	0	-0.235165	-7.94298	0.874775	3.67527
3204	Ic	Ic_S1_P3E.1_K3.1_C3.1_H3.1_A3.1_[T5G]_[A6C]_F3.1_[T7C]_[A8G]_T3.1	TCTCTTTGTAGCCGTCTCTT	S1a	TCTCTT	TCTCTT	P3E.1	K3.1	C3.1	H3.1	A3.1_[T5G]_[A6C]	F3.1_[T7C]_[A8G]	T3.1	TGTAGCCG		TGTA	GC	CG		4	0	-0.134369	-6.32761	0.967448	5.29064
3207	Ic	Ic_S1_P3E.1_K3.1_C3.1_H3.1_A3.1_[T5G]_[A6C]_F3.1_[T7C]_T3.1	TCTCTTTGTAGCCATCTCTT	S1a	TCTCTT	TCTCTT	P3E.1	K3.1	C3.1	H3.1	A3.1_[T5G]_[A6C]	F3.1_[T7C]	T3.1	TGTAGCCA		TGTA	GC	CA		3	0	-0.14694	-7.82217	0.638112	3.79608
3208	Ic	Ic_S1_P3E.1_K3.1_C3.1_H3.1_A3.1_[T5G]_[A6C]_F3.1_[T7A]_[A8G]_T3.1	TCTCTTTGTAGCAGTCTCTT	S1a	TCTCTT	TCTCTT	P3E.1	K3.1	C3.1	H3.1	A3.1_[T5G]_[A6C]	F3.1_[T7A]_[A8G]	T3.1	TGTAGCAG		TGTA	GC	AG		4	0	-0.421997	-7.85592	0.589933	3.76233
3210	Ic	Ic_S1_P3E.1_K3.1_C3.1_H3.1_A3.1_[T5G]_[A6C]_F3.1_[T7A]_[A8T]_T3.1	TCTCTTTGTAGCATTCTCTT	S1a	TCTCTT	TCTCTT	P3E.1	K3.1	C3.1	H3.1	A3.1_[T5G]_[A6C]	F3.1_[T7A]_[A8T]	T3.1	TGTAGCAT		TGTA	GC	AT		4	0	-0.133309	-10.058	0.269676	1.56022
3211	Ic	Ic_S1_P3E.1_K3.1_C3.1_H3.1_A3.1_[T5G]_[A6C]_F3.1_[T7A]_T3.1	TCTCTTTGTAGCAATCTCTT	S1a	TCTCTT	TCTCTT	P3E.1	K3.1	C3.1	H3.1	A3.1_[T5G]_[A6C]	F3.1_[T7A]	T3.1	TGTAGCAA		TGTA	GC	AA		3	0	-0.1792	-8.15358	0.71589	3.46468
3212	Ic	Ic_S1_P3E.1_K3.1_C3.1_H3.1_A3.1_[T5G]_[A6C]_F3.1_[A8G]_T3.1	TCTCTTTGTAGCTGTCTCTT	S1a	TCTCTT	TCTCTT	P3E.1	K3.1	C3.1	H3.1	A3.1_[T5G]_[A6C]	F3.1_[A8G]	T3.1	TGTAGCTG		TGTA	GC	TG		3	0	-0.13992	-8.27218	0.512467	3.34607
3213	Ic	Ic_S1_P3E.1_K3.1_C3.1_H3.1_A3.1_[T5G]_[A6C]_F3.1_[A8C]_T3.1	TCTCTTTGTAGCTCTCTCTT	S1a	TCTCTT	TCTCTT	P3E.1	K3.1	C3.1	H3.1	A3.1_[T5G]_[A6C]	F3.1_[A8C]	T3.1	TGTAGCTC		TGTA	GC	TC		3	0	-0.135523	-7.60546	0.792791	4.01279
3214	Ic	Ic_S1_P3E.1_K3.1_C3.1_H3.1_A3.1_[T5G]_[A6C]_F3.1_[A8T]_T3.1	TCTCTTTGTAGCTTTCTCTT	S1a	TCTCTT	TCTCTT	P3E.1	K3.1	C3.1	H3.1	A3.1_[T5G]_[A6C]	F3.1_[A8T]	T3.1	TGTAGCTT		TGTA	GC	TT		3	0	-0.124007	-8.9066	0.923851	2.71165
3217	Ic	Ic_S1_P3E.1_K3.1_C3.1_H3.1_A3.1_[T5G]_[A6T]_F3.1_[T7G]_[A8C]_T3.1	TCTCTTTGTAGTGCTCTCTT	S1a	TCTCTT	TCTCTT	P3E.1	K3.1	C3.1	H3.1	A3.1_[T5G]_[A6T]	F3.1_[T7G]_[A8C]	T3.1	TGTAGTGC		TGTA	GT	GC		4	0	-0.457325	-7.51429	0.675199	4.10396
3218	Ic	Ic_S1_P3E.1_K3.1_C3.1_H3.1_A3.1_[T5G]_[A6T]_F3.1_[T7G]_[A8T]_T3.1	TCTCTTTGTAGTGTTCTCTT	S1a	TCTCTT	TCTCTT	P3E.1	K3.1	C3.1	H3.1	A3.1_[T5G]_[A6T]	F3.1_[T7G]_[A8T]	T3.1	TGTAGTGT		TGTA	GT	GT		4	0	-0.471981	-8.4324	0.537575	3.18585
3220	Ic	Ic_S1_P3E.1_K3.1_C3.1_H3.1_A3.1_[T5G]_[A6T]_F3.1_[T7C]_[A8G]_T3.1	TCTCTTTGTAGTCGTCTCTT	S1a	TCTCTT	TCTCTT	P3E.1	K3.1	C3.1	H3.1	A3.1_[T5G]_[A6T]	F3.1_[T7C]_[A8G]	T3.1	TGTAGTCG		TGTA	GT	CG		4	0	-0.383409	-7.52193	0.655478	4.09632
3221	Ic	Ic_S1_P3E.1_K3.1_C3.1_H3.1_A3.1_[T5G]_[A6T]_F3.1_[T7C]_[A8C]_T3.1	TCTCTTTGTAGTCCTCTCTT	S1a	TCTCTT	TCTCTT	P3E.1	K3.1	C3.1	H3.1	A3.1_[T5G]_[A6T]	F3.1_[T7C]_[A8C]	T3.1	TGTAGTCC		TGTA	GT	CC		4	0	-0.359692	-7.77434	0.756801	3.84391
3222	Ic	Ic_S1_P3E.1_K3.1_C3.1_H3.1_A3.1_[T5G]_[A6T]_F3.1_[T7C]_[A8T]_T3.1	TCTCTTTGTAGTCTTCTCTT	S1a	TCTCTT	TCTCTT	P3E.1	K3.1	C3.1	H3.1	A3.1_[T5G]_[A6T]	F3.1_[T7C]_[A8T]	T3.1	TGTAGTCT		TGTA	GT	CT		4	0	-0.364172	-8.5813	0.704593	3.03695
3223	Ic	Ic_S1_P3E.1_K3.1_C3.1_H3.1_A3.1_[T5G]_[A6T]_F3.1_[T7C]_T3.1	TCTCTTTGTAGTCATCTCTT	S1a	TCTCTT	TCTCTT	P3E.1	K3.1	C3.1	H3.1	A3.1_[T5G]_[A6T]	F3.1_[T7C]	T3.1	TGTAGTCA		TGTA	GT	CA		3	0	-0.427962	-7.76833	0.444998	3.84993
3225	Ic	Ic_S1_P3E.1_K3.1_C3.1_H3.1_A3.1_[T5G]_[A6T]_F3.1_[T7A]_[A8C]_T3.1	TCTCTTTGTAGTACTCTCTT	S1a	TCTCTT	TCTCTT	P3E.1	K3.1	C3.1	H3.1	A3.1_[T5G]_[A6T]	F3.1_[T7A]_[A8C]	T3.1	TGTAGTAC		TGTA	GT	AC		4	0	-0.374551	-8.07401	0.705516	3.54424
3226	Ic	Ic_S1_P3E.1_K3.1_C3.1_H3.1_A3.1_[T5G]_[A6T]_F3.1_[T7A]_[A8T]_T3.1	TCTCTTTGTAGTATTCTCTT	S1a	TCTCTT	TCTCTT	P3E.1	K3.1	C3.1	H3.1	A3.1_[T5G]_[A6T]	F3.1_[T7A]_[A8T]	T3.1	TGTAGTAT		TGTA	GT	AT		4	0	-0.358239	-9.63739	0.456899	1.98086
3227	Ic	Ic_S1_P3E.1_K3.1_C3.1_H3.1_A3.1_[T5G]_[A6T]_F3.1_[T7A]_T3.1	TCTCTTTGTAGTAATCTCTT	S1a	TCTCTT	TCTCTT	P3E.1	K3.1	C3.1	H3.1	A3.1_[T5G]_[A6T]	F3.1_[T7A]	T3.1	TGTAGTAA		TGTA	GT	AA		3	0	-0.368745	-8.04244	0.748211	3.57582
3228	Ic	Ic_S1_P3E.1_K3.1_C3.1_H3.1_A3.1_[T5G]_[A6T]_F3.1_[A8G]_T3.1	TCTCTTTGTAGTTGTCTCTT	S1a	TCTCTT	TCTCTT	P3E.1	K3.1	C3.1	H3.1	A3.1_[T5G]_[A6T]	F3.1_[A8G]	T3.1	TGTAGTTG		TGTA	GT	TG		3	0	-0.369544	-7.87681	0.63877	3.74144
3230	Ic	Ic_S1_P3E.1_K3.1_C3.1_H3.1_A3.1_[T5G]_[A6T]_F3.1_[A8T]_T3.1	TCTCTTTGTAGTTTTCTCTT	S1a	TCTCTT	TCTCTT	P3E.1	K3.1	C3.1	H3.1	A3.1_[T5G]_[A6T]	F3.1_[A8T]	T3.1	TGTAGTTT		TGTA	GT	TT		3	0	-0.355434	-8.7244	0.909452	2.89385
3249	Ic	Ic_S1_P3E.1_K3.1_C3.1_H3.1_A3.1_[T5C]_[A6G]_F3.1_[T7G]_[A8C]_T3.1	TCTCTTTGTACGGCTCTCTT	S1a	TCTCTT	TCTCTT	P3E.1	K3.1	C3.1	H3.1	A3.1_[T5C]_[A6G]	F3.1_[T7G]_[A8C]	T3.1	TGTACGGC		TGTA	CG	GC		4	0	-0.164199	-7.86168	0.582882	3.75657
3250	Ic	Ic_S1_P3E.1_K3.1_C3.1_H3.1_A3.1_[T5C]_[A6G]_F3.1_[T7G]_[A8T]_T3.1	TCTCTTTGTACGGTTCTCTT	S1a	TCTCTT	TCTCTT	P3E.1	K3.1	C3.1	H3.1	A3.1_[T5C]_[A6G]	F3.1_[T7G]_[A8T]	T3.1	TGTACGGT		TGTA	CG	GT		4	0	-0.211714	-8.7517	0.693852	2.86655
3253	Ic	Ic_S1_P3E.1_K3.1_C3.1_H3.1_A3.1_[T5C]_[A6G]_F3.1_[T7C]_[A8C]_T3.1	TCTCTTTGTACGCCTCTCTT	S1a	TCTCTT	TCTCTT	P3E.1	K3.1	C3.1	H3.1	A3.1_[T5C]_[A6G]	F3.1_[T7C]_[A8C]	T3.1	TGTACGCC		TGTA	CG	CC		4	0	-0.0409819	-8.38103	0.860368	3.23722
3254	Ic	Ic_S1_P3E.1_K3.1_C3.1_H3.1_A3.1_[T5C]_[A6G]_F3.1_[T7C]_[A8T]_T3.1	TCTCTTTGTACGCTTCTCTT	S1a	TCTCTT	TCTCTT	P3E.1	K3.1	C3.1	H3.1	A3.1_[T5C]_[A6G]	F3.1_[T7C]_[A8T]	T3.1	TGTACGCT		TGTA	CG	CT		4	0	-0.0423469	-9.82631	0.466558	1.79194
3255	Ic	Ic_S1_P3E.1_K3.1_C3.1_H3.1_A3.1_[T5C]_[A6G]_F3.1_[T7C]_T3.1	TCTCTTTGTACGCATCTCTT	S1a	TCTCTT	TCTCTT	P3E.1	K3.1	C3.1	H3.1	A3.1_[T5C]_[A6G]	F3.1_[T7C]	T3.1	TGTACGCA		TGTA	CG	CA		3	0	-0.0816239	-8.26683	0.891212	3.35142
3258	Ic	Ic_S1_P3E.1_K3.1_C3.1_H3.1_A3.1_[T5C]_[A6G]_F3.1_[T7A]_[A8T]_T3.1	TCTCTTTGTACGATTCTCTT	S1a	TCTCTT	TCTCTT	P3E.1	K3.1	C3.1	H3.1	A3.1_[T5C]_[A6G]	F3.1_[T7A]_[A8T]	T3.1	TGTACGAT		TGTA	CG	AT		4	0	-0.155444	-10.2649	0.456402	1.35335
3259	Ic	Ic_S1_P3E.1_K3.1_C3.1_H3.1_A3.1_[T5C]_[A6G]_F3.1_[T7A]_T3.1	TCTCTTTGTACGAATCTCTT	S1a	TCTCTT	TCTCTT	P3E.1	K3.1	C3.1	H3.1	A3.1_[T5C]_[A6G]	F3.1_[T7A]	T3.1	TGTACGAA		TGTA	CG	AA		3	0	-0.207194	-8.2537	0.558706	3.36455
3260	Ic	Ic_S1_P3E.1_K3.1_C3.1_H3.1_A3.1_[T5C]_[A6G]_F3.1_[A8G]_T3.1	TCTCTTTGTACGTGTCTCTT	S1a	TCTCTT	TCTCTT	P3E.1	K3.1	C3.1	H3.1	A3.1_[T5C]_[A6G]	F3.1_[A8G]	T3.1	TGTACGTG		TGTA	CG	TG		3	0	-0.0662788	-8.60542	0.7435	3.01283
3262	Ic	Ic_S1_P3E.1_K3.1_C3.1_H3.1_A3.1_[T5C]_[A6G]_F3.1_[A8T]_T3.1	TCTCTTTGTACGTTTCTCTT	S1a	TCTCTT	TCTCTT	P3E.1	K3.1	C3.1	H3.1	A3.1_[T5C]_[A6G]	F3.1_[A8T]	T3.1	TGTACGTT		TGTA	CG	TT		3	0	-0.0524453	-10.0829	0.496595	1.53531
3265	Ic	Ic_S1_P3E.1_K3.1_C3.1_H3.1_A3.1_[T5C]_[A6C]_F3.1_[T7G]_[A8C]_T3.1	TCTCTTTGTACCGCTCTCTT	S1a	TCTCTT	TCTCTT	P3E.1	K3.1	C3.1	H3.1	A3.1_[T5C]_[A6C]	F3.1_[T7G]_[A8C]	T3.1	TGTACCGC		TGTA	CC	GC		4	0	-0.0879982	-8.19214	0.543581	3.42611
3266	Ic	Ic_S1_P3E.1_K3.1_C3.1_H3.1_A3.1_[T5C]_[A6C]_F3.1_[T7G]_[A8T]_T3.1	TCTCTTTGTACCGTTCTCTT	S1a	TCTCTT	TCTCTT	P3E.1	K3.1	C3.1	H3.1	A3.1_[T5C]_[A6C]	F3.1_[T7G]_[A8T]	T3.1	TGTACCGT		TGTA	CC	GT		4	0	-0.0578408	-8.74118	0.752004	2.87707
3269	Ic	Ic_S1_P3E.1_K3.1_C3.1_H3.1_A3.1_[T5C]_[A6C]_F3.1_[T7C]_[A8C]_T3.1	TCTCTTTGTACCCCTCTCTT	S1a	TCTCTT	TCTCTT	P3E.1	K3.1	C3.1	H3.1	A3.1_[T5C]_[A6C]	F3.1_[T7C]_[A8C]	T3.1	TGTACCCC		TGTA	CC	CC		4	0	-0.0352194	-8.21425	0.660047	3.404
3270	Ic	Ic_S1_P3E.1_K3.1_C3.1_H3.1_A3.1_[T5C]_[A6C]_F3.1_[T7C]_[A8T]_T3.1	TCTCTTTGTACCCTTCTCTT	S1a	TCTCTT	TCTCTT	P3E.1	K3.1	C3.1	H3.1	A3.1_[T5C]_[A6C]	F3.1_[T7C]_[A8T]	T3.1	TGTACCCT		TGTA	CC	CT		4	0	-0.0350006	-9.85696	0.518261	1.76129
3271	Ic	Ic_S1_P3E.1_K3.1_C3.1_H3.1_A3.1_[T5C]_[A6C]_F3.1_[T7C]_T3.1	TCTCTTTGTACCCATCTCTT	S1a	TCTCTT	TCTCTT	P3E.1	K3.1	C3.1	H3.1	A3.1_[T5C]_[A6C]	F3.1_[T7C]	T3.1	TGTACCCA		TGTA	CC	CA		3	0	-0.0575973	-8.68714	0.62838	2.93111
3273	Ic	Ic_S1_P3E.1_K3.1_C3.1_H3.1_A3.1_[T5C]_[A6C]_F3.1_[T7A]_[A8C]_T3.1	TCTCTTTGTACCACTCTCTT	S1a	TCTCTT	TCTCTT	P3E.1	K3.1	C3.1	H3.1	A3.1_[T5C]_[A6C]	F3.1_[T7A]_[A8C]	T3.1	TGTACCAC		TGTA	CC	AC		4	0	-0.0679671	-9.1647	0.500347	2.45355
3274	Ic	Ic_S1_P3E.1_K3.1_C3.1_H3.1_A3.1_[T5C]_[A6C]_F3.1_[T7A]_[A8T]_T3.1	TCTCTTTGTACCATTCTCTT	S1a	TCTCTT	TCTCTT	P3E.1	K3.1	C3.1	H3.1	A3.1_[T5C]_[A6C]	F3.1_[T7A]_[A8T]	T3.1	TGTACCAT		TGTA	CC	AT		4	0	-0.0411144	-11.0434	0.237201	0.57488
3276	Ic	Ic_S1_P3E.1_K3.1_C3.1_H3.1_A3.1_[T5C]_[A6C]_F3.1_[A8G]_T3.1	TCTCTTTGTACCTGTCTCTT	S1a	TCTCTT	TCTCTT	P3E.1	K3.1	C3.1	H3.1	A3.1_[T5C]_[A6C]	F3.1_[A8G]	T3.1	TGTACCTG		TGTA	CC	TG		3	0	-0.0415645	-9.46519	0.542201	2.15306
3277	Ic	Ic_S1_P3E.1_K3.1_C3.1_H3.1_A3.1_[T5C]_[A6C]_F3.1_[A8C]_T3.1	TCTCTTTGTACCTCTCTCTT	S1a	TCTCTT	TCTCTT	P3E.1	K3.1	C3.1	H3.1	A3.1_[T5C]_[A6C]	F3.1_[A8C]	T3.1	TGTACCTC		TGTA	CC	TC		3	0	-0.0462246	-9.2829	0.683898	2.33535
3278	Ic	Ic_S1_P3E.1_K3.1_C3.1_H3.1_A3.1_[T5C]_[A6C]_F3.1_[A8T]_T3.1	TCTCTTTGTACCTTTCTCTT	S1a	TCTCTT	TCTCTT	P3E.1	K3.1	C3.1	H3.1	A3.1_[T5C]_[A6C]	F3.1_[A8T]	T3.1	TGTACCTT		TGTA	CC	TT		3	0	-0.0328611	-10.1892	0.353833	1.42903
3280	Ic	Ic_S1_P3E.1_K3.1_C3.1_H3.1_A3.1_[T5C]_[A6T]_F3.1_[T7G]_[A8G]_T3.1	TCTCTTTGTACTGGTCTCTT	S1a	TCTCTT	TCTCTT	P3E.1	K3.1	C3.1	H3.1	A3.1_[T5C]_[A6T]	F3.1_[T7G]_[A8G]	T3.1	TGTACTGG		TGTA	CT	GG		4	0	-0.302521	-8.14974	0.490675	3.46851
3281	Ic	Ic_S1_P3E.1_K3.1_C3.1_H3.1_A3.1_[T5C]_[A6T]_F3.1_[T7G]_[A8C]_T3.1	TCTCTTTGTACTGCTCTCTT	S1a	TCTCTT	TCTCTT	P3E.1	K3.1	C3.1	H3.1	A3.1_[T5C]_[A6T]	F3.1_[T7G]_[A8C]	T3.1	TGTACTGC		TGTA	CT	GC		4	0	-0.103195	-8.28767	0.496151	3.33058
3285	Ic	Ic_S1_P3E.1_K3.1_C3.1_H3.1_A3.1_[T5C]_[A6T]_F3.1_[T7C]_[A8C]_T3.1	TCTCTTTGTACTCCTCTCTT	S1a	TCTCTT	TCTCTT	P3E.1	K3.1	C3.1	H3.1	A3.1_[T5C]_[A6T]	F3.1_[T7C]_[A8C]	T3.1	TGTACTCC		TGTA	CT	CC		4	0	-0.0393155	-8.75175	0.546599	2.8665
3286	Ic	Ic_S1_P3E.1_K3.1_C3.1_H3.1_A3.1_[T5C]_[A6T]_F3.1_[T7C]_[A8T]_T3.1	TCTCTTTGTACTCTTCTCTT	S1a	TCTCTT	TCTCTT	P3E.1	K3.1	C3.1	H3.1	A3.1_[T5C]_[A6T]	F3.1_[T7C]_[A8T]	T3.1	TGTACTCT		TGTA	CT	CT		4	0	-0.047036	-10.0317	0.762876	1.5866
3287	Ic	Ic_S1_P3E.1_K3.1_C3.1_H3.1_A3.1_[T5C]_[A6T]_F3.1_[T7C]_T3.1	TCTCTTTGTACTCATCTCTT	S1a	TCTCTT	TCTCTT	P3E.1	K3.1	C3.1	H3.1	A3.1_[T5C]_[A6T]	F3.1_[T7C]	T3.1	TGTACTCA		TGTA	CT	CA		3	0	-0.149106	-8.66507	0.520417	2.95319
3288	Ic	Ic_S1_P3E.1_K3.1_C3.1_H3.1_A3.1_[T5C]_[A6T]_F3.1_[T7A]_[A8G]_T3.1	TCTCTTTGTACTAGTCTCTT	S1a	TCTCTT	TCTCTT	P3E.1	K3.1	C3.1	H3.1	A3.1_[T5C]_[A6T]	F3.1_[T7A]_[A8G]	T3.1	TGTACTAG		TGTA	CT	AG		4	0	-0.0781413	-8.56874	0.769233	3.04951
3289	Ic	Ic_S1_P3E.1_K3.1_C3.1_H3.1_A3.1_[T5C]_[A6T]_F3.1_[T7A]_[A8C]_T3.1	TCTCTTTGTACTACTCTCTT	S1a	TCTCTT	TCTCTT	P3E.1	K3.1	C3.1	H3.1	A3.1_[T5C]_[A6T]	F3.1_[T7A]_[A8C]	T3.1	TGTACTAC		TGTA	CT	AC		4	0	-0.0623836	-8.80968	0.865807	2.80857
3290	Ic	Ic_S1_P3E.1_K3.1_C3.1_H3.1_A3.1_[T5C]_[A6T]_F3.1_[T7A]_[A8T]_T3.1	TCTCTTTGTACTATTCTCTT	S1a	TCTCTT	TCTCTT	P3E.1	K3.1	C3.1	H3.1	A3.1_[T5C]_[A6T]	F3.1_[T7A]_[A8T]	T3.1	TGTACTAT		TGTA	CT	AT		4	0	-0.0338614	-10.9435	0.323413	0.67476
3291	Ic	Ic_S1_P3E.1_K3.1_C3.1_H3.1_A3.1_[T5C]_[A6T]_F3.1_[T7A]_T3.1	TCTCTTTGTACTAATCTCTT	S1a	TCTCTT	TCTCTT	P3E.1	K3.1	C3.1	H3.1	A3.1_[T5C]_[A6T]	F3.1_[T7A]	T3.1	TGTACTAA		TGTA	CT	AA		3	0	-0.0437601	-9.70121	0.616544	1.91704
3292	Ic	Ic_S1_P3E.1_K3.1_C3.1_H3.1_A3.1_[T5C]_[A6T]_F3.1_[A8G]_T3.1	TCTCTTTGTACTTGTCTCTT	S1a	TCTCTT	TCTCTT	P3E.1	K3.1	C3.1	H3.1	A3.1_[T5C]_[A6T]	F3.1_[A8G]	T3.1	TGTACTTG		TGTA	CT	TG		3	0	-0.0411441	-9.48479	0.606672	2.13346
3293	Ic	Ic_S1_P3E.1_K3.1_C3.1_H3.1_A3.1_[T5C]_[A6T]_F3.1_[A8C]_T3.1	TCTCTTTGTACTTCTCTCTT	S1a	TCTCTT	TCTCTT	P3E.1	K3.1	C3.1	H3.1	A3.1_[T5C]_[A6T]	F3.1_[A8C]	T3.1	TGTACTTC		TGTA	CT	TC		3	0	-0.0454467	-9.16773	0.709046	2.45052
3294	Ic	Ic_S1_P3E.1_K3.1_C3.1_H3.1_A3.1_[T5C]_[A6T]_F3.1_[A8T]_T3.1	TCTCTTTGTACTTTTCTCTT	S1a	TCTCTT	TCTCTT	P3E.1	K3.1	C3.1	H3.1	A3.1_[T5C]_[A6T]	F3.1_[A8T]	T3.1	TGTACTTT		TGTA	CT	TT		3	0	-0.0320323	-10.5177	0.609131	1.10056
3297	Ic	Ic_S1_P3E.1_K3.1_C3.1_H3.1_A3.1_[T5C]_F3.1_[T7G]_[A8C]_T3.1	TCTCTTTGTACAGCTCTCTT	S1a	TCTCTT	TCTCTT	P3E.1	K3.1	C3.1	H3.1	A3.1_[T5C]	F3.1_[T7G]_[A8C]	T3.1	TGTACAGC		TGTA	CA	GC		3	0	-0.128752	-9.70696	0.301041	1.91129
3300	Ic	Ic_S1_P3E.1_K3.1_C3.1_H3.1_A3.1_[T5C]_F3.1_[T7C]_[A8G]_T3.1	TCTCTTTGTACACGTCTCTT	S1a	TCTCTT	TCTCTT	P3E.1	K3.1	C3.1	H3.1	A3.1_[T5C]	F3.1_[T7C]_[A8G]	T3.1	TGTACACG		TGTA	CA	CG		3	0	-0.0472221	-10.3216	0.686823	1.29662
3301	Ic	Ic_S1_P3E.1_K3.1_C3.1_H3.1_A3.1_[T5C]_F3.1_[T7C]_[A8C]_T3.1	TCTCTTTGTACACCTCTCTT	S1a	TCTCTT	TCTCTT	P3E.1	K3.1	C3.1	H3.1	A3.1_[T5C]	F3.1_[T7C]_[A8C]	T3.1	TGTACACC		TGTA	CA	CC		3	0	-0.0362311	-10.0666	0.490486	1.55166
3302	Ic	Ic_S1_P3E.1_K3.1_C3.1_H3.1_A3.1_[T5C]_F3.1_[T7C]_[A8T]_T3.1	TCTCTTTGTACACTTCTCTT	S1a	TCTCTT	TCTCTT	P3E.1	K3.1	C3.1	H3.1	A3.1_[T5C]	F3.1_[T7C]_[A8T]	T3.1	TGTACACT		TGTA	CA	CT		3	0	-0.037607	-10.9307	0.54104	0.687508
3304	Ic	Ic_S1_P3E.1_K3.1_C3.1_H3.1_A3.1_[T5C]_F3.1_[T7A]_[A8G]_T3.1	TCTCTTTGTACAAGTCTCTT	S1a	TCTCTT	TCTCTT	P3E.1	K3.1	C3.1	H3.1	A3.1_[T5C]	F3.1_[T7A]_[A8G]	T3.1	TGTACAAG		TGTA	CA	AG		3	0	-0.146069	-8.39357	0.999773	3.22468
3305	Ic	Ic_S1_P3E.1_K3.1_C3.1_H3.1_A3.1_[T5C]_F3.1_[T7A]_[A8C]_T3.1	TCTCTTTGTACAACTCTCTT	S1a	TCTCTT	TCTCTT	P3E.1	K3.1	C3.1	H3.1	A3.1_[T5C]	F3.1_[T7A]_[A8C]	T3.1	TGTACAAC		TGTA	CA	AC		3	0	-0.0642092	-9.9556	0.470706	1.66265
3306	Ic	Ic_S1_P3E.1_K3.1_C3.1_H3.1_A3.1_[T5C]_F3.1_[T7A]_[A8T]_T3.1	TCTCTTTGTACAATTCTCTT	S1a	TCTCTT	TCTCTT	P3E.1	K3.1	C3.1	H3.1	A3.1_[T5C]	F3.1_[T7A]_[A8T]	T3.1	TGTACAAT		TGTA	CA	AT		3	0	-0.0361762	-10.8544	0.383908	0.763867
3316	Ic	Ic_S1_P3E.1_K3.1_C3.1_H3.1_A3.1_[T5A]_[A6G]_F3.1_[T7C]_[A8G]_T3.1	TCTCTTTGTAAGCGTCTCTT	S1a	TCTCTT	TCTCTT	P3E.1	K3.1	C3.1	H3.1	A3.1_[T5A]_[A6G]	F3.1_[T7C]_[A8G]	T3.1	TGTAAGCG		TGTA	AG	CG		4	0	-0.23669	-7.80198	0.689374	3.81627
3317	Ic	Ic_S1_P3E.1_K3.1_C3.1_H3.1_A3.1_[T5A]_[A6G]_F3.1_[T7C]_[A8C]_T3.1	TCTCTTTGTAAGCCTCTCTT	S1a	TCTCTT	TCTCTT	P3E.1	K3.1	C3.1	H3.1	A3.1_[T5A]_[A6G]	F3.1_[T7C]_[A8C]	T3.1	TGTAAGCC		TGTA	AG	CC		4	0	-0.125767	-7.92648	0.926664	3.69177
3318	Ic	Ic_S1_P3E.1_K3.1_C3.1_H3.1_A3.1_[T5A]_[A6G]_F3.1_[T7C]_[A8T]_T3.1	TCTCTTTGTAAGCTTCTCTT	S1a	TCTCTT	TCTCTT	P3E.1	K3.1	C3.1	H3.1	A3.1_[T5A]_[A6G]	F3.1_[T7C]_[A8T]	T3.1	TGTAAGCT		TGTA	AG	CT		4	0	-0.126909	-8.43799	0.625381	3.18026
3319	Ic	Ic_S1_P3E.1_K3.1_C3.1_H3.1_A3.1_[T5A]_[A6G]_F3.1_[T7C]_T3.1	TCTCTTTGTAAGCATCTCTT	S1a	TCTCTT	TCTCTT	P3E.1	K3.1	C3.1	H3.1	A3.1_[T5A]_[A6G]	F3.1_[T7C]	T3.1	TGTAAGCA		TGTA	AG	CA		3	0	-0.162789	-7.55373	0.53172	4.06452
3324	Ic	Ic_S1_P3E.1_K3.1_C3.1_H3.1_A3.1_[T5A]_[A6G]_F3.1_[A8G]_T3.1	TCTCTTTGTAAGTGTCTCTT	S1a	TCTCTT	TCTCTT	P3E.1	K3.1	C3.1	H3.1	A3.1_[T5A]_[A6G]	F3.1_[A8G]	T3.1	TGTAAGTG		TGTA	AG	TG		3	0	-0.442914	-7.83138	0.750123	3.78687
3326	Ic	Ic_S1_P3E.1_K3.1_C3.1_H3.1_A3.1_[T5A]_[A6G]_F3.1_[A8T]_T3.1	TCTCTTTGTAAGTTTCTCTT	S1a	TCTCTT	TCTCTT	P3E.1	K3.1	C3.1	H3.1	A3.1_[T5A]_[A6G]	F3.1_[A8T]	T3.1	TGTAAGTT		TGTA	AG	TT		3	0	-0.331771	-8.3891	0.843501	3.22915
3328	Ic	Ic_S1_P3E.1_K3.1_C3.1_H3.1_A3.1_[T5A]_[A6C]_F3.1_[T7G]_[A8G]_T3.1	TCTCTTTGTAACGGTCTCTT	S1a	TCTCTT	TCTCTT	P3E.1	K3.1	C3.1	H3.1	A3.1_[T5A]_[A6C]	F3.1_[T7G]_[A8G]	T3.1	TGTAACGG		TGTA	AC	GG		4	0	-0.122648	-7.66006	0.492821	3.95819
3329	Ic	Ic_S1_P3E.1_K3.1_C3.1_H3.1_A3.1_[T5A]_[A6C]_F3.1_[T7G]_[A8C]_T3.1	TCTCTTTGTAACGCTCTCTT	S1a	TCTCTT	TCTCTT	P3E.1	K3.1	C3.1	H3.1	A3.1_[T5A]_[A6C]	F3.1_[T7G]_[A8C]	T3.1	TGTAACGC		TGTA	AC	GC		4	0	-0.0897983	-8.18753	0.973838	3.43072
3330	Ic	Ic_S1_P3E.1_K3.1_C3.1_H3.1_A3.1_[T5A]_[A6C]_F3.1_[T7G]_[A8T]_T3.1	TCTCTTTGTAACGTTCTCTT	S1a	TCTCTT	TCTCTT	P3E.1	K3.1	C3.1	H3.1	A3.1_[T5A]_[A6C]	F3.1_[T7G]_[A8T]	T3.1	TGTAACGT		TGTA	AC	GT		4	0	-0.0601633	-8.55684	0.777823	3.06141
3333	Ic	Ic_S1_P3E.1_K3.1_C3.1_H3.1_A3.1_[T5A]_[A6C]_F3.1_[T7C]_[A8C]_T3.1	TCTCTTTGTAACCCTCTCTT	S1a	TCTCTT	TCTCTT	P3E.1	K3.1	C3.1	H3.1	A3.1_[T5A]_[A6C]	F3.1_[T7C]_[A8C]	T3.1	TGTAACCC		TGTA	AC	CC		4	0	-0.0370152	-8.20056	0.526864	3.41769
3334	Ic	Ic_S1_P3E.1_K3.1_C3.1_H3.1_A3.1_[T5A]_[A6C]_F3.1_[T7C]_[A8T]_T3.1	TCTCTTTGTAACCTTCTCTT	S1a	TCTCTT	TCTCTT	P3E.1	K3.1	C3.1	H3.1	A3.1_[T5A]_[A6C]	F3.1_[T7C]_[A8T]	T3.1	TGTAACCT		TGTA	AC	CT		4	0	-0.0367495	-9.67472	0.63524	1.94353
3335	Ic	Ic_S1_P3E.1_K3.1_C3.1_H3.1_A3.1_[T5A]_[A6C]_F3.1_[T7C]_T3.1	TCTCTTTGTAACCATCTCTT	S1a	TCTCTT	TCTCTT	P3E.1	K3.1	C3.1	H3.1	A3.1_[T5A]_[A6C]	F3.1_[T7C]	T3.1	TGTAACCA		TGTA	AC	CA		3	0	-0.0592986	-8.21031	0.690098	3.40795
3336	Ic	Ic_S1_P3E.1_K3.1_C3.1_H3.1_A3.1_[T5A]_[A6C]_F3.1_[T7A]_[A8G]_T3.1	TCTCTTTGTAACAGTCTCTT	S1a	TCTCTT	TCTCTT	P3E.1	K3.1	C3.1	H3.1	A3.1_[T5A]_[A6C]	F3.1_[T7A]_[A8G]	T3.1	TGTAACAG		TGTA	AC	AG		4	0	-0.0778858	-8.6065	0.713388	3.01175
3337	Ic	Ic_S1_P3E.1_K3.1_C3.1_H3.1_A3.1_[T5A]_[A6C]_F3.1_[T7A]_[A8C]_T3.1	TCTCTTTGTAACACTCTCTT	S1a	TCTCTT	TCTCTT	P3E.1	K3.1	C3.1	H3.1	A3.1_[T5A]_[A6C]	F3.1_[T7A]_[A8C]	T3.1	TGTAACAC		TGTA	AC	AC		4	0	-0.0696837	-8.56035	0.663098	3.0579
3338	Ic	Ic_S1_P3E.1_K3.1_C3.1_H3.1_A3.1_[T5A]_[A6C]_F3.1_[T7A]_[A8T]_T3.1	TCTCTTTGTAACATTCTCTT	S1a	TCTCTT	TCTCTT	P3E.1	K3.1	C3.1	H3.1	A3.1_[T5A]_[A6C]	F3.1_[T7A]_[A8T]	T3.1	TGTAACAT		TGTA	AC	AT		4	0	-0.0428677	-10.6751	0.482275	0.943131
3339	Ic	Ic_S1_P3E.1_K3.1_C3.1_H3.1_A3.1_[T5A]_[A6C]_F3.1_[T7A]_T3.1	TCTCTTTGTAACAATCTCTT	S1a	TCTCTT	TCTCTT	P3E.1	K3.1	C3.1	H3.1	A3.1_[T5A]_[A6C]	F3.1_[T7A]	T3.1	TGTAACAA		TGTA	AC	AA		3	0	-0.0919594	-9.55384	0.638954	2.06441
3340	Ic	Ic_S1_P3E.1_K3.1_C3.1_H3.1_A3.1_[T5A]_[A6C]_F3.1_[A8G]_T3.1	TCTCTTTGTAACTGTCTCTT	S1a	TCTCTT	TCTCTT	P3E.1	K3.1	C3.1	H3.1	A3.1_[T5A]_[A6C]	F3.1_[A8G]	T3.1	TGTAACTG		TGTA	AC	TG		3	0	-0.0436496	-8.7445	0.570761	2.87375
3341	Ic	Ic_S1_P3E.1_K3.1_C3.1_H3.1_A3.1_[T5A]_[A6C]_F3.1_[A8C]_T3.1	TCTCTTTGTAACTCTCTCTT	S1a	TCTCTT	TCTCTT	P3E.1	K3.1	C3.1	H3.1	A3.1_[T5A]_[A6C]	F3.1_[A8C]	T3.1	TGTAACTC		TGTA	AC	TC		3	0	-0.0479874	-8.7698	0.846348	2.84845
3342	Ic	Ic_S1_P3E.1_K3.1_C3.1_H3.1_A3.1_[T5A]_[A6C]_F3.1_[A8T]_T3.1	TCTCTTTGTAACTTTCTCTT	S1a	TCTCTT	TCTCTT	P3E.1	K3.1	C3.1	H3.1	A3.1_[T5A]_[A6C]	F3.1_[A8T]	T3.1	TGTAACTT		TGTA	AC	TT		3	0	-0.0346163	-9.88148	0.66577	1.73677
3344	Ic	Ic_S1_P3E.1_K3.1_C3.1_H3.1_A3.1_[T5A]_[A6T]_F3.1_[T7G]_[A8G]_T3.1	TCTCTTTGTAATGGTCTCTT	S1a	TCTCTT	TCTCTT	P3E.1	K3.1	C3.1	H3.1	A3.1_[T5A]_[A6T]	F3.1_[T7G]_[A8G]	T3.1	TGTAATGG		TGTA	AT	GG		4	0	-0.308469	-7.76562	0.732215	3.85263
3346	Ic	Ic_S1_P3E.1_K3.1_C3.1_H3.1_A3.1_[T5A]_[A6T]_F3.1_[T7G]_[A8T]_T3.1	TCTCTTTGTAATGTTCTCTT	S1a	TCTCTT	TCTCTT	P3E.1	K3.1	C3.1	H3.1	A3.1_[T5A]_[A6T]	F3.1_[T7G]_[A8T]	T3.1	TGTAATGT		TGTA	AT	GT		4	0	-0.0835636	-8.84352	0.669792	2.77474
3348	Ic	Ic_S1_P3E.1_K3.1_C3.1_H3.1_A3.1_[T5A]_[A6T]_F3.1_[T7C]_[A8G]_T3.1	TCTCTTTGTAATCGTCTCTT	S1a	TCTCTT	TCTCTT	P3E.1	K3.1	C3.1	H3.1	A3.1_[T5A]_[A6T]	F3.1_[T7C]_[A8G]	T3.1	TGTAATCG		TGTA	AT	CG		4	0	-0.0709414	-8.27002	0.55645	3.34823
3349	Ic	Ic_S1_P3E.1_K3.1_C3.1_H3.1_A3.1_[T5A]_[A6T]_F3.1_[T7C]_[A8C]_T3.1	TCTCTTTGTAATCCTCTCTT	S1a	TCTCTT	TCTCTT	P3E.1	K3.1	C3.1	H3.1	A3.1_[T5A]_[A6T]	F3.1_[T7C]_[A8C]	T3.1	TGTAATCC		TGTA	AT	CC		4	0	-0.0416128	-8.30924	0.542722	3.30902
3350	Ic	Ic_S1_P3E.1_K3.1_C3.1_H3.1_A3.1_[T5A]_[A6T]_F3.1_[T7C]_[A8T]_T3.1	TCTCTTTGTAATCTTCTCTT	S1a	TCTCTT	TCTCTT	P3E.1	K3.1	C3.1	H3.1	A3.1_[T5A]_[A6T]	F3.1_[T7C]_[A8T]	T3.1	TGTAATCT		TGTA	AT	CT		4	0	-0.0492571	-9.75978	0.851244	1.85847
3351	Ic	Ic_S1_P3E.1_K3.1_C3.1_H3.1_A3.1_[T5A]_[A6T]_F3.1_[T7C]_T3.1	TCTCTTTGTAATCATCTCTT	S1a	TCTCTT	TCTCTT	P3E.1	K3.1	C3.1	H3.1	A3.1_[T5A]_[A6T]	F3.1_[T7C]	T3.1	TGTAATCA		TGTA	AT	CA		3	0	-0.150995	-8.34939	0.716156	3.26886
3352	Ic	Ic_S1_P3E.1_K3.1_C3.1_H3.1_A3.1_[T5A]_[A6T]_F3.1_[T7A]_[A8G]_T3.1	TCTCTTTGTAATAGTCTCTT	S1a	TCTCTT	TCTCTT	P3E.1	K3.1	C3.1	H3.1	A3.1_[T5A]_[A6T]	F3.1_[T7A]_[A8G]	T3.1	TGTAATAG		TGTA	AT	AG		4	0	-0.084273	-8.44513	0.741475	3.17312
3353	Ic	Ic_S1_P3E.1_K3.1_C3.1_H3.1_A3.1_[T5A]_[A6T]_F3.1_[T7A]_[A8C]_T3.1	TCTCTTTGTAATACTCTCTT	S1a	TCTCTT	TCTCTT	P3E.1	K3.1	C3.1	H3.1	A3.1_[T5A]_[A6T]	F3.1_[T7A]_[A8C]	T3.1	TGTAATAC		TGTA	AT	AC		4	0	-0.0646123	-8.52931	0.470586	3.08894
3355	Ic	Ic_S1_P3E.1_K3.1_C3.1_H3.1_A3.1_[T5A]_[A6T]_F3.1_[T7A]_T3.1	TCTCTTTGTAATAATCTCTT	S1a	TCTCTT	TCTCTT	P3E.1	K3.1	C3.1	H3.1	A3.1_[T5A]_[A6T]	F3.1_[T7A]	T3.1	TGTAATAA		TGTA	AT	AA		3	0	-0.0460576	-9.32702	0.422761	2.29123
3356	Ic	Ic_S1_P3E.1_K3.1_C3.1_H3.1_A3.1_[T5A]_[A6T]_F3.1_[A8G]_T3.1	TCTCTTTGTAATTGTCTCTT	S1a	TCTCTT	TCTCTT	P3E.1	K3.1	C3.1	H3.1	A3.1_[T5A]_[A6T]	F3.1_[A8G]	T3.1	TGTAATTG		TGTA	AT	TG		3	0	-0.0439892	-8.80367	0.607534	2.81458
3357	Ic	Ic_S1_P3E.1_K3.1_C3.1_H3.1_A3.1_[T5A]_[A6T]_F3.1_[A8C]_T3.1	TCTCTTTGTAATTCTCTCTT	S1a	TCTCTT	TCTCTT	P3E.1	K3.1	C3.1	H3.1	A3.1_[T5A]_[A6T]	F3.1_[A8C]	T3.1	TGTAATTC		TGTA	AT	TC		3	0	-0.0477204	-8.62448	0.599014	2.99377
3358	Ic	Ic_S1_P3E.1_K3.1_C3.1_H3.1_A3.1_[T5A]_[A6T]_F3.1_[A8T]_T3.1	TCTCTTTGTAATTTTCTCTT	S1a	TCTCTT	TCTCTT	P3E.1	K3.1	C3.1	H3.1	A3.1_[T5A]_[A6T]	F3.1_[A8T]	T3.1	TGTAATTT		TGTA	AT	TT		3	0	-0.0343102	-10.1884	0.359547	1.42982
3361	Ic	Ic_S1_P3E.1_K3.1_C3.1_H3.1_A3.1_[T5A]_F3.1_[T7G]_[A8C]_T3.1	TCTCTTTGTAAAGCTCTCTT	S1a	TCTCTT	TCTCTT	P3E.1	K3.1	C3.1	H3.1	A3.1_[T5A]	F3.1_[T7G]_[A8C]	T3.1	TGTAAAGC		TGTA	AA	GC		3	0	-0.231121	-8.18328	0.526295	3.43497
3362	Ic	Ic_S1_P3E.1_K3.1_C3.1_H3.1_A3.1_[T5A]_F3.1_[T7G]_[A8T]_T3.1	TCTCTTTGTAAAGTTCTCTT	S1a	TCTCTT	TCTCTT	P3E.1	K3.1	C3.1	H3.1	A3.1_[T5A]	F3.1_[T7G]_[A8T]	T3.1	TGTAAAGT		TGTA	AA	GT		3	0	-0.443734	-9.37229	0.397382	2.24596
3365	Ic	Ic_S1_P3E.1_K3.1_C3.1_H3.1_A3.1_[T5A]_F3.1_[T7C]_[A8C]_T3.1	TCTCTTTGTAAACCTCTCTT	S1a	TCTCTT	TCTCTT	P3E.1	K3.1	C3.1	H3.1	A3.1_[T5A]	F3.1_[T7C]_[A8C]	T3.1	TGTAAACC		TGTA	AA	CC		3	0	-0.0401998	-8.52095	0.557625	3.0973
3366	Ic	Ic_S1_P3E.1_K3.1_C3.1_H3.1_A3.1_[T5A]_F3.1_[T7C]_[A8T]_T3.1	TCTCTTTGTAAACTTCTCTT	S1a	TCTCTT	TCTCTT	P3E.1	K3.1	C3.1	H3.1	A3.1_[T5A]	F3.1_[T7C]_[A8T]	T3.1	TGTAAACT		TGTA	AA	CT		3	0	-0.0415195	-10.3952	0.356402	1.22308
3368	Ic	Ic_S1_P3E.1_K3.1_C3.1_H3.1_A3.1_[T5A]_F3.1_[T7A]_[A8G]_T3.1	TCTCTTTGTAAAAGTCTCTT	S1a	TCTCTT	TCTCTT	P3E.1	K3.1	C3.1	H3.1	A3.1_[T5A]	F3.1_[T7A]_[A8G]	T3.1	TGTAAAAG		TGTA	AA	AG		3	0	-0.407013	-8.30147	0.653177	3.31678
3369	Ic	Ic_S1_P3E.1_K3.1_C3.1_H3.1_A3.1_[T5A]_F3.1_[T7A]_[A8C]_T3.1	TCTCTTTGTAAAACTCTCTT	S1a	TCTCTT	TCTCTT	P3E.1	K3.1	C3.1	H3.1	A3.1_[T5A]	F3.1_[T7A]_[A8C]	T3.1	TGTAAAAC		TGTA	AA	AC		3	0	-0.0748704	-8.77679	0.597314	2.84146
3377	Ic	Ic_S1_P3E.1_K3.1_C3.1_H3.1_A3.1_[A6G]_F3.1_[T7G]_[A8C]_T3.1	TCTCTTTGTATGGCTCTCTT	S1a	TCTCTT	TCTCTT	P3E.1	K3.1	C3.1	H3.1	A3.1_[A6G]	F3.1_[T7G]_[A8C]	T3.1	TGTATGGC		TGTA	TG	GC		3	0	-0.272237	-7.86195	0.665295	3.7563
3378	Ic	Ic_S1_P3E.1_K3.1_C3.1_H3.1_A3.1_[A6G]_F3.1_[T7G]_[A8T]_T3.1	TCTCTTTGTATGGTTCTCTT	S1a	TCTCTT	TCTCTT	P3E.1	K3.1	C3.1	H3.1	A3.1_[A6G]	F3.1_[T7G]_[A8T]	T3.1	TGTATGGT		TGTA	TG	GT		3	0	-0.326025	-8.58546	0.520463	3.03279
3381	Ic	Ic_S1_P3E.1_K3.1_C3.1_H3.1_A3.1_[A6G]_F3.1_[T7C]_[A8C]_T3.1	TCTCTTTGTATGCCTCTCTT	S1a	TCTCTT	TCTCTT	P3E.1	K3.1	C3.1	H3.1	A3.1_[A6G]	F3.1_[T7C]_[A8C]	T3.1	TGTATGCC		TGTA	TG	CC		3	0	-0.0493454	-7.86282	0.531406	3.75544
3382	Ic	Ic_S1_P3E.1_K3.1_C3.1_H3.1_A3.1_[A6G]_F3.1_[T7C]_[A8T]_T3.1	TCTCTTTGTATGCTTCTCTT	S1a	TCTCTT	TCTCTT	P3E.1	K3.1	C3.1	H3.1	A3.1_[A6G]	F3.1_[T7C]_[A8T]	T3.1	TGTATGCT		TGTA	TG	CT		3	0	-0.0516421	-8.68	0.542188	2.93825
3385	Ic	Ic_S1_P3E.1_K3.1_C3.1_H3.1_A3.1_[A6G]_F3.1_[T7A]_[A8C]_T3.1	TCTCTTTGTATGACTCTCTT	S1a	TCTCTT	TCTCTT	P3E.1	K3.1	C3.1	H3.1	A3.1_[A6G]	F3.1_[T7A]_[A8C]	T3.1	TGTATGAC		TGTA	TG	AC		3	0	-0.349891	-8.1434	0.596009	3.47485
3386	Ic	Ic_S1_P3E.1_K3.1_C3.1_H3.1_A3.1_[A6G]_F3.1_[T7A]_[A8T]_T3.1	TCTCTTTGTATGATTCTCTT	S1a	TCTCTT	TCTCTT	P3E.1	K3.1	C3.1	H3.1	A3.1_[A6G]	F3.1_[T7A]_[A8T]	T3.1	TGTATGAT		TGTA	TG	AT		3	0	-0.381344	-10.0606	0.883361	1.55765
3392	Ic	Ic_S1_P3E.1_K3.1_C3.1_H3.1_A3.1_[A6C]_F3.1_[T7G]_[A8G]_T3.1	TCTCTTTGTATCGGTCTCTT	S1a	TCTCTT	TCTCTT	P3E.1	K3.1	C3.1	H3.1	A3.1_[A6C]	F3.1_[T7G]_[A8G]	T3.1	TGTATCGG		TGTA	TC	GG		3	0	-0.117425	-7.79129	0.978187	3.82696
3393	Ic	Ic_S1_P3E.1_K3.1_C3.1_H3.1_A3.1_[A6C]_F3.1_[T7G]_[A8C]_T3.1	TCTCTTTGTATCGCTCTCTT	S1a	TCTCTT	TCTCTT	P3E.1	K3.1	C3.1	H3.1	A3.1_[A6C]	F3.1_[T7G]_[A8C]	T3.1	TGTATCGC		TGTA	TC	GC		3	0	-0.0882991	-8.27539	0.465414	3.34286
3394	Ic	Ic_S1_P3E.1_K3.1_C3.1_H3.1_A3.1_[A6C]_F3.1_[T7G]_[A8T]_T3.1	TCTCTTTGTATCGTTCTCTT	S1a	TCTCTT	TCTCTT	P3E.1	K3.1	C3.1	H3.1	A3.1_[A6C]	F3.1_[T7G]_[A8T]	T3.1	TGTATCGT		TGTA	TC	GT		3	0	-0.0591148	-8.85008	0.751171	2.76817
3397	Ic	Ic_S1_P3E.1_K3.1_C3.1_H3.1_A3.1_[A6C]_F3.1_[T7C]_[A8C]_T3.1	TCTCTTTGTATCCCTCTCTT	S1a	TCTCTT	TCTCTT	P3E.1	K3.1	C3.1	H3.1	A3.1_[A6C]	F3.1_[T7C]_[A8C]	T3.1	TGTATCCC		TGTA	TC	CC		3	0	-0.0355399	-8.56059	0.609526	3.05766
3398	Ic	Ic_S1_P3E.1_K3.1_C3.1_H3.1_A3.1_[A6C]_F3.1_[T7C]_[A8T]_T3.1	TCTCTTTGTATCCTTCTCTT	S1a	TCTCTT	TCTCTT	P3E.1	K3.1	C3.1	H3.1	A3.1_[A6C]	F3.1_[T7C]_[A8T]	T3.1	TGTATCCT		TGTA	TC	CT		3	0	-0.036297	-10.096	0.748327	1.52225
3400	Ic	Ic_S1_P3E.1_K3.1_C3.1_H3.1_A3.1_[A6C]_F3.1_[T7A]_[A8G]_T3.1	TCTCTTTGTATCAGTCTCTT	S1a	TCTCTT	TCTCTT	P3E.1	K3.1	C3.1	H3.1	A3.1_[A6C]	F3.1_[T7A]_[A8G]	T3.1	TGTATCAG		TGTA	TC	AG		3	0	-0.0734431	-8.61679	0.553546	3.00146
3401	Ic	Ic_S1_P3E.1_K3.1_C3.1_H3.1_A3.1_[A6C]_F3.1_[T7A]_[A8C]_T3.1	TCTCTTTGTATCACTCTCTT	S1a	TCTCTT	TCTCTT	P3E.1	K3.1	C3.1	H3.1	A3.1_[A6C]	F3.1_[T7A]_[A8C]	T3.1	TGTATCAC		TGTA	TC	AC		3	0	-0.0682722	-9.40879	0.401512	2.20946
3408	Ic	Ic_S1_P3E.1_K3.1_C3.1_H3.1_A3.1_[A6T]_F3.1_[T7G]_[A8G]_T3.1	TCTCTTTGTATTGGTCTCTT	S1a	TCTCTT	TCTCTT	P3E.1	K3.1	C3.1	H3.1	A3.1_[A6T]	F3.1_[T7G]_[A8G]	T3.1	TGTATTGG		TGTA	TT	GG		3	0	-0.303285	-8.00498	0.481757	3.61327
3410	Ic	Ic_S1_P3E.1_K3.1_C3.1_H3.1_A3.1_[A6T]_F3.1_[T7G]_[A8T]_T3.1	TCTCTTTGTATTGTTCTCTT	S1a	TCTCTT	TCTCTT	P3E.1	K3.1	C3.1	H3.1	A3.1_[A6T]	F3.1_[T7G]_[A8T]	T3.1	TGTATTGT		TGTA	TT	GT		3	0	-0.0817818	-10.121	0.426257	1.49726
3412	Ic	Ic_S1_P3E.1_K3.1_C3.1_H3.1_A3.1_[A6T]_F3.1_[T7C]_[A8G]_T3.1	TCTCTTTGTATTCGTCTCTT	S1a	TCTCTT	TCTCTT	P3E.1	K3.1	C3.1	H3.1	A3.1_[A6T]	F3.1_[T7C]_[A8G]	T3.1	TGTATTCG		TGTA	TT	CG		3	0	-0.0689664	-8.56963	0.633244	3.04862
3413	Ic	Ic_S1_P3E.1_K3.1_C3.1_H3.1_A3.1_[A6T]_F3.1_[T7C]_[A8C]_T3.1	TCTCTTTGTATTCCTCTCTT	S1a	TCTCTT	TCTCTT	P3E.1	K3.1	C3.1	H3.1	A3.1_[A6T]	F3.1_[T7C]_[A8C]	T3.1	TGTATTCC		TGTA	TT	CC		3	0	-0.0396338	-9.47955	0.723342	2.1387
3414	Ic	Ic_S1_P3E.1_K3.1_C3.1_H3.1_A3.1_[A6T]_F3.1_[T7C]_[A8T]_T3.1	TCTCTTTGTATTCTTCTCTT	S1a	TCTCTT	TCTCTT	P3E.1	K3.1	C3.1	H3.1	A3.1_[A6T]	F3.1_[T7C]_[A8T]	T3.1	TGTATTCT		TGTA	TT	CT		3	0	-0.0483064	-10.2161	0.363026	1.40213
3416	Ic	Ic_S1_P3E.1_K3.1_C3.1_H3.1_A3.1_[A6T]_F3.1_[T7A]_[A8G]_T3.1	TCTCTTTGTATTAGTCTCTT	S1a	TCTCTT	TCTCTT	P3E.1	K3.1	C3.1	H3.1	A3.1_[A6T]	F3.1_[T7A]_[A8G]	T3.1	TGTATTAG		TGTA	TT	AG		3	0	-0.0792368	-8.8093	0.541563	2.80895
3417	Ic	Ic_S1_P3E.1_K3.1_C3.1_H3.1_A3.1_[A6T]_F3.1_[T7A]_[A8C]_T3.1	TCTCTTTGTATTACTCTCTT	S1a	TCTCTT	TCTCTT	P3E.1	K3.1	C3.1	H3.1	A3.1_[A6T]	F3.1_[T7A]_[A8C]	T3.1	TGTATTAC		TGTA	TT	AC		3	0	-0.0626935	-9.24519	0.602136	2.37306
3418	Ic	Ic_S1_P3E.1_K3.1_C3.1_H3.1_A3.1_[A6T]_F3.1_[T7A]_[A8T]_T3.1	TCTCTTTGTATTATTCTCTT	S1a	TCTCTT	TCTCTT	P3E.1	K3.1	C3.1	H3.1	A3.1_[A6T]	F3.1_[T7A]_[A8T]	T3.1	TGTATTAT		TGTA	TT	AT		3	0	-0.035165	-10.6923	0.3414	0.92597
3439	If	If_S1_P3E.1_K3.1_C3.1_H3.1_A3.1_F3.1_T3.1	TCTCTTTGTATATATCTCTT	S1a	TCTCTT	TCTCTT	P3E.1	K3.1	C3.1	H3.1	A3.1	F3.1	T3.1	TGTATATA		TGTA	TA	TA		0	0	-0.0359793	-11.3356	0.217521	0.28269
3516	Ic	Ic_S1_P4E.1_K4.1_C4.1_H4.1_A4.1_[T5G]_[A6C]_[T7G]_F4.1_[A9G]_T4.1	TCTCTTTGTAGCGTGTCTCTT	S1a	TCTCTT	TCTCTT	P4E.1	K4.1	C4.1	H4.1	A4.1_[T5G]_[A6C]_[T7G]	F4.1_[A9G]	T4.1	TGTAGCGTG		TGTA	GCG	TG		4	0	-0.264001	-7.77492	0.583954	3.84334
3517	Ic	Ic_S1_P4E.1_K4.1_C4.1_H4.1_A4.1_[T5G]_[A6C]_[T7G]_F4.1_[A9C]_T4.1	TCTCTTTGTAGCGTCTCTCTT	S1a	TCTCTT	TCTCTT	P4E.1	K4.1	C4.1	H4.1	A4.1_[T5G]_[A6C]_[T7G]	F4.1_[A9C]	T4.1	TGTAGCGTC		TGTA	GCG	TC		4	0	-0.278112	-7.86683	0.839908	3.75142
3518	Ic	Ic_S1_P4E.1_K4.1_C4.1_H4.1_A4.1_[T5G]_[A6C]_[T7G]_F4.1_[A9T]_T4.1	TCTCTTTGTAGCGTTTCTCTT	S1a	TCTCTT	TCTCTT	P4E.1	K4.1	C4.1	H4.1	A4.1_[T5G]_[A6C]_[T7G]	F4.1_[A9T]	T4.1	TGTAGCGTT		TGTA	GCG	TT		4	0	-0.245212	-8.20713	0.402122	3.41112
3520	Ic	Ic_S1_P4E.1_K4.1_C4.1_H4.1_A4.1_[T5G]_[A6C]_[T7C]_F4.1_[T8G]_[A9G]_T4.1	TCTCTTTGTAGCCGGTCTCTT	S1a	TCTCTT	TCTCTT	P4E.1	K4.1	C4.1	H4.1	A4.1_[T5G]_[A6C]_[T7C]	F4.1_[T8G]_[A9G]	T4.1	TGTAGCCGG		TGTA	GCC	GG		5	0	-0.215609	-6.22699	0.378797	5.39126
3522	Ic	Ic_S1_P4E.1_K4.1_C4.1_H4.1_A4.1_[T5G]_[A6C]_[T7C]_F4.1_[T8G]_[A9T]_T4.1	TCTCTTTGTAGCCGTTCTCTT	S1a	TCTCTT	TCTCTT	P4E.1	K4.1	C4.1	H4.1	A4.1_[T5G]_[A6C]_[T7C]	F4.1_[T8G]_[A9T]	T4.1	TGTAGCCGT		TGTA	GCC	GT		5	0	-0.155313	-6.85473	0.8436	4.76352
3523	Ic	Ic_S1_P4E.1_K4.1_C4.1_H4.1_A4.1_[T5G]_[A6C]_[T7C]_F4.1_[T8G]_T4.1	TCTCTTTGTAGCCGATCTCTT	S1a	TCTCTT	TCTCTT	P4E.1	K4.1	C4.1	H4.1	A4.1_[T5G]_[A6C]_[T7C]	F4.1_[T8G]	T4.1	TGTAGCCGA		TGTA	GCC	GA		4	0	-0.277099	-7.23001	0.848561	4.38824
3524	Ic	Ic_S1_P4E.1_K4.1_C4.1_H4.1_A4.1_[T5G]_[A6C]_[T7C]_F4.1_[T8C]_[A9G]_T4.1	TCTCTTTGTAGCCCGTCTCTT	S1a	TCTCTT	TCTCTT	P4E.1	K4.1	C4.1	H4.1	A4.1_[T5G]_[A6C]_[T7C]	F4.1_[T8C]_[A9G]	T4.1	TGTAGCCCG		TGTA	GCC	CG		5	0	-0.138147	-6.60436	0.799263	5.01389
3526	Ic	Ic_S1_P4E.1_K4.1_C4.1_H4.1_A4.1_[T5G]_[A6C]_[T7C]_F4.1_[T8C]_[A9T]_T4.1	TCTCTTTGTAGCCCTTCTCTT	S1a	TCTCTT	TCTCTT	P4E.1	K4.1	C4.1	H4.1	A4.1_[T5G]_[A6C]_[T7C]	F4.1_[T8C]_[A9T]	T4.1	TGTAGCCCT		TGTA	GCC	CT		5	0	-0.131604	-7.49707	0.731095	4.12118
3529	Ic	Ic_S1_P4E.1_K4.1_C4.1_H4.1_A4.1_[T5G]_[A6C]_[T7C]_F4.1_[T8A]_[A9C]_T4.1	TCTCTTTGTAGCCACTCTCTT	S1a	TCTCTT	TCTCTT	P4E.1	K4.1	C4.1	H4.1	A4.1_[T5G]_[A6C]_[T7C]	F4.1_[T8A]_[A9C]	T4.1	TGTAGCCAC		TGTA	GCC	AC		5	0	-0.229074	-7.6019	0.864347	4.01635
3530	Ic	Ic_S1_P4E.1_K4.1_C4.1_H4.1_A4.1_[T5G]_[A6C]_[T7C]_F4.1_[T8A]_[A9T]_T4.1	TCTCTTTGTAGCCATTCTCTT	S1a	TCTCTT	TCTCTT	P4E.1	K4.1	C4.1	H4.1	A4.1_[T5G]_[A6C]_[T7C]	F4.1_[T8A]_[A9T]	T4.1	TGTAGCCAT		TGTA	GCC	AT		5	0	-0.152678	-7.80738	0.513584	3.81087
3534	Ic	Ic_S1_P4E.1_K4.1_C4.1_H4.1_A4.1_[T5G]_[A6C]_[T7C]_F4.1_[A9T]_T4.1	TCTCTTTGTAGCCTTTCTCTT	S1a	TCTCTT	TCTCTT	P4E.1	K4.1	C4.1	H4.1	A4.1_[T5G]_[A6C]_[T7C]	F4.1_[A9T]	T4.1	TGTAGCCTT		TGTA	GCC	TT		4	0	-0.131248	-8.41507	0.656371	3.20318
3535	Ic	Ic_S1_P4E.1_K4.1_C4.1_H4.1_A4.1_[T5G]_[A6C]_[T7C]_F4.1_T4.1	TCTCTTTGTAGCCTATCTCTT	S1a	TCTCTT	TCTCTT	P4E.1	K4.1	C4.1	H4.1	A4.1_[T5G]_[A6C]_[T7C]	F4.1	T4.1	TGTAGCCTA		TGTA	GCC	TA		3	0	-0.139327	-10.1844	0.386888	1.43384
3537	Ic	Ic_S1_P4E.1_K4.1_C4.1_H4.1_A4.1_[T5G]_[A6C]_[T7A]_F4.1_[T8G]_[A9C]_T4.1	TCTCTTTGTAGCAGCTCTCTT	S1a	TCTCTT	TCTCTT	P4E.1	K4.1	C4.1	H4.1	A4.1_[T5G]_[A6C]_[T7A]	F4.1_[T8G]_[A9C]	T4.1	TGTAGCAGC		TGTA	GCA	GC		5	0	-0.46731	-7.41698	0.764262	4.20127
3538	Ic	Ic_S1_P4E.1_K4.1_C4.1_H4.1_A4.1_[T5G]_[A6C]_[T7A]_F4.1_[T8G]_[A9T]_T4.1	TCTCTTTGTAGCAGTTCTCTT	S1a	TCTCTT	TCTCTT	P4E.1	K4.1	C4.1	H4.1	A4.1_[T5G]_[A6C]_[T7A]	F4.1_[T8G]_[A9T]	T4.1	TGTAGCAGT		TGTA	GCA	GT		5	0	-0.471416	-7.96999	0.703707	3.64826
3540	Ic	Ic_S1_P4E.1_K4.1_C4.1_H4.1_A4.1_[T5G]_[A6C]_[T7A]_F4.1_[T8C]_[A9G]_T4.1	TCTCTTTGTAGCACGTCTCTT	S1a	TCTCTT	TCTCTT	P4E.1	K4.1	C4.1	H4.1	A4.1_[T5G]_[A6C]_[T7A]	F4.1_[T8C]_[A9G]	T4.1	TGTAGCACG		TGTA	GCA	CG		5	0	-0.196388	-6.38236	0.592655	5.2359
3542	Ic	Ic_S1_P4E.1_K4.1_C4.1_H4.1_A4.1_[T5G]_[A6C]_[T7A]_F4.1_[T8C]_[A9T]_T4.1	TCTCTTTGTAGCACTTCTCTT	S1a	TCTCTT	TCTCTT	P4E.1	K4.1	C4.1	H4.1	A4.1_[T5G]_[A6C]_[T7A]	F4.1_[T8C]_[A9T]	T4.1	TGTAGCACT		TGTA	GCA	CT		5	0	-0.161238	-8.21654	0.583642	3.40171
3543	Ic	Ic_S1_P4E.1_K4.1_C4.1_H4.1_A4.1_[T5G]_[A6C]_[T7A]_F4.1_[T8C]_T4.1	TCTCTTTGTAGCACATCTCTT	S1a	TCTCTT	TCTCTT	P4E.1	K4.1	C4.1	H4.1	A4.1_[T5G]_[A6C]_[T7A]	F4.1_[T8C]	T4.1	TGTAGCACA		TGTA	GCA	CA		4	0	-0.320273	-7.9672	0.764412	3.65105
3545	Ic	Ic_S1_P4E.1_K4.1_C4.1_H4.1_A4.1_[T5G]_[A6C]_[T7A]_F4.1_[T8A]_[A9C]_T4.1	TCTCTTTGTAGCAACTCTCTT	S1a	TCTCTT	TCTCTT	P4E.1	K4.1	C4.1	H4.1	A4.1_[T5G]_[A6C]_[T7A]	F4.1_[T8A]_[A9C]	T4.1	TGTAGCAAC		TGTA	GCA	AC		5	0	-0.263316	-8.07122	0.898571	3.54703
3546	Ic	Ic_S1_P4E.1_K4.1_C4.1_H4.1_A4.1_[T5G]_[A6C]_[T7A]_F4.1_[T8A]_[A9T]_T4.1	TCTCTTTGTAGCAATTCTCTT	S1a	TCTCTT	TCTCTT	P4E.1	K4.1	C4.1	H4.1	A4.1_[T5G]_[A6C]_[T7A]	F4.1_[T8A]_[A9T]	T4.1	TGTAGCAAT		TGTA	GCA	AT		5	0	-0.184889	-8.27717	0.610427	3.34109
3547	Ic	Ic_S1_P4E.1_K4.1_C4.1_H4.1_A4.1_[T5G]_[A6C]_[T7A]_F4.1_[T8A]_T4.1	TCTCTTTGTAGCAAATCTCTT	S1a	TCTCTT	TCTCTT	P4E.1	K4.1	C4.1	H4.1	A4.1_[T5G]_[A6C]_[T7A]	F4.1_[T8A]	T4.1	TGTAGCAAA		TGTA	GCA	AA		4	0	-0.342043	-8.29392	0.534405	3.32433
3549	Ic	Ic_S1_P4E.1_K4.1_C4.1_H4.1_A4.1_[T5G]_[A6C]_[T7A]_F4.1_[A9C]_T4.1	TCTCTTTGTAGCATCTCTCTT	S1a	TCTCTT	TCTCTT	P4E.1	K4.1	C4.1	H4.1	A4.1_[T5G]_[A6C]_[T7A]	F4.1_[A9C]	T4.1	TGTAGCATC		TGTA	GCA	TC		4	0	-0.177717	-8.73151	0.653678	2.88674
3550	Ic	Ic_S1_P4E.1_K4.1_C4.1_H4.1_A4.1_[T5G]_[A6C]_[T7A]_F4.1_[A9T]_T4.1	TCTCTTTGTAGCATTTCTCTT	S1a	TCTCTT	TCTCTT	P4E.1	K4.1	C4.1	H4.1	A4.1_[T5G]_[A6C]_[T7A]	F4.1_[A9T]	T4.1	TGTAGCATT		TGTA	GCA	TT		4	0	-0.138489	-10.2171	0.316263	1.4012
3553	Ic	Ic_S1_P4E.1_K4.1_C4.1_H4.1_A4.1_[T5G]_[A6C]_F4.1_[T8G]_[A9C]_T4.1	TCTCTTTGTAGCTGCTCTCTT	S1a	TCTCTT	TCTCTT	P4E.1	K4.1	C4.1	H4.1	A4.1_[T5G]_[A6C]	F4.1_[T8G]_[A9C]	T4.1	TGTAGCTGC		TGTA	GCT	GC		4	0	-0.268292	-7.75372	0.594469	3.86453
3558	Ic	Ic_S1_P4E.1_K4.1_C4.1_H4.1_A4.1_[T5G]_[A6C]_F4.1_[T8C]_[A9T]_T4.1	TCTCTTTGTAGCTCTTCTCTT	S1a	TCTCTT	TCTCTT	P4E.1	K4.1	C4.1	H4.1	A4.1_[T5G]_[A6C]	F4.1_[T8C]_[A9T]	T4.1	TGTAGCTCT		TGTA	GCT	CT		4	0	-0.14097	-7.76804	0.707458	3.85021
3564	Ic	Ic_S1_P4E.1_K4.1_C4.1_H4.1_A4.1_[T5G]_[A6C]_F4.1_[A9G]_T4.1	TCTCTTTGTAGCTTGTCTCTT	S1a	TCTCTT	TCTCTT	P4E.1	K4.1	C4.1	H4.1	A4.1_[T5G]_[A6C]	F4.1_[A9G]	T4.1	TGTAGCTTG		TGTA	GCT	TG		3	0	-0.138144	-7.91235	0.680675	3.7059
3565	Ic	Ic_S1_P4E.1_K4.1_C4.1_H4.1_A4.1_[T5G]_[A6C]_F4.1_[A9C]_T4.1	TCTCTTTGTAGCTTCTCTCTT	S1a	TCTCTT	TCTCTT	P4E.1	K4.1	C4.1	H4.1	A4.1_[T5G]_[A6C]	F4.1_[A9C]	T4.1	TGTAGCTTC		TGTA	GCT	TC		3	0	-0.169181	-8.47599	0.621272	3.14226
3566	Ic	Ic_S1_P4E.1_K4.1_C4.1_H4.1_A4.1_[T5G]_[A6C]_F4.1_[A9T]_T4.1	TCTCTTTGTAGCTTTTCTCTT	S1a	TCTCTT	TCTCTT	P4E.1	K4.1	C4.1	H4.1	A4.1_[T5G]_[A6C]	F4.1_[A9T]	T4.1	TGTAGCTTT		TGTA	GCT	TT		3	0	-0.12943	-8.78884	0.665148	2.82941
3573	Ic	Ic_S1_P4E.1_K4.1_C4.1_H4.1_A4.1_[T5G]_[A6T]_[T7G]_F4.1_[T8C]_[A9C]_T4.1	TCTCTTTGTAGTGCCTCTCTT	S1a	TCTCTT	TCTCTT	P4E.1	K4.1	C4.1	H4.1	A4.1_[T5G]_[A6T]_[T7G]	F4.1_[T8C]_[A9C]	T4.1	TGTAGTGCC		TGTA	GTG	CC		5	0	-0.405396	-7.47066	0.871606	4.14759
3574	Ic	Ic_S1_P4E.1_K4.1_C4.1_H4.1_A4.1_[T5G]_[A6T]_[T7G]_F4.1_[T8C]_[A9T]_T4.1	TCTCTTTGTAGTGCTTCTCTT	S1a	TCTCTT	TCTCTT	P4E.1	K4.1	C4.1	H4.1	A4.1_[T5G]_[A6T]_[T7G]	F4.1_[T8C]_[A9T]	T4.1	TGTAGTGCT		TGTA	GTG	CT		5	0	-0.412587	-7.6476	0.965699	3.97066
3580	Ic	Ic_S1_P4E.1_K4.1_C4.1_H4.1_A4.1_[T5G]_[A6T]_[T7G]_F4.1_[A9G]_T4.1	TCTCTTTGTAGTGTGTCTCTT	S1a	TCTCTT	TCTCTT	P4E.1	K4.1	C4.1	H4.1	A4.1_[T5G]_[A6T]_[T7G]	F4.1_[A9G]	T4.1	TGTAGTGTG		TGTA	GTG	TG		4	0	-0.476624	-8.51303	0.671971	3.10522
3581	Ic	Ic_S1_P4E.1_K4.1_C4.1_H4.1_A4.1_[T5G]_[A6T]_[T7G]_F4.1_[A9C]_T4.1	TCTCTTTGTAGTGTCTCTCTT	S1a	TCTCTT	TCTCTT	P4E.1	K4.1	C4.1	H4.1	A4.1_[T5G]_[A6T]_[T7G]	F4.1_[A9C]	T4.1	TGTAGTGTC		TGTA	GTG	TC		4	0	-0.451386	-7.99866	0.6654	3.61959
3582	Ic	Ic_S1_P4E.1_K4.1_C4.1_H4.1_A4.1_[T5G]_[A6T]_[T7G]_F4.1_[A9T]_T4.1	TCTCTTTGTAGTGTTTCTCTT	S1a	TCTCTT	TCTCTT	P4E.1	K4.1	C4.1	H4.1	A4.1_[T5G]_[A6T]_[T7G]	F4.1_[A9T]	T4.1	TGTAGTGTT		TGTA	GTG	TT		4	0	-0.42755	-8.36693	0.590049	3.25132
3583	Ic	Ic_S1_P4E.1_K4.1_C4.1_H4.1_A4.1_[T5G]_[A6T]_[T7G]_F4.1_T4.1	TCTCTTTGTAGTGTATCTCTT	S1a	TCTCTT	TCTCTT	P4E.1	K4.1	C4.1	H4.1	A4.1_[T5G]_[A6T]_[T7G]	F4.1	T4.1	TGTAGTGTA		TGTA	GTG	TA		3	0	-0.435059	-9.93384	0.473259	1.68441
3584	Ic	Ic_S1_P4E.1_K4.1_C4.1_H4.1_A4.1_[T5G]_[A6T]_[T7C]_F4.1_[T8G]_[A9G]_T4.1	TCTCTTTGTAGTCGGTCTCTT	S1a	TCTCTT	TCTCTT	P4E.1	K4.1	C4.1	H4.1	A4.1_[T5G]_[A6T]_[T7C]	F4.1_[T8G]_[A9G]	T4.1	TGTAGTCGG		TGTA	GTC	GG		5	0	-0.440224	-6.22811	0.349529	5.39014
3585	Ic	Ic_S1_P4E.1_K4.1_C4.1_H4.1_A4.1_[T5G]_[A6T]_[T7C]_F4.1_[T8G]_[A9C]_T4.1	TCTCTTTGTAGTCGCTCTCTT	S1a	TCTCTT	TCTCTT	P4E.1	K4.1	C4.1	H4.1	A4.1_[T5G]_[A6T]_[T7C]	F4.1_[T8G]_[A9C]	T4.1	TGTAGTCGC		TGTA	GTC	GC		5	0	-0.420591	-7.03904	0.831647	4.57921
3586	Ic	Ic_S1_P4E.1_K4.1_C4.1_H4.1_A4.1_[T5G]_[A6T]_[T7C]_F4.1_[T8G]_[A9T]_T4.1	TCTCTTTGTAGTCGTTCTCTT	S1a	TCTCTT	TCTCTT	P4E.1	K4.1	C4.1	H4.1	A4.1_[T5G]_[A6T]_[T7C]	F4.1_[T8G]_[A9T]	T4.1	TGTAGTCGT		TGTA	GTC	GT		5	0	-0.336534	-7.9058	0.917619	3.71245
3591	Ic	Ic_S1_P4E.1_K4.1_C4.1_H4.1_A4.1_[T5G]_[A6T]_[T7C]_F4.1_[T8C]_T4.1	TCTCTTTGTAGTCCATCTCTT	S1a	TCTCTT	TCTCTT	P4E.1	K4.1	C4.1	H4.1	A4.1_[T5G]_[A6T]_[T7C]	F4.1_[T8C]	T4.1	TGTAGTCCA		TGTA	GTC	CA		4	0	-0.311603	-7.94209	0.963284	3.67616
3593	Ic	Ic_S1_P4E.1_K4.1_C4.1_H4.1_A4.1_[T5G]_[A6T]_[T7C]_F4.1_[T8A]_[A9C]_T4.1	TCTCTTTGTAGTCACTCTCTT	S1a	TCTCTT	TCTCTT	P4E.1	K4.1	C4.1	H4.1	A4.1_[T5G]_[A6T]_[T7C]	F4.1_[T8A]_[A9C]	T4.1	TGTAGTCAC		TGTA	GTC	AC		5	0	-0.416498	-7.84896	0.60205	3.76929
3594	Ic	Ic_S1_P4E.1_K4.1_C4.1_H4.1_A4.1_[T5G]_[A6T]_[T7C]_F4.1_[T8A]_[A9T]_T4.1	TCTCTTTGTAGTCATTCTCTT	S1a	TCTCTT	TCTCTT	P4E.1	K4.1	C4.1	H4.1	A4.1_[T5G]_[A6T]_[T7C]	F4.1_[T8A]_[A9T]	T4.1	TGTAGTCAT		TGTA	GTC	AT		5	0	-0.373695	-8.20276	0.702997	3.41549
3596	Ic	Ic_S1_P4E.1_K4.1_C4.1_H4.1_A4.1_[T5G]_[A6T]_[T7C]_F4.1_[A9G]_T4.1	TCTCTTTGTAGTCTGTCTCTT	S1a	TCTCTT	TCTCTT	P4E.1	K4.1	C4.1	H4.1	A4.1_[T5G]_[A6T]_[T7C]	F4.1_[A9G]	T4.1	TGTAGTCTG		TGTA	GTC	TG		4	0	-0.308917	-8.71901	0.697487	2.89924
3597	Ic	Ic_S1_P4E.1_K4.1_C4.1_H4.1_A4.1_[T5G]_[A6T]_[T7C]_F4.1_[A9C]_T4.1	TCTCTTTGTAGTCTCTCTCTT	S1a	TCTCTT	TCTCTT	P4E.1	K4.1	C4.1	H4.1	A4.1_[T5G]_[A6T]_[T7C]	F4.1_[A9C]	T4.1	TGTAGTCTC		TGTA	GTC	TC		4	0	-0.332237	-8.43355	0.674477	3.1847
3598	Ic	Ic_S1_P4E.1_K4.1_C4.1_H4.1_A4.1_[T5G]_[A6T]_[T7C]_F4.1_[A9T]_T4.1	TCTCTTTGTAGTCTTTCTCTT	S1a	TCTCTT	TCTCTT	P4E.1	K4.1	C4.1	H4.1	A4.1_[T5G]_[A6T]_[T7C]	F4.1_[A9T]	T4.1	TGTAGTCTT		TGTA	GTC	TT		4	0	-0.302991	-8.74424	0.635476	2.87401
3599	Ic	Ic_S1_P4E.1_K4.1_C4.1_H4.1_A4.1_[T5G]_[A6T]_[T7C]_F4.1_T4.1	TCTCTTTGTAGTCTATCTCTT	S1a	TCTCTT	TCTCTT	P4E.1	K4.1	C4.1	H4.1	A4.1_[T5G]_[A6T]_[T7C]	F4.1	T4.1	TGTAGTCTA		TGTA	GTC	TA		3	0	-0.308662	-10.473	0.289748	1.14527
3606	Ic	Ic_S1_P4E.1_K4.1_C4.1_H4.1_A4.1_[T5G]_[A6T]_[T7A]_F4.1_[T8C]_[A9T]_T4.1	TCTCTTTGTAGTACTTCTCTT	S1a	TCTCTT	TCTCTT	P4E.1	K4.1	C4.1	H4.1	A4.1_[T5G]_[A6T]_[T7A]	F4.1_[T8C]_[A9T]	T4.1	TGTAGTACT		TGTA	GTA	CT		5	0	-0.31461	-8.34785	0.874527	3.2704
3607	Ic	Ic_S1_P4E.1_K4.1_C4.1_H4.1_A4.1_[T5G]_[A6T]_[T7A]_F4.1_[T8C]_T4.1	TCTCTTTGTAGTACATCTCTT	S1a	TCTCTT	TCTCTT	P4E.1	K4.1	C4.1	H4.1	A4.1_[T5G]_[A6T]_[T7A]	F4.1_[T8C]	T4.1	TGTAGTACA		TGTA	GTA	CA		4	0	-0.440307	-7.86416	0.917853	3.7541
3609	Ic	Ic_S1_P4E.1_K4.1_C4.1_H4.1_A4.1_[T5G]_[A6T]_[T7A]_F4.1_[T8A]_[A9C]_T4.1	TCTCTTTGTAGTAACTCTCTT	S1a	TCTCTT	TCTCTT	P4E.1	K4.1	C4.1	H4.1	A4.1_[T5G]_[A6T]_[T7A]	F4.1_[T8A]_[A9C]	T4.1	TGTAGTAAC		TGTA	GTA	AC		5	0	-0.37724	-7.61251	0.981004	4.00574
3610	Ic	Ic_S1_P4E.1_K4.1_C4.1_H4.1_A4.1_[T5G]_[A6T]_[T7A]_F4.1_[T8A]_[A9T]_T4.1	TCTCTTTGTAGTAATTCTCTT	S1a	TCTCTT	TCTCTT	P4E.1	K4.1	C4.1	H4.1	A4.1_[T5G]_[A6T]_[T7A]	F4.1_[T8A]_[A9T]	T4.1	TGTAGTAAT		TGTA	GTA	AT		5	0	-0.30865	-7.94668	0.571308	3.67157
3612	Ic	Ic_S1_P4E.1_K4.1_C4.1_H4.1_A4.1_[T5G]_[A6T]_[T7A]_F4.1_[A9G]_T4.1	TCTCTTTGTAGTATGTCTCTT	S1a	TCTCTT	TCTCTT	P4E.1	K4.1	C4.1	H4.1	A4.1_[T5G]_[A6T]_[T7A]	F4.1_[A9G]	T4.1	TGTAGTATG		TGTA	GTA	TG		4	0	-0.303751	-8.94441	0.522387	2.67384
3613	Ic	Ic_S1_P4E.1_K4.1_C4.1_H4.1_A4.1_[T5G]_[A6T]_[T7A]_F4.1_[A9C]_T4.1	TCTCTTTGTAGTATCTCTCTT	S1a	TCTCTT	TCTCTT	P4E.1	K4.1	C4.1	H4.1	A4.1_[T5G]_[A6T]_[T7A]	F4.1_[A9C]	T4.1	TGTAGTATC		TGTA	GTA	TC		4	0	-0.325947	-8.49793	0.930531	3.12032
3614	Ic	Ic_S1_P4E.1_K4.1_C4.1_H4.1_A4.1_[T5G]_[A6T]_[T7A]_F4.1_[A9T]_T4.1	TCTCTTTGTAGTATTTCTCTT	S1a	TCTCTT	TCTCTT	P4E.1	K4.1	C4.1	H4.1	A4.1_[T5G]_[A6T]_[T7A]	F4.1_[A9T]	T4.1	TGTAGTATT		TGTA	GTA	TT		4	0	-0.296311	-8.9054	0.799576	2.71285
3615	Ic	Ic_S1_P4E.1_K4.1_C4.1_H4.1_A4.1_[T5G]_[A6T]_[T7A]_F4.1_T4.1	TCTCTTTGTAGTATATCTCTT	S1a	TCTCTT	TCTCTT	P4E.1	K4.1	C4.1	H4.1	A4.1_[T5G]_[A6T]_[T7A]	F4.1	T4.1	TGTAGTATA		TGTA	GTA	TA		3	0	-0.305722	-10.8491	0.335926	0.769124
3618	Ic	Ic_S1_P4E.1_K4.1_C4.1_H4.1_A4.1_[T5G]_[A6T]_F4.1_[T8G]_[A9T]_T4.1	TCTCTTTGTAGTTGTTCTCTT	S1a	TCTCTT	TCTCTT	P4E.1	K4.1	C4.1	H4.1	A4.1_[T5G]_[A6T]	F4.1_[T8G]_[A9T]	T4.1	TGTAGTTGT		TGTA	GTT	GT		4	0	-0.319901	-8.31594	0.579965	3.30231
3620	Ic	Ic_S1_P4E.1_K4.1_C4.1_H4.1_A4.1_[T5G]_[A6T]_F4.1_[T8C]_[A9G]_T4.1	TCTCTTTGTAGTTCGTCTCTT	S1a	TCTCTT	TCTCTT	P4E.1	K4.1	C4.1	H4.1	A4.1_[T5G]_[A6T]	F4.1_[T8C]_[A9G]	T4.1	TGTAGTTCG		TGTA	GTT	CG		4	0	-0.315646	-7.40023	0.657579	4.21802
3621	Ic	Ic_S1_P4E.1_K4.1_C4.1_H4.1_A4.1_[T5G]_[A6T]_F4.1_[T8C]_[A9C]_T4.1	TCTCTTTGTAGTTCCTCTCTT	S1a	TCTCTT	TCTCTT	P4E.1	K4.1	C4.1	H4.1	A4.1_[T5G]_[A6T]	F4.1_[T8C]_[A9C]	T4.1	TGTAGTTCC		TGTA	GTT	CC		4	0	-0.308241	-8.05003	0.70821	3.56822
3622	Ic	Ic_S1_P4E.1_K4.1_C4.1_H4.1_A4.1_[T5G]_[A6T]_F4.1_[T8C]_[A9T]_T4.1	TCTCTTTGTAGTTCTTCTCTT	S1a	TCTCTT	TCTCTT	P4E.1	K4.1	C4.1	H4.1	A4.1_[T5G]_[A6T]	F4.1_[T8C]_[A9T]	T4.1	TGTAGTTCT		TGTA	GTT	CT		4	0	-0.302087	-8.31895	0.583767	3.2993
3623	Ic	Ic_S1_P4E.1_K4.1_C4.1_H4.1_A4.1_[T5G]_[A6T]_F4.1_[T8C]_T4.1	TCTCTTTGTAGTTCATCTCTT	S1a	TCTCTT	TCTCTT	P4E.1	K4.1	C4.1	H4.1	A4.1_[T5G]_[A6T]	F4.1_[T8C]	T4.1	TGTAGTTCA		TGTA	GTT	CA		3	0	-0.364997	-7.91853	0.666601	3.69972
3625	Ic	Ic_S1_P4E.1_K4.1_C4.1_H4.1_A4.1_[T5G]_[A6T]_F4.1_[T8A]_[A9C]_T4.1	TCTCTTTGTAGTTACTCTCTT	S1a	TCTCTT	TCTCTT	P4E.1	K4.1	C4.1	H4.1	A4.1_[T5G]_[A6T]	F4.1_[T8A]_[A9C]	T4.1	TGTAGTTAC		TGTA	GTT	AC		4	0	-0.362518	-8.1965	0.717244	3.42175
3626	Ic	Ic_S1_P4E.1_K4.1_C4.1_H4.1_A4.1_[T5G]_[A6T]_F4.1_[T8A]_[A9T]_T4.1	TCTCTTTGTAGTTATTCTCTT	S1a	TCTCTT	TCTCTT	P4E.1	K4.1	C4.1	H4.1	A4.1_[T5G]_[A6T]	F4.1_[T8A]_[A9T]	T4.1	TGTAGTTAT		TGTA	GTT	AT		4	0	-0.301189	-8.40989	0.544722	3.20836
3628	Ic	Ic_S1_P4E.1_K4.1_C4.1_H4.1_A4.1_[T5G]_[A6T]_F4.1_[A9G]_T4.1	TCTCTTTGTAGTTTGTCTCTT	S1a	TCTCTT	TCTCTT	P4E.1	K4.1	C4.1	H4.1	A4.1_[T5G]_[A6T]	F4.1_[A9G]	T4.1	TGTAGTTTG		TGTA	GTT	TG		3	0	-0.299279	-8.92415	0.963608	2.69411
3629	Ic	Ic_S1_P4E.1_K4.1_C4.1_H4.1_A4.1_[T5G]_[A6T]_F4.1_[A9C]_T4.1	TCTCTTTGTAGTTTCTCTCTT	S1a	TCTCTT	TCTCTT	P4E.1	K4.1	C4.1	H4.1	A4.1_[T5G]_[A6T]	F4.1_[A9C]	T4.1	TGTAGTTTC		TGTA	GTT	TC		3	0	-0.32303	-8.78275	0.643125	2.8355
3630	Ic	Ic_S1_P4E.1_K4.1_C4.1_H4.1_A4.1_[T5G]_[A6T]_F4.1_[A9T]_T4.1	TCTCTTTGTAGTTTTTCTCTT	S1a	TCTCTT	TCTCTT	P4E.1	K4.1	C4.1	H4.1	A4.1_[T5G]_[A6T]	F4.1_[A9T]	T4.1	TGTAGTTTT		TGTA	GTT	TT		3	0	-0.293294	-9.44934	0.824932	2.16892
3700	Ic	Ic_S1_P4E.1_K4.1_C4.1_H4.1_A4.1_[T5C]_[A6G]_[T7G]_F4.1_[T8C]_[A9G]_T4.1	TCTCTTTGTACGGCGTCTCTT	S1a	TCTCTT	TCTCTT	P4E.1	K4.1	C4.1	H4.1	A4.1_[T5C]_[A6G]_[T7G]	F4.1_[T8C]_[A9G]	T4.1	TGTACGGCG		TGTA	CGG	CG		5	0	-0.310974	-7.07245	0.96471	4.5458
3701	Ic	Ic_S1_P4E.1_K4.1_C4.1_H4.1_A4.1_[T5C]_[A6G]_[T7G]_F4.1_[T8C]_[A9C]_T4.1	TCTCTTTGTACGGCCTCTCTT	S1a	TCTCTT	TCTCTT	P4E.1	K4.1	C4.1	H4.1	A4.1_[T5C]_[A6G]_[T7G]	F4.1_[T8C]_[A9C]	T4.1	TGTACGGCC		TGTA	CGG	CC		5	0	-0.183859	-7.68002	0.510172	3.93823
3703	Ic	Ic_S1_P4E.1_K4.1_C4.1_H4.1_A4.1_[T5C]_[A6G]_[T7G]_F4.1_[T8C]_T4.1	TCTCTTTGTACGGCATCTCTT	S1a	TCTCTT	TCTCTT	P4E.1	K4.1	C4.1	H4.1	A4.1_[T5C]_[A6G]_[T7G]	F4.1_[T8C]	T4.1	TGTACGGCA		TGTA	CGG	CA		4	0	-0.431563	-8.46368	0.474689	3.15457
3708	Ic	Ic_S1_P4E.1_K4.1_C4.1_H4.1_A4.1_[T5C]_[A6G]_[T7G]_F4.1_[A9G]_T4.1	TCTCTTTGTACGGTGTCTCTT	S1a	TCTCTT	TCTCTT	P4E.1	K4.1	C4.1	H4.1	A4.1_[T5C]_[A6G]_[T7G]	F4.1_[A9G]	T4.1	TGTACGGTG		TGTA	CGG	TG		4	0	-0.329418	-8.59247	0.458362	3.02578
3709	Ic	Ic_S1_P4E.1_K4.1_C4.1_H4.1_A4.1_[T5C]_[A6G]_[T7G]_F4.1_[A9C]_T4.1	TCTCTTTGTACGGTCTCTCTT	S1a	TCTCTT	TCTCTT	P4E.1	K4.1	C4.1	H4.1	A4.1_[T5C]_[A6G]_[T7G]	F4.1_[A9C]	T4.1	TGTACGGTC		TGTA	CGG	TC		4	0	-0.268985	-7.94913	0.646225	3.66913
3710	Ic	Ic_S1_P4E.1_K4.1_C4.1_H4.1_A4.1_[T5C]_[A6G]_[T7G]_F4.1_[A9T]_T4.1	TCTCTTTGTACGGTTTCTCTT	S1a	TCTCTT	TCTCTT	P4E.1	K4.1	C4.1	H4.1	A4.1_[T5C]_[A6G]_[T7G]	F4.1_[A9T]	T4.1	TGTACGGTT		TGTA	CGG	TT		4	0	-0.245198	-8.79017	0.817208	2.82808
3711	Ic	Ic_S1_P4E.1_K4.1_C4.1_H4.1_A4.1_[T5C]_[A6G]_[T7G]_F4.1_T4.1	TCTCTTTGTACGGTATCTCTT	S1a	TCTCTT	TCTCTT	P4E.1	K4.1	C4.1	H4.1	A4.1_[T5C]_[A6G]_[T7G]	F4.1	T4.1	TGTACGGTA		TGTA	CGG	TA		3	0	-0.253363	-10.742	0.436661	0.87629
3713	Ic	Ic_S1_P4E.1_K4.1_C4.1_H4.1_A4.1_[T5C]_[A6G]_[T7C]_F4.1_[T8G]_[A9C]_T4.1	TCTCTTTGTACGCGCTCTCTT	S1a	TCTCTT	TCTCTT	P4E.1	K4.1	C4.1	H4.1	A4.1_[T5C]_[A6G]_[T7C]	F4.1_[T8G]_[A9C]	T4.1	TGTACGCGC		TGTA	CGC	GC		5	0	-0.207645	-8.11243	0.700118	3.50582
3714	Ic	Ic_S1_P4E.1_K4.1_C4.1_H4.1_A4.1_[T5C]_[A6G]_[T7C]_F4.1_[T8G]_[A9T]_T4.1	TCTCTTTGTACGCGTTCTCTT	S1a	TCTCTT	TCTCTT	P4E.1	K4.1	C4.1	H4.1	A4.1_[T5C]_[A6G]_[T7C]	F4.1_[T8G]_[A9T]	T4.1	TGTACGCGT		TGTA	CGC	GT		5	0	-0.0929163	-7.97078	0.913323	3.64747
3715	Ic	Ic_S1_P4E.1_K4.1_C4.1_H4.1_A4.1_[T5C]_[A6G]_[T7C]_F4.1_[T8G]_T4.1	TCTCTTTGTACGCGATCTCTT	S1a	TCTCTT	TCTCTT	P4E.1	K4.1	C4.1	H4.1	A4.1_[T5C]_[A6G]_[T7C]	F4.1_[T8G]	T4.1	TGTACGCGA		TGTA	CGC	GA		4	0	-0.332137	-8.37442	0.593698	3.24383
3717	Ic	Ic_S1_P4E.1_K4.1_C4.1_H4.1_A4.1_[T5C]_[A6G]_[T7C]_F4.1_[T8C]_[A9C]_T4.1	TCTCTTTGTACGCCCTCTCTT	S1a	TCTCTT	TCTCTT	P4E.1	K4.1	C4.1	H4.1	A4.1_[T5C]_[A6G]_[T7C]	F4.1_[T8C]_[A9C]	T4.1	TGTACGCCC		TGTA	CGC	CC		5	0	-0.0674981	-8.2621	0.765858	3.35615
3718	Ic	Ic_S1_P4E.1_K4.1_C4.1_H4.1_A4.1_[T5C]_[A6G]_[T7C]_F4.1_[T8C]_[A9T]_T4.1	TCTCTTTGTACGCCTTCTCTT	S1a	TCTCTT	TCTCTT	P4E.1	K4.1	C4.1	H4.1	A4.1_[T5C]_[A6G]_[T7C]	F4.1_[T8C]_[A9T]	T4.1	TGTACGCCT		TGTA	CGC	CT		5	0	-0.063121	-8.33476	0.58505	3.28349
3719	Ic	Ic_S1_P4E.1_K4.1_C4.1_H4.1_A4.1_[T5C]_[A6G]_[T7C]_F4.1_[T8C]_T4.1	TCTCTTTGTACGCCATCTCTT	S1a	TCTCTT	TCTCTT	P4E.1	K4.1	C4.1	H4.1	A4.1_[T5C]_[A6G]_[T7C]	F4.1_[T8C]	T4.1	TGTACGCCA		TGTA	CGC	CA		4	0	-0.0831638	-10.2732	0.402269	1.34508
3720	Ic	Ic_S1_P4E.1_K4.1_C4.1_H4.1_A4.1_[T5C]_[A6G]_[T7C]_F4.1_[T8A]_[A9G]_T4.1	TCTCTTTGTACGCAGTCTCTT	S1a	TCTCTT	TCTCTT	P4E.1	K4.1	C4.1	H4.1	A4.1_[T5C]_[A6G]_[T7C]	F4.1_[T8A]_[A9G]	T4.1	TGTACGCAG		TGTA	CGC	AG		5	0	-0.217399	-8.10916	0.872432	3.50909
3721	Ic	Ic_S1_P4E.1_K4.1_C4.1_H4.1_A4.1_[T5C]_[A6G]_[T7C]_F4.1_[T8A]_[A9C]_T4.1	TCTCTTTGTACGCACTCTCTT	S1a	TCTCTT	TCTCTT	P4E.1	K4.1	C4.1	H4.1	A4.1_[T5C]_[A6G]_[T7C]	F4.1_[T8A]_[A9C]	T4.1	TGTACGCAC		TGTA	CGC	AC		5	0	-0.172751	-8.42353	0.450196	3.19472
3722	Ic	Ic_S1_P4E.1_K4.1_C4.1_H4.1_A4.1_[T5C]_[A6G]_[T7C]_F4.1_[T8A]_[A9T]_T4.1	TCTCTTTGTACGCATTCTCTT	S1a	TCTCTT	TCTCTT	P4E.1	K4.1	C4.1	H4.1	A4.1_[T5C]_[A6G]_[T7C]	F4.1_[T8A]_[A9T]	T4.1	TGTACGCAT		TGTA	CGC	AT		5	0	-0.102367	-8.69268	0.689957	2.92557
3723	Ic	Ic_S1_P4E.1_K4.1_C4.1_H4.1_A4.1_[T5C]_[A6G]_[T7C]_F4.1_[T8A]_T4.1	TCTCTTTGTACGCAATCTCTT	S1a	TCTCTT	TCTCTT	P4E.1	K4.1	C4.1	H4.1	A4.1_[T5C]_[A6G]_[T7C]	F4.1_[T8A]	T4.1	TGTACGCAA		TGTA	CGC	AA		4	0	-0.297505	-9.35564	0.488102	2.26261
3726	Ic	Ic_S1_P4E.1_K4.1_C4.1_H4.1_A4.1_[T5C]_[A6G]_[T7C]_F4.1_[A9T]_T4.1	TCTCTTTGTACGCTTTCTCTT	S1a	TCTCTT	TCTCTT	P4E.1	K4.1	C4.1	H4.1	A4.1_[T5C]_[A6G]_[T7C]	F4.1_[A9T]	T4.1	TGTACGCTT		TGTA	CGC	TT		4	0	-0.0643108	-9.94806	0.989089	1.67019
3737	Ic	Ic_S1_P4E.1_K4.1_C4.1_H4.1_A4.1_[T5C]_[A6G]_[T7A]_F4.1_[T8A]_[A9C]_T4.1	TCTCTTTGTACGAACTCTCTT	S1a	TCTCTT	TCTCTT	P4E.1	K4.1	C4.1	H4.1	A4.1_[T5C]_[A6G]_[T7A]	F4.1_[T8A]_[A9C]	T4.1	TGTACGAAC		TGTA	CGA	AC		5	0	-0.348647	-8.19423	0.734456	3.42402
3740	Ic	Ic_S1_P4E.1_K4.1_C4.1_H4.1_A4.1_[T5C]_[A6G]_[T7A]_F4.1_[A9G]_T4.1	TCTCTTTGTACGATGTCTCTT	S1a	TCTCTT	TCTCTT	P4E.1	K4.1	C4.1	H4.1	A4.1_[T5C]_[A6G]_[T7A]	F4.1_[A9G]	T4.1	TGTACGATG		TGTA	CGA	TG		4	0	-0.241507	-10.3993	0.402134	1.21898
3742	Ic	Ic_S1_P4E.1_K4.1_C4.1_H4.1_A4.1_[T5C]_[A6G]_[T7A]_F4.1_[A9T]_T4.1	TCTCTTTGTACGATTTCTCTT	S1a	TCTCTT	TCTCTT	P4E.1	K4.1	C4.1	H4.1	A4.1_[T5C]_[A6G]_[T7A]	F4.1_[A9T]	T4.1	TGTACGATT		TGTA	CGA	TT		4	0	-0.207046	-10.4276	0.453297	1.19069
3743	Ic	Ic_S1_P4E.1_K4.1_C4.1_H4.1_A4.1_[T5C]_[A6G]_[T7A]_F4.1_T4.1	TCTCTTTGTACGATATCTCTT	S1a	TCTCTT	TCTCTT	P4E.1	K4.1	C4.1	H4.1	A4.1_[T5C]_[A6G]_[T7A]	F4.1	T4.1	TGTACGATA		TGTA	CGA	TA		3	0	-0.220073	-11.6785	0.509587	-0.060203
3745	Ic	Ic_S1_P4E.1_K4.1_C4.1_H4.1_A4.1_[T5C]_[A6G]_F4.1_[T8G]_[A9C]_T4.1	TCTCTTTGTACGTGCTCTCTT	S1a	TCTCTT	TCTCTT	P4E.1	K4.1	C4.1	H4.1	A4.1_[T5C]_[A6G]	F4.1_[T8G]_[A9C]	T4.1	TGTACGTGC		TGTA	CGT	GC		4	0	-0.240426	-8.63808	0.618011	2.98017
3746	Ic	Ic_S1_P4E.1_K4.1_C4.1_H4.1_A4.1_[T5C]_[A6G]_F4.1_[T8G]_[A9T]_T4.1	TCTCTTTGTACGTGTTCTCTT	S1a	TCTCTT	TCTCTT	P4E.1	K4.1	C4.1	H4.1	A4.1_[T5C]_[A6G]	F4.1_[T8G]_[A9T]	T4.1	TGTACGTGT		TGTA	CGT	GT		4	0	-0.134402	-9.49325	0.354697	2.125
3747	Ic	Ic_S1_P4E.1_K4.1_C4.1_H4.1_A4.1_[T5C]_[A6G]_F4.1_[T8G]_T4.1	TCTCTTTGTACGTGATCTCTT	S1a	TCTCTT	TCTCTT	P4E.1	K4.1	C4.1	H4.1	A4.1_[T5C]_[A6G]	F4.1_[T8G]	T4.1	TGTACGTGA		TGTA	CGT	GA		3	0	-0.388375	-8.46035	0.684038	3.1579
3749	Ic	Ic_S1_P4E.1_K4.1_C4.1_H4.1_A4.1_[T5C]_[A6G]_F4.1_[T8C]_[A9C]_T4.1	TCTCTTTGTACGTCCTCTCTT	S1a	TCTCTT	TCTCTT	P4E.1	K4.1	C4.1	H4.1	A4.1_[T5C]_[A6G]	F4.1_[T8C]_[A9C]	T4.1	TGTACGTCC		TGTA	CGT	CC		4	0	-0.118163	-8.6183	0.730338	2.99995
3750	Ic	Ic_S1_P4E.1_K4.1_C4.1_H4.1_A4.1_[T5C]_[A6G]_F4.1_[T8C]_[A9T]_T4.1	TCTCTTTGTACGTCTTCTCTT	S1a	TCTCTT	TCTCTT	P4E.1	K4.1	C4.1	H4.1	A4.1_[T5C]_[A6G]	F4.1_[T8C]_[A9T]	T4.1	TGTACGTCT		TGTA	CGT	CT		4	0	-0.120585	-7.93775	0.673497	3.6805
3751	Ic	Ic_S1_P4E.1_K4.1_C4.1_H4.1_A4.1_[T5C]_[A6G]_F4.1_[T8C]_T4.1	TCTCTTTGTACGTCATCTCTT	S1a	TCTCTT	TCTCTT	P4E.1	K4.1	C4.1	H4.1	A4.1_[T5C]_[A6G]	F4.1_[T8C]	T4.1	TGTACGTCA		TGTA	CGT	CA		3	0	-0.204863	-9.44938	0.377223	2.16887
3752	Ic	Ic_S1_P4E.1_K4.1_C4.1_H4.1_A4.1_[T5C]_[A6G]_F4.1_[T8A]_[A9G]_T4.1	TCTCTTTGTACGTAGTCTCTT	S1a	TCTCTT	TCTCTT	P4E.1	K4.1	C4.1	H4.1	A4.1_[T5C]_[A6G]	F4.1_[T8A]_[A9G]	T4.1	TGTACGTAG		TGTA	CGT	AG		4	0	-0.229297	-9.58988	0.45777	2.02837
3753	Ic	Ic_S1_P4E.1_K4.1_C4.1_H4.1_A4.1_[T5C]_[A6G]_F4.1_[T8A]_[A9C]_T4.1	TCTCTTTGTACGTACTCTCTT	S1a	TCTCTT	TCTCTT	P4E.1	K4.1	C4.1	H4.1	A4.1_[T5C]_[A6G]	F4.1_[T8A]_[A9C]	T4.1	TGTACGTAC		TGTA	CGT	AC		4	0	-0.186999	-7.92174	0.892162	3.69652
3754	Ic	Ic_S1_P4E.1_K4.1_C4.1_H4.1_A4.1_[T5C]_[A6G]_F4.1_[T8A]_[A9T]_T4.1	TCTCTTTGTACGTATTCTCTT	S1a	TCTCTT	TCTCTT	P4E.1	K4.1	C4.1	H4.1	A4.1_[T5C]_[A6G]	F4.1_[T8A]_[A9T]	T4.1	TGTACGTAT		TGTA	CGT	AT		4	0	-0.111165	-9.57174	0.428803	2.04651
3756	Ic	Ic_S1_P4E.1_K4.1_C4.1_H4.1_A4.1_[T5C]_[A6G]_F4.1_[A9G]_T4.1	TCTCTTTGTACGTTGTCTCTT	S1a	TCTCTT	TCTCTT	P4E.1	K4.1	C4.1	H4.1	A4.1_[T5C]_[A6G]	F4.1_[A9G]	T4.1	TGTACGTTG		TGTA	CGT	TG		3	0	-0.131839	-10.0858	0.324807	1.53247
3757	Ic	Ic_S1_P4E.1_K4.1_C4.1_H4.1_A4.1_[T5C]_[A6G]_F4.1_[A9C]_T4.1	TCTCTTTGTACGTTCTCTCTT	S1a	TCTCTT	TCTCTT	P4E.1	K4.1	C4.1	H4.1	A4.1_[T5C]_[A6G]	F4.1_[A9C]	T4.1	TGTACGTTC		TGTA	CGT	TC		3	0	-0.138478	-10.2654	0.564869	1.35282
3758	Ic	Ic_S1_P4E.1_K4.1_C4.1_H4.1_A4.1_[T5C]_[A6G]_F4.1_[A9T]_T4.1	TCTCTTTGTACGTTTTCTCTT	S1a	TCTCTT	TCTCTT	P4E.1	K4.1	C4.1	H4.1	A4.1_[T5C]_[A6G]	F4.1_[A9T]	T4.1	TGTACGTTT		TGTA	CGT	TT		3	0	-0.108696	-10.1267	0.510404	1.4916
3761	Ic	Ic_S1_P4E.1_K4.1_C4.1_H4.1_A4.1_[T5C]_[A6C]_[T7G]_F4.1_[T8G]_[A9C]_T4.1	TCTCTTTGTACCGGCTCTCTT	S1a	TCTCTT	TCTCTT	P4E.1	K4.1	C4.1	H4.1	A4.1_[T5C]_[A6C]_[T7G]	F4.1_[T8G]_[A9C]	T4.1	TGTACCGGC		TGTA	CCG	GC		5	0	-0.34	-7.62615	0.756432	3.9921
3764	Ic	Ic_S1_P4E.1_K4.1_C4.1_H4.1_A4.1_[T5C]_[A6C]_[T7G]_F4.1_[T8C]_[A9G]_T4.1	TCTCTTTGTACCGCGTCTCTT	S1a	TCTCTT	TCTCTT	P4E.1	K4.1	C4.1	H4.1	A4.1_[T5C]_[A6C]_[T7G]	F4.1_[T8C]_[A9G]	T4.1	TGTACCGCG		TGTA	CCG	CG		5	0	-0.185597	-8.1178	0.675187	3.50045
3765	Ic	Ic_S1_P4E.1_K4.1_C4.1_H4.1_A4.1_[T5C]_[A6C]_[T7G]_F4.1_[T8C]_[A9C]_T4.1	TCTCTTTGTACCGCCTCTCTT	S1a	TCTCTT	TCTCTT	P4E.1	K4.1	C4.1	H4.1	A4.1_[T5C]_[A6C]_[T7G]	F4.1_[T8C]_[A9C]	T4.1	TGTACCGCC		TGTA	CCG	CC		5	0	-0.0827289	-7.89707	0.51893	3.72118
3766	Ic	Ic_S1_P4E.1_K4.1_C4.1_H4.1_A4.1_[T5C]_[A6C]_[T7G]_F4.1_[T8C]_[A9T]_T4.1	TCTCTTTGTACCGCTTCTCTT	S1a	TCTCTT	TCTCTT	P4E.1	K4.1	C4.1	H4.1	A4.1_[T5C]_[A6C]_[T7G]	F4.1_[T8C]_[A9T]	T4.1	TGTACCGCT		TGTA	CCG	CT		5	0	-0.106263	-8.36322	0.5344	3.25503
3770	Ic	Ic_S1_P4E.1_K4.1_C4.1_H4.1_A4.1_[T5C]_[A6C]_[T7G]_F4.1_[T8A]_[A9T]_T4.1	TCTCTTTGTACCGATTCTCTT	S1a	TCTCTT	TCTCTT	P4E.1	K4.1	C4.1	H4.1	A4.1_[T5C]_[A6C]_[T7G]	F4.1_[T8A]_[A9T]	T4.1	TGTACCGAT		TGTA	CCG	AT		5	0	-0.264935	-8.57445	0.944701	3.0438
3772	Ic	Ic_S1_P4E.1_K4.1_C4.1_H4.1_A4.1_[T5C]_[A6C]_[T7G]_F4.1_[A9G]_T4.1	TCTCTTTGTACCGTGTCTCTT	S1a	TCTCTT	TCTCTT	P4E.1	K4.1	C4.1	H4.1	A4.1_[T5C]_[A6C]_[T7G]	F4.1_[A9G]	T4.1	TGTACCGTG		TGTA	CCG	TG		4	0	-0.11332	-8.57912	0.717928	3.03913
3773	Ic	Ic_S1_P4E.1_K4.1_C4.1_H4.1_A4.1_[T5C]_[A6C]_[T7G]_F4.1_[A9C]_T4.1	TCTCTTTGTACCGTCTCTCTT	S1a	TCTCTT	TCTCTT	P4E.1	K4.1	C4.1	H4.1	A4.1_[T5C]_[A6C]_[T7G]	F4.1_[A9C]	T4.1	TGTACCGTC		TGTA	CCG	TC		4	0	-0.10708	-8.10789	0.571549	3.51036
3774	Ic	Ic_S1_P4E.1_K4.1_C4.1_H4.1_A4.1_[T5C]_[A6C]_[T7G]_F4.1_[A9T]_T4.1	TCTCTTTGTACCGTTTCTCTT	S1a	TCTCTT	TCTCTT	P4E.1	K4.1	C4.1	H4.1	A4.1_[T5C]_[A6C]_[T7G]	F4.1_[A9T]	T4.1	TGTACCGTT		TGTA	CCG	TT		4	0	-0.0756153	-9.34062	0.331394	2.27764
3775	Ic	Ic_S1_P4E.1_K4.1_C4.1_H4.1_A4.1_[T5C]_[A6C]_[T7G]_F4.1_T4.1	TCTCTTTGTACCGTATCTCTT	S1a	TCTCTT	TCTCTT	P4E.1	K4.1	C4.1	H4.1	A4.1_[T5C]_[A6C]_[T7G]	F4.1	T4.1	TGTACCGTA		TGTA	CCG	TA		3	0	-0.0842489	-10.4089	0.535046	1.20933
3776	Ic	Ic_S1_P4E.1_K4.1_C4.1_H4.1_A4.1_[T5C]_[A6C]_[T7C]_F4.1_[T8G]_[A9G]_T4.1	TCTCTTTGTACCCGGTCTCTT	S1a	TCTCTT	TCTCTT	P4E.1	K4.1	C4.1	H4.1	A4.1_[T5C]_[A6C]_[T7C]	F4.1_[T8G]_[A9G]	T4.1	TGTACCCGG		TGTA	CCC	GG		5	0	-0.142782	-7.2271	0.674766	4.39115
3777	Ic	Ic_S1_P4E.1_K4.1_C4.1_H4.1_A4.1_[T5C]_[A6C]_[T7C]_F4.1_[T8G]_[A9C]_T4.1	TCTCTTTGTACCCGCTCTCTT	S1a	TCTCTT	TCTCTT	P4E.1	K4.1	C4.1	H4.1	A4.1_[T5C]_[A6C]_[T7C]	F4.1_[T8G]_[A9C]	T4.1	TGTACCCGC		TGTA	CCC	GC		5	0	-0.194366	-7.97826	0.995529	3.63999
3778	Ic	Ic_S1_P4E.1_K4.1_C4.1_H4.1_A4.1_[T5C]_[A6C]_[T7C]_F4.1_[T8G]_[A9T]_T4.1	TCTCTTTGTACCCGTTCTCTT	S1a	TCTCTT	TCTCTT	P4E.1	K4.1	C4.1	H4.1	A4.1_[T5C]_[A6C]_[T7C]	F4.1_[T8G]_[A9T]	T4.1	TGTACCCGT		TGTA	CCC	GT		5	0	-0.0759883	-8.28709	0.728278	3.33116
3780	Ic	Ic_S1_P4E.1_K4.1_C4.1_H4.1_A4.1_[T5C]_[A6C]_[T7C]_F4.1_[T8C]_[A9G]_T4.1	TCTCTTTGTACCCCGTCTCTT	S1a	TCTCTT	TCTCTT	P4E.1	K4.1	C4.1	H4.1	A4.1_[T5C]_[A6C]_[T7C]	F4.1_[T8C]_[A9G]	T4.1	TGTACCCCG		TGTA	CCC	CG		5	0	-0.0765808	-7.67107	0.967322	3.94718
3781	Ic	Ic_S1_P4E.1_K4.1_C4.1_H4.1_A4.1_[T5C]_[A6C]_[T7C]_F4.1_[T8C]_[A9C]_T4.1	TCTCTTTGTACCCCCTCTCTT	S1a	TCTCTT	TCTCTT	P4E.1	K4.1	C4.1	H4.1	A4.1_[T5C]_[A6C]_[T7C]	F4.1_[T8C]_[A9C]	T4.1	TGTACCCCC		TGTA	CCC	CC		5	0	-0.058636	-8.1329	0.76786	3.48535
3782	Ic	Ic_S1_P4E.1_K4.1_C4.1_H4.1_A4.1_[T5C]_[A6C]_[T7C]_F4.1_[T8C]_[A9T]_T4.1	TCTCTTTGTACCCCTTCTCTT	S1a	TCTCTT	TCTCTT	P4E.1	K4.1	C4.1	H4.1	A4.1_[T5C]_[A6C]_[T7C]	F4.1_[T8C]_[A9T]	T4.1	TGTACCCCT		TGTA	CCC	CT		5	0	-0.0541927	-8.3118	0.687791	3.30646
3784	Ic	Ic_S1_P4E.1_K4.1_C4.1_H4.1_A4.1_[T5C]_[A6C]_[T7C]_F4.1_[T8A]_[A9G]_T4.1	TCTCTTTGTACCCAGTCTCTT	S1a	TCTCTT	TCTCTT	P4E.1	K4.1	C4.1	H4.1	A4.1_[T5C]_[A6C]_[T7C]	F4.1_[T8A]_[A9G]	T4.1	TGTACCCAG		TGTA	CCC	AG		5	0	-0.155896	-8.06408	0.609918	3.55417
3786	Ic	Ic_S1_P4E.1_K4.1_C4.1_H4.1_A4.1_[T5C]_[A6C]_[T7C]_F4.1_[T8A]_[A9T]_T4.1	TCTCTTTGTACCCATTCTCTT	S1a	TCTCTT	TCTCTT	P4E.1	K4.1	C4.1	H4.1	A4.1_[T5C]_[A6C]_[T7C]	F4.1_[T8A]_[A9T]	T4.1	TGTACCCAT		TGTA	CCC	AT		5	0	-0.0758792	-8.57616	0.820862	3.0421
3787	Ic	Ic_S1_P4E.1_K4.1_C4.1_H4.1_A4.1_[T5C]_[A6C]_[T7C]_F4.1_[T8A]_T4.1	TCTCTTTGTACCCAATCTCTT	S1a	TCTCTT	TCTCTT	P4E.1	K4.1	C4.1	H4.1	A4.1_[T5C]_[A6C]_[T7C]	F4.1_[T8A]	T4.1	TGTACCCAA		TGTA	CCC	AA		4	0	-0.195473	-8.2935	0.510602	3.32475
3788	Ic	Ic_S1_P4E.1_K4.1_C4.1_H4.1_A4.1_[T5C]_[A6C]_[T7C]_F4.1_[A9G]_T4.1	TCTCTTTGTACCCTGTCTCTT	S1a	TCTCTT	TCTCTT	P4E.1	K4.1	C4.1	H4.1	A4.1_[T5C]_[A6C]_[T7C]	F4.1_[A9G]	T4.1	TGTACCCTG		TGTA	CCC	TG		4	0	-0.0782343	-10.2124	0.88821	1.40581
3789	Ic	Ic_S1_P4E.1_K4.1_C4.1_H4.1_A4.1_[T5C]_[A6C]_[T7C]_F4.1_[A9C]_T4.1	TCTCTTTGTACCCTCTCTCTT	S1a	TCTCTT	TCTCTT	P4E.1	K4.1	C4.1	H4.1	A4.1_[T5C]_[A6C]_[T7C]	F4.1_[A9C]	T4.1	TGTACCCTC		TGTA	CCC	TC		4	0	-0.0864174	-10.0659	0.925332	1.55237
3790	Ic	Ic_S1_P4E.1_K4.1_C4.1_H4.1_A4.1_[T5C]_[A6C]_[T7C]_F4.1_[A9T]_T4.1	TCTCTTTGTACCCTTTCTCTT	S1a	TCTCTT	TCTCTT	P4E.1	K4.1	C4.1	H4.1	A4.1_[T5C]_[A6C]_[T7C]	F4.1_[A9T]	T4.1	TGTACCCTT		TGTA	CCC	TT		4	0	-0.0538535	-10.3309	0.894161	1.28736
3791	Ic	Ic_S1_P4E.1_K4.1_C4.1_H4.1_A4.1_[T5C]_[A6C]_[T7C]_F4.1_T4.1	TCTCTTTGTACCCTATCTCTT	S1a	TCTCTT	TCTCTT	P4E.1	K4.1	C4.1	H4.1	A4.1_[T5C]_[A6C]_[T7C]	F4.1	T4.1	TGTACCCTA		TGTA	CCC	TA		3	0	-0.0623994	-11.0841	0.426836	0.534165
3792	Ic	Ic_S1_P4E.1_K4.1_C4.1_H4.1_A4.1_[T5C]_[A6C]_[T7A]_F4.1_[T8G]_[A9G]_T4.1	TCTCTTTGTACCAGGTCTCTT	S1a	TCTCTT	TCTCTT	P4E.1	K4.1	C4.1	H4.1	A4.1_[T5C]_[A6C]_[T7A]	F4.1_[T8G]_[A9G]	T4.1	TGTACCAGG		TGTA	CCA	GG		5	0	-0.389849	-7.84049	0.69657	3.77777
3793	Ic	Ic_S1_P4E.1_K4.1_C4.1_H4.1_A4.1_[T5C]_[A6C]_[T7A]_F4.1_[T8G]_[A9C]_T4.1	TCTCTTTGTACCAGCTCTCTT	S1a	TCTCTT	TCTCTT	P4E.1	K4.1	C4.1	H4.1	A4.1_[T5C]_[A6C]_[T7A]	F4.1_[T8G]_[A9C]	T4.1	TGTACCAGC		TGTA	CCA	GC		5	0	-0.247091	-8.23958	0.735559	3.37868
3796	Ic	Ic_S1_P4E.1_K4.1_C4.1_H4.1_A4.1_[T5C]_[A6C]_[T7A]_F4.1_[T8C]_[A9G]_T4.1	TCTCTTTGTACCACGTCTCTT	S1a	TCTCTT	TCTCTT	P4E.1	K4.1	C4.1	H4.1	A4.1_[T5C]_[A6C]_[T7A]	F4.1_[T8C]_[A9G]	T4.1	TGTACCACG		TGTA	CCA	CG		5	0	-0.138703	-8.4393	0.859844	3.17895
3797	Ic	Ic_S1_P4E.1_K4.1_C4.1_H4.1_A4.1_[T5C]_[A6C]_[T7A]_F4.1_[T8C]_[A9C]_T4.1	TCTCTTTGTACCACCTCTCTT	S1a	TCTCTT	TCTCTT	P4E.1	K4.1	C4.1	H4.1	A4.1_[T5C]_[A6C]_[T7A]	F4.1_[T8C]_[A9C]	T4.1	TGTACCACC		TGTA	CCA	CC		5	0	-0.0734907	-8.51529	0.607265	3.10296
3800	Ic	Ic_S1_P4E.1_K4.1_C4.1_H4.1_A4.1_[T5C]_[A6C]_[T7A]_F4.1_[T8A]_[A9G]_T4.1	TCTCTTTGTACCAAGTCTCTT	S1a	TCTCTT	TCTCTT	P4E.1	K4.1	C4.1	H4.1	A4.1_[T5C]_[A6C]_[T7A]	F4.1_[T8A]_[A9G]	T4.1	TGTACCAAG		TGTA	CCA	AG		5	0	-0.386888	-8.35205	0.558678	3.2662
3801	Ic	Ic_S1_P4E.1_K4.1_C4.1_H4.1_A4.1_[T5C]_[A6C]_[T7A]_F4.1_[T8A]_[A9C]_T4.1	TCTCTTTGTACCAACTCTCTT	S1a	TCTCTT	TCTCTT	P4E.1	K4.1	C4.1	H4.1	A4.1_[T5C]_[A6C]_[T7A]	F4.1_[T8A]_[A9C]	T4.1	TGTACCAAC		TGTA	CCA	AC		5	0	-0.187312	-8.95989	0.636111	2.65836
3802	Ic	Ic_S1_P4E.1_K4.1_C4.1_H4.1_A4.1_[T5C]_[A6C]_[T7A]_F4.1_[T8A]_[A9T]_T4.1	TCTCTTTGTACCAATTCTCTT	S1a	TCTCTT	TCTCTT	P4E.1	K4.1	C4.1	H4.1	A4.1_[T5C]_[A6C]_[T7A]	F4.1_[T8A]_[A9T]	T4.1	TGTACCAAT		TGTA	CCA	AT		5	0	-0.107669	-9.52977	0.505384	2.08849
3803	Ic	Ic_S1_P4E.1_K4.1_C4.1_H4.1_A4.1_[T5C]_[A6C]_[T7A]_F4.1_[T8A]_T4.1	TCTCTTTGTACCAAATCTCTT	S1a	TCTCTT	TCTCTT	P4E.1	K4.1	C4.1	H4.1	A4.1_[T5C]_[A6C]_[T7A]	F4.1_[T8A]	T4.1	TGTACCAAA		TGTA	CCA	AA		4	0	-0.28344	-9.77779	0.340567	1.84046
3804	Ic	Ic_S1_P4E.1_K4.1_C4.1_H4.1_A4.1_[T5C]_[A6C]_[T7A]_F4.1_[A9G]_T4.1	TCTCTTTGTACCATGTCTCTT	S1a	TCTCTT	TCTCTT	P4E.1	K4.1	C4.1	H4.1	A4.1_[T5C]_[A6C]_[T7A]	F4.1_[A9G]	T4.1	TGTACCATG		TGTA	CCA	TG		4	0	-0.0858821	-11.5535	0.936977	0.0647858
[truncated: 5,401 more rows]
